# Supplementary material for: Development and validation of a machine learning-driven mitochondrial gene signature for the diagnosis of breast cancer
Source: Front Immunol. 2025 Dec 3;16:1712089. doi: 10.3389/fimmu.2025.1712089 (PMC12708286; doi:10.3389/fimmu.2025.1712089)
Supplement: Supplementary file 4 [file DataSheet1.zip › ACADS-Eugenol/1.mol2]

# created with PyMOL 3.1.0a0
@<TRIPOS>MOLECULE
1
32 32 1                 
SMALL
USER_CHARGES
@<TRIPOS>ATOM
1	   C	-10.499	-13.990	14.234	C.3	1	UNK2	0.000	
2	   C	-10.130	-12.753	15.071	C.3	1	UNK2	0.000	
3	   C	-11.117	-11.596	14.856	C.3	1	UNK2	0.000	
4	   C	-11.867	-14.536	14.691	C.3	1	UNK2	0.000	
5	   C	-12.508	-12.115	14.496	C.3	1	UNK2	0.000	
6	   C	-12.808	-13.431	15.203	C.3	1	UNK2	0.000	
7	   C	-9.391	-15.061	14.295	C.3	1	UNK2	0.000	
8	   C	-9.657	-16.271	13.385	C.3	1	UNK2	0.000	
9	   C	-8.493	-17.272	13.414	C.3	1	UNK2	0.000	
10	   C	-10.065	-10.090	16.333	C.3	1	UNK2	0.000	
11	   O	-11.235	-10.810	16.014	O.3	1	UNK2	0.000	
12	   O	-13.473	-11.147	14.840	O.3	1	UNK2	0.000	
13	   H	-10.577	-13.651	13.170	 H	1	UNK2	0.000	
14	   H	-9.099	-12.412	14.816	 H	1	UNK2	0.000	
15	   H	-10.115	-13.066	16.142	 H	1	UNK2	0.000	
16	   H	-10.780	-10.942	14.015	 H	1	UNK2	0.000	
17	   H	-11.736	-15.289	15.504	 H	1	UNK2	0.000	
18	   H	-12.346	-15.066	13.834	 H	1	UNK2	0.000	
19	   H	-12.603	-12.274	13.395	 H	1	UNK2	0.000	
20	   H	-12.672	-13.282	16.301	 H	1	UNK2	0.000	
21	   H	-13.871	-13.734	15.050	 H	1	UNK2	0.000	
22	   H	-9.265	-15.406	15.349	 H	1	UNK2	0.000	
23	   H	-8.422	-14.598	13.989	 H	1	UNK2	0.000	
24	   H	-9.815	-15.923	12.337	 H	1	UNK2	0.000	
25	   H	-10.587	-16.796	13.707	 H	1	UNK2	0.000	
26	   H	-8.322	-17.659	14.445	 H	1	UNK2	0.000	
27	   H	-8.701	-18.146	12.754	 H	1	UNK2	0.000	
28	   H	-7.547	-16.801	13.062	 H	1	UNK2	0.000	
29	   H	-9.769	-9.431	15.487	 H	1	UNK2	0.000	
30	   H	-10.288	-9.452	17.218	 H	1	UNK2	0.000	
31	   H	-9.236	-10.780	16.604	 H	1	UNK2	0.000	
32	   H	-13.213	-10.748	15.675	 H	1	UNK2	0.000	
@<TRIPOS>BOND
1 1 2 1
2 1 4 1
3 1 7 1
4 1 13 1
5 2 3 1
6 2 14 1
7 2 15 1
8 3 5 1
9 3 11 1
10 3 16 1
11 4 6 1
12 4 17 1
13 4 18 1
14 5 6 1
15 5 12 1
16 5 19 1
17 6 20 1
18 6 21 1
19 7 8 1
20 7 22 1
21 7 23 1
22 8 9 1
23 8 24 1
24 8 25 1
25 9 26 1
26 9 27 1
27 9 28 1
28 10 11 1
29 10 29 1
30 10 30 1
31 10 31 1
32 12 32 1
@<TRIPOS>SUBSTRUCTURE
1	UNK2	1	GROUP	1 ****	UNK
