# Supplementary material for: Development and validation of a machine learning-driven mitochondrial gene signature for the diagnosis of breast cancer
Source: Front Immunol. 2025 Dec 3;16:1712089. doi: 10.3389/fimmu.2025.1712089 (PMC12708286; doi:10.3389/fimmu.2025.1712089)
Supplement: Supplementary file 4 [file DataSheet1.zip › ACADS-Eugenol/1.pdb]

REMARK   This PDB file was created by CS Chem3D.
MODEL        2
HETATM    1  C           2     -10.499 -13.990  14.234                      C 
HETATM    2  C           2     -10.130 -12.753  15.071                      C 
HETATM    3  C           2     -11.117 -11.596  14.856                      C 
HETATM    4  C           2     -11.867 -14.536  14.691                      C 
HETATM    5  C           2     -12.508 -12.115  14.496                      C 
HETATM    6  C           2     -12.808 -13.431  15.203                      C 
HETATM    7  C           2      -9.391 -15.061  14.295                      C 
HETATM    8  C           2      -9.657 -16.271  13.385                      C 
HETATM    9  C           2      -8.493 -17.272  13.414                      C 
HETATM   10  C           2     -10.065 -10.090  16.333                      C 
HETATM   11  O           2     -11.235 -10.810  16.014                      O 
HETATM   12  O           2     -13.473 -11.147  14.840                      O 
HETATM   13  H           2     -10.577 -13.651  13.170                      H 
HETATM   14  H           2      -9.099 -12.412  14.816                      H 
HETATM   15  H           2     -10.115 -13.066  16.142                      H 
HETATM   16  H           2     -10.780 -10.942  14.015                      H 
HETATM   17  H           2     -11.736 -15.289  15.504                      H 
HETATM   18  H           2     -12.346 -15.066  13.834                      H 
HETATM   19  H           2     -12.603 -12.274  13.395                      H 
HETATM   20  H           2     -12.672 -13.282  16.301                      H 
HETATM   21  H           2     -13.871 -13.734  15.050                      H 
HETATM   22  H           2      -9.265 -15.406  15.349                      H 
HETATM   23  H           2      -8.422 -14.598  13.989                      H 
HETATM   24  H           2      -9.815 -15.923  12.337                      H 
HETATM   25  H           2     -10.587 -16.796  13.707                      H 
HETATM   26  H           2      -8.322 -17.659  14.445                      H 
HETATM   27  H           2      -8.701 -18.146  12.754                      H 
HETATM   28  H           2      -7.547 -16.801  13.062                      H 
HETATM   29  H           2      -9.769  -9.431  15.487                      H 
HETATM   30  H           2     -10.288  -9.452  17.218                      H 
HETATM   31  H           2      -9.236 -10.780  16.604                      H 
HETATM   32  H           2     -13.213 -10.748  15.675                      H 
ENDMDL
CONECT    1    2    4    7   13
CONECT    2    1    3   14   15
CONECT    3    2    5   11   16
CONECT    4    1    6   17   18
CONECT    5    3    6   12   19
CONECT    6    4    5   20   21
CONECT    7    1    8   22   23
CONECT    8    7    9   24   25
CONECT    9    8   26   27   28
CONECT   10   11   29   30   31
CONECT   11    3   10
CONECT   12    5   32
CONECT   13    1
CONECT   14    2
CONECT   15    2
CONECT   16    3
CONECT   17    4
CONECT   18    4
CONECT   19    5
CONECT   20    6
CONECT   21    6
CONECT   22    7
CONECT   23    7
CONECT   24    8
CONECT   25    8
CONECT   26    9
CONECT   27    9
CONECT   28    9
CONECT   29   10
CONECT   30   10
CONECT   31   10
CONECT   32   12
END
