# Supplementary material for: Development and validation of a machine learning-driven mitochondrial gene signature for the diagnosis of breast cancer
Source: Front Immunol. 2025 Dec 3;16:1712089. doi: 10.3389/fimmu.2025.1712089 (PMC12708286; doi:10.3389/fimmu.2025.1712089)
Supplement: Supplementary file 4 [file DataSheet1.zip › ACADS-Eugenol/ACADS_2_eugenol.pdb]

ATOM      1  N   ILE A  28     -20.773 -36.372  33.698  1.00 43.13           N  
ATOM      2  CA  ILE A  28     -21.891 -35.438  33.842  1.00 47.67           C  
ATOM      3  C   ILE A  28     -21.625 -34.486  35.010  1.00 52.70           C  
ATOM      4  O   ILE A  28     -20.847 -34.790  35.925  1.00 42.35           O  
ATOM      5  CB  ILE A  28     -23.258 -36.185  34.024  1.00 42.58           C  
ATOM      6  CG1 ILE A  28     -24.455 -35.274  33.718  1.00 45.49           C  
ATOM      7  CG2 ILE A  28     -23.398 -36.724  35.442  1.00 50.44           C  
ATOM      8  CD1 ILE A  28     -24.820 -35.145  32.242  1.00 44.94           C  
ATOM      9  HN1 ILE A  28     -19.884 -35.886  33.580  1.00  0.00           H  
ATOM     10  HN2 ILE A  28     -20.938 -37.033  32.939  1.00  0.00           H  
ATOM     11  HN3 ILE A  28     -20.736 -37.029  34.478  1.00  0.00           H  
ATOM     12  N   TYR A  29     -22.272 -33.323  34.952  1.00 49.50           N  
ATOM     13  CA  TYR A  29     -22.248 -32.296  35.982  1.00 45.97           C  
ATOM     14  C   TYR A  29     -23.642 -32.143  36.591  1.00 48.82           C  
ATOM     15  O   TYR A  29     -24.617 -32.770  36.153  1.00 40.57           O  
ATOM     16  CB  TYR A  29     -21.776 -30.968  35.394  1.00 35.53           C  
ATOM     17  CG  TYR A  29     -22.626 -30.510  34.216  1.00 39.64           C  
ATOM     18  CD1 TYR A  29     -22.328 -30.926  32.918  1.00 37.88           C  
ATOM     19  CD2 TYR A  29     -23.729 -29.667  34.402  1.00 33.72           C  
ATOM     20  CE1 TYR A  29     -23.090 -30.504  31.826  1.00 34.52           C  
ATOM     21  CE2 TYR A  29     -24.502 -29.244  33.315  1.00 35.16           C  
ATOM     22  CZ  TYR A  29     -24.173 -29.667  32.030  1.00 33.48           C  
ATOM     23  OH  TYR A  29     -24.914 -29.259  30.941  1.00 33.75           O  
ATOM     24  HN  TYR A  29     -22.829 -33.138  34.118  1.00  0.00           H  
ATOM     25  HH  TYR A  29     -24.690 -29.548  30.064  1.00  0.00           H  
ATOM     26  N   GLN A  30     -23.744 -31.279  37.575  1.00 43.18           N  
ATOM     27  CA  GLN A  30     -25.008 -30.988  38.151  1.00 42.90           C  
ATOM     28  C   GLN A  30     -25.347 -29.490  38.129  1.00 44.26           C  
ATOM     29  O   GLN A  30     -24.524 -28.596  37.942  1.00 38.36           O  
ATOM     30  CB  GLN A  30     -25.090 -31.539  39.559  1.00 38.64           C  
ATOM     31  HN  GLN A  30     -22.908 -30.813  37.928  1.00  0.00           H  
ATOM     32  N   SER A  31     -26.629 -29.270  38.267  1.00 46.86           N  
ATOM     33  CA  SER A  31     -27.174 -27.984  38.363  1.00 44.62           C  
ATOM     34  C   SER A  31     -28.372 -28.101  39.256  1.00 47.43           C  
ATOM     35  O   SER A  31     -29.002 -29.131  39.375  1.00 44.29           O  
ATOM     36  CB  SER A  31     -27.590 -27.445  37.039  1.00 39.24           C  
ATOM     37  OG  SER A  31     -27.813 -26.083  37.219  1.00 52.57           O  
ATOM     38  HN  SER A  31     -27.260 -30.071  38.306  1.00  0.00           H  
ATOM     39  HG  SER A  31     -28.078 -25.739  36.374  1.00  0.00           H  
ATOM     40  N   VAL A  32     -28.770 -26.972  39.794  1.00 47.03           N  
ATOM     41  CA  VAL A  32     -29.882 -26.870  40.678  1.00 53.68           C  
ATOM     42  C   VAL A  32     -31.144 -27.442  40.082  1.00 61.95           C  
ATOM     43  O   VAL A  32     -31.955 -28.112  40.752  1.00 68.78           O  
ATOM     44  CB  VAL A  32     -30.121 -25.413  40.929  1.00 51.99           C  
ATOM     45  CG1 VAL A  32     -31.547 -25.142  41.305  1.00 45.57           C  
ATOM     46  CG2 VAL A  32     -29.147 -24.952  41.971  1.00 46.72           C  
ATOM     47  HN  VAL A  32     -28.255 -26.121  39.567  1.00  0.00           H  
ATOM     48  N   GLU A  33     -31.245 -27.196  38.810  1.00 48.12           N  
ATOM     49  CA  GLU A  33     -32.322 -27.634  38.005  1.00 47.42           C  
ATOM     50  C   GLU A  33     -32.048 -27.101  36.674  1.00 47.77           C  
ATOM     51  O   GLU A  33     -31.408 -26.088  36.473  1.00 55.63           O  
ATOM     52  CB  GLU A  33     -33.689 -26.945  38.332  1.00 54.08           C  
ATOM     53  CG  GLU A  33     -33.992 -25.619  37.598  1.00 47.57           C  
ATOM     54  CD  GLU A  33     -35.255 -24.904  38.017  1.00 59.23           C  
ATOM     55  OE1 GLU A  33     -35.835 -24.193  37.174  1.00 56.40           O  
ATOM     56  OE2 GLU A  33     -35.670 -25.019  39.191  1.00 61.98           O1-
ATOM     57  HN  GLU A  33     -30.503 -26.655  38.366  1.00  0.00           H  
ATOM     58  N   LEU A  34     -32.538 -27.828  35.747  1.00 40.69           N  
ATOM     59  CA  LEU A  34     -32.692 -27.272  34.509  1.00 34.53           C  
ATOM     60  C   LEU A  34     -34.220 -27.289  34.410  1.00 36.13           C  
ATOM     61  O   LEU A  34     -34.947 -28.132  34.905  1.00 45.72           O  
ATOM     62  CB  LEU A  34     -31.967 -28.006  33.428  1.00 32.33           C  
ATOM     63  CG  LEU A  34     -30.613 -27.396  33.238  1.00 28.42           C  
ATOM     64  CD1 LEU A  34     -29.838 -28.096  32.171  1.00 24.26           C  
ATOM     65  CD2 LEU A  34     -30.707 -25.918  32.990  1.00 30.37           C  
ATOM     66  HN  LEU A  34     -32.807 -28.796  35.925  1.00  0.00           H  
ATOM     67  N   PRO A  35     -34.754 -26.345  33.698  1.00 36.07           N  
ATOM     68  CA  PRO A  35     -36.162 -26.405  33.360  1.00 40.17           C  
ATOM     69  C   PRO A  35     -36.302 -27.609  32.408  1.00 41.91           C  
ATOM     70  O   PRO A  35     -35.403 -27.746  31.554  1.00 37.32           O  
ATOM     71  CB  PRO A  35     -36.361 -25.130  32.607  1.00 35.02           C  
ATOM     72  CG  PRO A  35     -35.477 -24.235  33.283  1.00 36.96           C  
ATOM     73  CD  PRO A  35     -34.260 -24.989  33.625  1.00 34.51           C  
ATOM     74  N   GLU A  36     -37.405 -28.380  32.497  1.00 42.32           N  
ATOM     75  CA  GLU A  36     -37.552 -29.593  31.694  1.00 39.02           C  
ATOM     76  C   GLU A  36     -37.283 -29.301  30.227  1.00 36.68           C  
ATOM     77  O   GLU A  36     -36.700 -30.130  29.519  1.00 41.91           O  
ATOM     78  CB  GLU A  36     -38.949 -30.195  31.872  1.00 32.13           C  
ATOM     79  HN  GLU A  36     -38.152 -28.111  33.138  1.00  0.00           H  
ATOM     80  N   THR A  37     -37.680 -28.110  29.763  1.00 35.58           N  
ATOM     81  CA  THR A  37     -37.343 -27.666  28.414  1.00 34.51           C  
ATOM     82  C   THR A  37     -35.847 -27.777  28.155  1.00 31.95           C  
ATOM     83  O   THR A  37     -35.415 -28.333  27.141  1.00 33.42           O  
ATOM     84  CB  THR A  37     -37.819 -26.224  28.214  1.00 35.54           C  
ATOM     85  CG2 THR A  37     -37.054 -25.534  27.079  1.00 34.71           C  
ATOM     86  OG1 THR A  37     -39.214 -26.229  27.894  1.00 48.83           O  
ATOM     87  HN  THR A  37     -38.231 -27.499  30.366  1.00  0.00           H  
ATOM     88  HG1 THR A  37     -39.509 -25.335  27.770  1.00  0.00           H  
ATOM     89  N   HIS A  38     -35.040 -27.264  29.080  1.00 31.10           N  
ATOM     90  CA  HIS A  38     -33.606 -27.196  28.863  1.00 26.96           C  
ATOM     91  C   HIS A  38     -32.942 -28.548  29.062  1.00 33.53           C  
ATOM     92  O   HIS A  38     -31.920 -28.832  28.423  1.00 30.87           O  
ATOM     93  CB  HIS A  38     -32.999 -26.147  29.788  1.00 25.47           C  
ATOM     94  CG  HIS A  38     -33.451 -24.759  29.480  1.00 28.10           C  
ATOM     95  CD2 HIS A  38     -32.756 -23.655  29.123  1.00 24.02           C  
ATOM     96  ND1 HIS A  38     -34.780 -24.394  29.474  1.00 30.88           N  
ATOM     97  CE1 HIS A  38     -34.880 -23.120  29.146  1.00 26.89           C  
ATOM     98  NE2 HIS A  38     -33.666 -22.650  28.924  1.00 24.33           N  
ATOM     99  HN  HIS A  38     -35.434 -26.914  29.953  1.00  0.00           H  
ATOM    100  HD1 HIS A  38     -35.563 -25.011  29.689  1.00  0.00           H  
ATOM    101  HE2 HIS A  38     -33.442 -21.694  28.649  1.00  0.00           H  
ATOM    102  N   GLN A  39     -33.505 -29.385  29.932  1.00 31.37           N  
ATOM    103  CA  GLN A  39     -33.030 -30.757  30.052  1.00 34.70           C  
ATOM    104  C   GLN A  39     -33.250 -31.527  28.756  1.00 31.20           C  
ATOM    105  O   GLN A  39     -32.315 -32.131  28.214  1.00 31.37           O  
ATOM    106  CB  GLN A  39     -33.741 -31.450  31.205  1.00 37.26           C  
ATOM    107  CG  GLN A  39     -32.916 -31.574  32.453  1.00 38.08           C  
ATOM    108  CD  GLN A  39     -33.738 -32.112  33.591  1.00 48.56           C  
ATOM    109  NE2 GLN A  39     -33.940 -33.433  33.605  1.00 44.08           N  
ATOM    110  OE1 GLN A  39     -34.215 -31.350  34.439  1.00 45.57           O  
ATOM    111  HN  GLN A  39     -34.275 -29.063  30.519  1.00  0.00           H  
ATOM    112 1HE2 GLN A  39     -34.498 -33.798  34.377  1.00  0.00           H  
ATOM    113 2HE2 GLN A  39     -33.546 -34.062  32.905  1.00  0.00           H  
ATOM    114  N   MET A  40     -34.492 -31.532  28.258  1.00 31.22           N  
ATOM    115  CA  MET A  40     -34.780 -32.200  26.993  1.00 34.66           C  
ATOM    116  C   MET A  40     -33.889 -31.655  25.889  1.00 31.34           C  
ATOM    117  O   MET A  40     -33.330 -32.421  25.096  1.00 32.10           O  
ATOM    118  CB  MET A  40     -36.259 -32.035  26.628  1.00 30.91           C  
ATOM    119  HN  MET A  40     -35.243 -31.065  28.766  1.00  0.00           H  
ATOM    120  N   LEU A  41     -33.716 -30.332  25.844  1.00 32.03           N  
ATOM    121  CA  LEU A  41     -32.868 -29.744  24.817  1.00 25.97           C  
ATOM    122  C   LEU A  41     -31.435 -30.236  24.942  1.00 26.32           C  
ATOM    123  O   LEU A  41     -30.788 -30.542  23.935  1.00 27.26           O  
ATOM    124  CB  LEU A  41     -32.912 -28.226  24.897  1.00 28.09           C  
ATOM    125  CG  LEU A  41     -31.871 -27.584  23.988  1.00 29.23           C  
ATOM    126  CD1 LEU A  41     -32.358 -27.502  22.531  1.00 21.16           C  
ATOM    127  CD2 LEU A  41     -31.511 -26.234  24.523  1.00 29.56           C  
ATOM    128  HN  LEU A  41     -34.178 -29.733  26.529  1.00  0.00           H  
ATOM    129  N   LEU A  42     -30.921 -30.321  26.169  1.00 28.93           N  
ATOM    130  CA  LEU A  42     -29.571 -30.832  26.353  1.00 26.77           C  
ATOM    131  C   LEU A  42     -29.442 -32.211  25.735  1.00 25.87           C  
ATOM    132  O   LEU A  42     -28.534 -32.464  24.942  1.00 25.74           O  
ATOM    133  CB  LEU A  42     -29.212 -30.866  27.839  1.00 29.90           C  
ATOM    134  CG  LEU A  42     -27.745 -31.132  28.205  1.00 29.52           C  
ATOM    135  CD1 LEU A  42     -27.513 -30.660  29.613  1.00 23.45           C  
ATOM    136  CD2 LEU A  42     -27.320 -32.608  28.044  1.00 18.74           C  
ATOM    137  HN  LEU A  42     -31.472 -30.029  26.976  1.00  0.00           H  
ATOM    138  N   GLN A  43     -30.359 -33.110  26.081  1.00 29.63           N  
ATOM    139  CA  GLN A  43     -30.347 -34.445  25.504  1.00 34.53           C  
ATOM    140  C   GLN A  43     -30.499 -34.392  23.992  1.00 32.52           C  
ATOM    141  O   GLN A  43     -29.750 -35.050  23.262  1.00 31.96           O  
ATOM    142  CB  GLN A  43     -31.463 -35.287  26.111  1.00 34.43           C  
ATOM    143  CG  GLN A  43     -31.000 -36.314  27.096  1.00 42.93           C  
ATOM    144  CD  GLN A  43     -32.172 -36.996  27.757  1.00 52.51           C  
ATOM    145  NE2 GLN A  43     -32.499 -36.573  28.978  1.00 41.66           N  
ATOM    146  OE1 GLN A  43     -32.798 -37.879  27.166  1.00 52.15           O  
ATOM    147  HN  GLN A  43     -31.079 -32.860  26.759  1.00  0.00           H  
ATOM    148 1HE2 GLN A  43     -33.291 -37.034  29.425  1.00  0.00           H  
ATOM    149 2HE2 GLN A  43     -31.981 -35.843  29.467  1.00  0.00           H  
ATOM    150  N   THR A  44     -31.483 -33.632  23.501  1.00 30.85           N  
ATOM    151  CA  THR A  44     -31.678 -33.540  22.056  1.00 32.10           C  
ATOM    152  C   THR A  44     -30.398 -33.086  21.361  1.00 29.07           C  
ATOM    153  O   THR A  44     -30.007 -33.643  20.328  1.00 32.81           O  
ATOM    154  CB  THR A  44     -32.832 -32.589  21.737  1.00 33.11           C  
ATOM    155  CG2 THR A  44     -32.979 -32.420  20.249  1.00 26.88           C  
ATOM    156  OG1 THR A  44     -34.058 -33.108  22.273  1.00 34.20           O  
ATOM    157  HN  THR A  44     -32.096 -33.118  24.133  1.00  0.00           H  
ATOM    158  HG1 THR A  44     -34.775 -32.517  22.075  1.00  0.00           H  
ATOM    159  N   CYS A  45     -29.719 -32.092  21.935  1.00 27.63           N  
ATOM    160  CA  CYS A  45     -28.483 -31.591  21.349  1.00 27.98           C  
ATOM    161  C   CYS A  45     -27.351 -32.592  21.518  1.00 26.21           C  
ATOM    162  O   CYS A  45     -26.568 -32.818  20.588  1.00 26.11           O  
ATOM    163  CB  CYS A  45     -28.104 -30.263  21.992  1.00 24.41           C  
ATOM    164  SG  CYS A  45     -29.228 -28.953  21.554  1.00 23.55           S  
ATOM    165  HN  CYS A  45     -30.070 -31.676  22.798  1.00  0.00           H  
ATOM    166  N   ARG A  46     -27.225 -33.169  22.717  1.00 25.93           N  
ATOM    167  CA  ARG A  46     -26.205 -34.184  22.943  1.00 25.26           C  
ATOM    168  C   ARG A  46     -26.408 -35.361  22.012  1.00 24.44           C  
ATOM    169  O   ARG A  46     -25.447 -35.882  21.436  1.00 26.73           O  
ATOM    170  CB  ARG A  46     -26.234 -34.643  24.400  1.00 27.56           C  
ATOM    171  CG  ARG A  46     -25.474 -35.929  24.658  1.00 26.83           C  
ATOM    172  CD  ARG A  46     -24.246 -35.716  25.519  1.00 23.73           C  
ATOM    173  NE  ARG A  46     -24.563 -35.041  26.767  1.00 29.74           N  
ATOM    174  CZ  ARG A  46     -23.674 -34.397  27.519  1.00 35.32           C  
ATOM    175  NH1 ARG A  46     -22.400 -34.362  27.160  1.00 36.05           N1+
ATOM    176  NH2 ARG A  46     -24.057 -33.781  28.635  1.00 34.70           N  
ATOM    177  HN  ARG A  46     -27.847 -32.897  23.478  1.00  0.00           H  
ATOM    178  HE  ARG A  46     -25.531 -35.063  27.087  1.00  0.00           H  
ATOM    179 1HH1 ARG A  46     -21.719 -33.868  27.736  1.00  0.00           H  
ATOM    180 2HH1 ARG A  46     -22.106 -34.834  26.305  1.00  0.00           H  
ATOM    181 1HH2 ARG A  46     -23.376 -33.287  29.211  1.00  0.00           H  
ATOM    182 2HH2 ARG A  46     -25.038 -33.808  28.912  1.00  0.00           H  
ATOM    183  N   ASP A  47     -27.661 -35.792  21.850  1.00 25.48           N  
ATOM    184  CA  ASP A  47     -27.949 -36.872  20.918  1.00 22.42           C  
ATOM    185  C   ASP A  47     -27.573 -36.469  19.499  1.00 26.82           C  
ATOM    186  O   ASP A  47     -26.999 -37.268  18.747  1.00 24.06           O  
ATOM    187  CB  ASP A  47     -29.426 -37.276  21.002  1.00 26.84           C  
ATOM    188  CG  ASP A  47     -29.829 -37.815  22.386  1.00 45.92           C  
ATOM    189  OD1 ASP A  47     -28.943 -38.212  23.196  1.00 45.71           O  
ATOM    190  OD2 ASP A  47     -31.054 -37.866  22.658  1.00 51.66           O1-
ATOM    191  HN  ASP A  47     -28.419 -35.363  22.381  1.00  0.00           H  
ATOM    192  N   PHE A  48     -27.860 -35.223  19.123  1.00 23.56           N  
ATOM    193  CA  PHE A  48     -27.507 -34.773  17.787  1.00 21.64           C  
ATOM    194  C   PHE A  48     -25.996 -34.658  17.625  1.00 24.42           C  
ATOM    195  O   PHE A  48     -25.461 -34.936  16.546  1.00 27.62           O  
ATOM    196  CB  PHE A  48     -28.183 -33.436  17.476  1.00 21.87           C  
ATOM    197  CG  PHE A  48     -27.781 -32.867  16.151  1.00 26.01           C  
ATOM    198  CD1 PHE A  48     -28.500 -33.180  15.000  1.00 23.44           C  
ATOM    199  CD2 PHE A  48     -26.663 -32.047  16.040  1.00 22.34           C  
ATOM    200  CE1 PHE A  48     -28.124 -32.674  13.773  1.00 21.51           C  
ATOM    201  CE2 PHE A  48     -26.275 -31.544  14.811  1.00 22.17           C  
ATOM    202  CZ  PHE A  48     -27.010 -31.858  13.675  1.00 24.90           C  
ATOM    203  HN  PHE A  48     -28.326 -34.587  19.771  1.00  0.00           H  
ATOM    204  N   ALA A  49     -25.291 -34.218  18.666  1.00 24.59           N  
ATOM    205  CA  ALA A  49     -23.851 -34.038  18.527  1.00 23.22           C  
ATOM    206  C   ALA A  49     -23.148 -35.384  18.426  1.00 22.40           C  
ATOM    207  O   ALA A  49     -22.291 -35.591  17.556  1.00 25.29           O  
ATOM    208  CB  ALA A  49     -23.300 -33.224  19.697  1.00 23.81           C  
ATOM    209  HN  ALA A  49     -25.754 -34.009  19.551  1.00  0.00           H  
ATOM    210  N   GLU A  50     -23.510 -36.321  19.287  1.00 21.27           N  
ATOM    211  CA  GLU A  50     -22.869 -37.624  19.218  1.00 26.26           C  
ATOM    212  C   GLU A  50     -23.233 -38.347  17.926  1.00 18.23           C  
ATOM    213  O   GLU A  50     -22.371 -38.965  17.301  1.00 21.82           O  
ATOM    214  CB  GLU A  50     -23.224 -38.430  20.468  1.00 23.24           C  
ATOM    215  CG  GLU A  50     -22.828 -37.683  21.750  1.00 24.07           C  
ATOM    216  CD  GLU A  50     -22.710 -38.564  22.982  1.00 27.60           C  
ATOM    217  OE1 GLU A  50     -22.294 -38.041  24.046  1.00 24.61           O  
ATOM    218  OE2 GLU A  50     -23.034 -39.772  22.894  1.00 33.22           O1-
ATOM    219  HN  GLU A  50     -24.227 -36.132  19.988  1.00  0.00           H  
ATOM    220  N   LYS A  51     -24.469 -38.205  17.458  1.00 20.22           N  
ATOM    221  CA  LYS A  51     -24.876 -38.922  16.254  1.00 22.62           C  
ATOM    222  C   LYS A  51     -24.432 -38.208  14.980  1.00 27.01           C  
ATOM    223  O   LYS A  51     -23.916 -38.841  14.052  1.00 24.17           O  
ATOM    224  CB  LYS A  51     -26.389 -39.132  16.248  1.00 24.22           C  
ATOM    225  CG  LYS A  51     -26.805 -40.436  16.894  1.00 28.77           C  
ATOM    226  CD  LYS A  51     -28.032 -40.266  17.770  1.00 35.74           C  
ATOM    227  CE  LYS A  51     -29.214 -41.065  17.238  1.00 40.27           C  
ATOM    228  NZ  LYS A  51     -30.190 -41.400  18.308  1.00 39.52           N1+
ATOM    229  HN  LYS A  51     -25.131 -37.596  17.939  1.00  0.00           H  
ATOM    230  HZ1 LYS A  51     -30.982 -41.935  17.952  1.00  0.00           H  
ATOM    231  HZ2 LYS A  51     -30.502 -40.562  18.799  1.00  0.00           H  
ATOM    232  HZ3 LYS A  51     -29.737 -41.883  19.084  1.00  0.00           H  
ATOM    233  N   GLU A  52     -24.609 -36.891  14.906  1.00 26.81           N  
ATOM    234  CA  GLU A  52     -24.322 -36.208  13.653  1.00 23.91           C  
ATOM    235  C   GLU A  52     -22.982 -35.493  13.635  1.00 24.34           C  
ATOM    236  O   GLU A  52     -22.397 -35.333  12.562  1.00 25.11           O  
ATOM    237  CB  GLU A  52     -25.436 -35.214  13.331  1.00 24.79           C  
ATOM    238  CG  GLU A  52     -26.804 -35.853  13.385  1.00 28.77           C  
ATOM    239  CD  GLU A  52     -27.171 -36.545  12.090  1.00 34.24           C  
ATOM    240  OE1 GLU A  52     -28.281 -37.123  12.034  1.00 36.56           O  
ATOM    241  OE2 GLU A  52     -26.348 -36.507  11.139  1.00 27.61           O1-
ATOM    242  HN  GLU A  52     -24.941 -36.368  15.716  1.00  0.00           H  
ATOM    243  N   LEU A  53     -22.456 -35.076  14.780  1.00 25.12           N  
ATOM    244  CA  LEU A  53     -21.244 -34.268  14.746  1.00 25.30           C  
ATOM    245  C   LEU A  53     -20.000 -35.072  15.083  1.00 23.73           C  
ATOM    246  O   LEU A  53     -18.982 -34.947  14.385  1.00 20.93           O  
ATOM    247  CB  LEU A  53     -21.370 -33.084  15.704  1.00 21.33           C  
ATOM    248  CG  LEU A  53     -22.547 -32.133  15.466  1.00 24.40           C  
ATOM    249  CD1 LEU A  53     -22.479 -30.985  16.472  1.00 21.69           C  
ATOM    250  CD2 LEU A  53     -22.560 -31.584  14.029  1.00 22.99           C  
ATOM    251  HN  LEU A  53     -22.893 -35.317  15.669  1.00  0.00           H  
ATOM    252  N   PHE A  54     -20.074 -35.906  16.123  1.00 17.73           N  
ATOM    253  CA  PHE A  54     -18.957 -36.778  16.491  1.00 18.68           C  
ATOM    254  C   PHE A  54     -18.393 -37.578  15.322  1.00 21.33           C  
ATOM    255  O   PHE A  54     -17.159 -37.644  15.192  1.00 22.28           O  
ATOM    256  CB  PHE A  54     -19.389 -37.735  17.609  1.00 23.12           C  
ATOM    257  CG  PHE A  54     -19.205 -37.198  18.994  1.00 24.95           C  
ATOM    258  CD1 PHE A  54     -19.790 -36.001  19.378  1.00 23.46           C  
ATOM    259  CD2 PHE A  54     -18.493 -37.925  19.935  1.00 25.33           C  
ATOM    260  CE1 PHE A  54     -19.648 -35.521  20.678  1.00 24.31           C  
ATOM    261  CE2 PHE A  54     -18.343 -37.452  21.229  1.00 30.37           C  
ATOM    262  CZ  PHE A  54     -18.914 -36.238  21.598  1.00 23.33           C  
ATOM    263  HN  PHE A  54     -20.931 -35.936  16.675  1.00  0.00           H  
ATOM    264  N   PRO A  55     -19.201 -38.200  14.452  1.00 22.19           N  
ATOM    265  CA  PRO A  55     -18.607 -38.929  13.319  1.00 18.99           C  
ATOM    266  C   PRO A  55     -17.878 -38.049  12.316  1.00 21.72           C  
ATOM    267  O   PRO A  55     -16.933 -38.521  11.678  1.00 23.32           O  
ATOM    268  CB  PRO A  55     -19.821 -39.621  12.679  1.00 16.24           C  
ATOM    269  CG  PRO A  55     -20.777 -39.770  13.796  1.00 22.58           C  
ATOM    270  CD  PRO A  55     -20.641 -38.492  14.570  1.00 20.46           C  
ATOM    271  N   ILE A  56     -18.267 -36.787  12.146  1.00 19.65           N  
ATOM    272  CA  ILE A  56     -17.630 -35.955  11.130  1.00 24.68           C  
ATOM    273  C   ILE A  56     -16.608 -34.979  11.684  1.00 21.32           C  
ATOM    274  O   ILE A  56     -15.877 -34.368  10.889  1.00 22.07           O  
ATOM    275  CB  ILE A  56     -18.672 -35.164  10.329  1.00 20.17           C  
ATOM    276  CG1 ILE A  56     -19.363 -34.185  11.262  1.00 22.89           C  
ATOM    277  CG2 ILE A  56     -19.664 -36.112   9.706  1.00 21.95           C  
ATOM    278  CD1 ILE A  56     -19.985 -33.052  10.554  1.00 26.31           C  
ATOM    279  HN  ILE A  56     -19.011 -36.401  12.727  1.00  0.00           H  
ATOM    280  N   ALA A  57     -16.515 -34.826  13.009  1.00 19.85           N  
ATOM    281  CA  ALA A  57     -15.710 -33.753  13.591  1.00 20.53           C  
ATOM    282  C   ALA A  57     -14.258 -33.838  13.155  1.00 21.93           C  
ATOM    283  O   ALA A  57     -13.645 -32.816  12.826  1.00 20.19           O  
ATOM    284  CB  ALA A  57     -15.800 -33.776  15.118  1.00 15.71           C  
ATOM    285  HN  ALA A  57     -17.014 -35.469  13.624  1.00  0.00           H  
ATOM    286  N   ALA A  58     -13.682 -35.041  13.146  1.00 24.62           N  
ATOM    287  CA  ALA A  58     -12.304 -35.154  12.685  1.00 22.56           C  
ATOM    288  C   ALA A  58     -12.192 -34.712  11.235  1.00 22.12           C  
ATOM    289  O   ALA A  58     -11.244 -34.011  10.864  1.00 27.02           O  
ATOM    290  CB  ALA A  58     -11.788 -36.581  12.859  1.00 15.87           C  
ATOM    291  HN  ALA A  58     -14.196 -35.866  13.456  1.00  0.00           H  
ATOM    292  N   GLN A  59     -13.172 -35.079  10.410  1.00 18.33           N  
ATOM    293  CA  GLN A  59     -13.082 -34.774   8.985  1.00 22.26           C  
ATOM    294  C   GLN A  59     -13.352 -33.300   8.720  1.00 21.91           C  
ATOM    295  O   GLN A  59     -12.666 -32.677   7.901  1.00 23.85           O  
ATOM    296  CB  GLN A  59     -14.056 -35.645   8.195  1.00 19.62           C  
ATOM    297  CG  GLN A  59     -14.052 -35.335   6.718  1.00 23.95           C  
ATOM    298  CD  GLN A  59     -15.316 -35.772   6.003  1.00 26.72           C  
ATOM    299  NE2 GLN A  59     -15.325 -35.607   4.684  1.00 29.35           N  
ATOM    300  OE1 GLN A  59     -16.269 -36.257   6.621  1.00 26.10           O  
ATOM    301  HN  GLN A  59     -13.986 -35.574  10.775  1.00  0.00           H  
ATOM    302 1HE2 GLN A  59     -14.538 -35.206   4.174  1.00  0.00           H  
ATOM    303 2HE2 GLN A  59     -16.175 -35.901   4.203  1.00  0.00           H  
ATOM    304  N   VAL A  60     -14.362 -32.737   9.390  1.00 20.70           N  
ATOM    305  CA  VAL A  60     -14.629 -31.299   9.315  1.00 24.01           C  
ATOM    306  C   VAL A  60     -13.368 -30.503   9.620  1.00 25.37           C  
ATOM    307  O   VAL A  60     -13.025 -29.548   8.908  1.00 29.02           O  
ATOM    308  CB  VAL A  60     -15.776 -30.928  10.273  1.00 22.66           C  
ATOM    309  CG1 VAL A  60     -15.701 -29.474  10.646  1.00 17.28           C  
ATOM    310  CG2 VAL A  60     -17.106 -31.237   9.627  1.00 22.82           C  
ATOM    311  HN  VAL A  60     -14.963 -33.324   9.969  1.00  0.00           H  
ATOM    312  N   ASP A  61     -12.645 -30.900  10.667  1.00 22.08           N  
ATOM    313  CA  ASP A  61     -11.375 -30.257  10.986  1.00 22.93           C  
ATOM    314  C   ASP A  61     -10.307 -30.558   9.935  1.00 23.94           C  
ATOM    315  O   ASP A  61      -9.693 -29.638   9.383  1.00 29.59           O  
ATOM    316  CB  ASP A  61     -10.905 -30.711  12.361  1.00 18.82           C  
ATOM    317  CG  ASP A  61      -9.496 -30.280  12.654  1.00 17.41           C  
ATOM    318  OD1 ASP A  61      -9.268 -29.075  12.789  1.00 20.21           O  
ATOM    319  OD2 ASP A  61      -8.604 -31.133  12.742  1.00 21.05           O1-
ATOM    320  HN  ASP A  61     -12.984 -31.663  11.253  1.00  0.00           H  
ATOM    321  N   LYS A  62     -10.060 -31.841   9.660  1.00 24.06           N  
ATOM    322  CA  LYS A  62      -8.945 -32.236   8.797  1.00 26.36           C  
ATOM    323  C   LYS A  62      -9.115 -31.711   7.377  1.00 26.18           C  
ATOM    324  O   LYS A  62      -8.164 -31.226   6.759  1.00 31.63           O  
ATOM    325  CB  LYS A  62      -8.817 -33.758   8.768  1.00 25.76           C  
ATOM    326  CG  LYS A  62      -7.637 -34.244   7.961  1.00 29.39           C  
ATOM    327  CD  LYS A  62      -6.353 -34.067   8.755  1.00 38.71           C  
ATOM    328  CE  LYS A  62      -5.174 -34.585   7.966  1.00 35.08           C  
ATOM    329  NZ  LYS A  62      -5.548 -35.872   7.299  1.00 46.04           N1+
ATOM    330  HN  LYS A  62     -10.661 -32.562  10.060  1.00  0.00           H  
ATOM    331  HZ1 LYS A  62      -4.752 -36.222   6.766  1.00  0.00           H  
ATOM    332  HZ2 LYS A  62      -6.386 -35.780   6.725  1.00  0.00           H  
ATOM    333  HZ3 LYS A  62      -5.901 -36.562   7.962  1.00  0.00           H  
ATOM    334  N   GLU A  63     -10.304 -31.845   6.824  1.00 22.94           N  
ATOM    335  CA  GLU A  63     -10.546 -31.385   5.471  1.00 29.14           C  
ATOM    336  C   GLU A  63     -11.047 -29.949   5.422  1.00 26.42           C  
ATOM    337  O   GLU A  63     -11.511 -29.516   4.366  1.00 30.32           O  
ATOM    338  CB  GLU A  63     -11.530 -32.324   4.776  1.00 20.66           C  
ATOM    339  CG  GLU A  63     -10.900 -33.659   4.466  1.00 28.66           C  
ATOM    340  CD  GLU A  63     -11.917 -34.709   4.150  1.00 30.32           C  
ATOM    341  OE1 GLU A  63     -12.953 -34.368   3.551  1.00 35.99           O  
ATOM    342  OE2 GLU A  63     -11.687 -35.871   4.521  1.00 33.63           O1-
ATOM    343  HN  GLU A  63     -11.061 -32.277   7.354  1.00  0.00           H  
ATOM    344  N   HIS A  64     -10.936 -29.211   6.530  1.00 28.78           N  
ATOM    345  CA  HIS A  64     -11.467 -27.848   6.671  1.00 31.62           C  
ATOM    346  C   HIS A  64     -12.813 -27.717   5.959  1.00 27.17           C  
ATOM    347  O   HIS A  64     -13.038 -26.848   5.118  1.00 32.63           O  
ATOM    348  CB  HIS A  64     -10.453 -26.801   6.193  1.00 32.41           C  
ATOM    349  CG  HIS A  64     -10.065 -26.922   4.751  1.00 37.45           C  
ATOM    350  CD2 HIS A  64      -9.001 -27.518   4.160  1.00 42.12           C  
ATOM    351  ND1 HIS A  64     -10.805 -26.363   3.730  1.00 44.61           N  
ATOM    352  CE1 HIS A  64     -10.220 -26.617   2.573  1.00 42.36           C  
ATOM    353  NE2 HIS A  64      -9.125 -27.320   2.806  1.00 42.57           N  
ATOM    354  HN  HIS A  64     -10.452 -29.620   7.329  1.00  0.00           H  
ATOM    355  HD1 HIS A  64     -11.670 -25.835   3.850  1.00  0.00           H  
ATOM    356  HE2 HIS A  64      -8.477 -27.660   2.096  1.00  0.00           H  
ATOM    357  N   LEU A  65     -13.720 -28.617   6.318  1.00 26.07           N  
ATOM    358  CA  LEU A  65     -14.935 -28.873   5.562  1.00 26.24           C  
ATOM    359  C   LEU A  65     -16.124 -28.252   6.278  1.00 25.30           C  
ATOM    360  O   LEU A  65     -16.434 -28.632   7.409  1.00 28.45           O  
ATOM    361  CB  LEU A  65     -15.142 -30.377   5.407  1.00 26.50           C  
ATOM    362  CG  LEU A  65     -15.653 -30.873   4.068  1.00 33.99           C  
ATOM    363  CD1 LEU A  65     -14.556 -30.708   3.015  1.00 29.31           C  
ATOM    364  CD2 LEU A  65     -16.073 -32.323   4.217  1.00 27.72           C  
ATOM    365  HN  LEU A  65     -13.556 -29.157   7.168  1.00  0.00           H  
ATOM    366  N   PHE A  66     -16.791 -27.323   5.625  1.00 21.01           N  
ATOM    367  CA  PHE A  66     -17.931 -26.691   6.253  1.00 23.66           C  
ATOM    368  C   PHE A  66     -19.057 -27.704   6.425  1.00 25.67           C  
ATOM    369  O   PHE A  66     -19.552 -28.243   5.428  1.00 23.09           O  
ATOM    370  CB  PHE A  66     -18.397 -25.495   5.431  1.00 24.06           C  
ATOM    371  CG  PHE A  66     -19.621 -24.838   5.975  1.00 21.35           C  
ATOM    372  CD1 PHE A  66     -19.529 -23.953   7.032  1.00 16.72           C  
ATOM    373  CD2 PHE A  66     -20.865 -25.115   5.437  1.00 19.79           C  
ATOM    374  CE1 PHE A  66     -20.651 -23.349   7.536  1.00 16.46           C  
ATOM    375  CE2 PHE A  66     -21.983 -24.513   5.933  1.00 19.06           C  
ATOM    376  CZ  PHE A  66     -21.880 -23.625   6.988  1.00 17.50           C  
ATOM    377  HN  PHE A  66     -16.506 -27.051   4.684  1.00  0.00           H  
ATOM    378  N   PRO A  67     -19.500 -27.986   7.653  1.00 26.00           N  
ATOM    379  CA  PRO A  67     -20.523 -29.023   7.847  1.00 19.64           C  
ATOM    380  C   PRO A  67     -21.889 -28.554   7.396  1.00 18.37           C  
ATOM    381  O   PRO A  67     -22.791 -28.379   8.220  1.00 19.40           O  
ATOM    382  CB  PRO A  67     -20.485 -29.273   9.357  1.00 26.97           C  
ATOM    383  CG  PRO A  67     -20.050 -27.937   9.943  1.00 21.70           C  
ATOM    384  CD  PRO A  67     -19.120 -27.323   8.910  1.00 21.47           C  
ATOM    385  N   ALA A  68     -22.053 -28.366   6.086  1.00 18.41           N  
ATOM    386  CA  ALA A  68     -23.288 -27.785   5.567  1.00 21.48           C  
ATOM    387  C   ALA A  68     -24.506 -28.585   6.005  1.00 20.38           C  
ATOM    388  O   ALA A  68     -25.482 -28.021   6.521  1.00 18.41           O  
ATOM    389  CB  ALA A  68     -23.228 -27.702   4.044  1.00 19.46           C  
ATOM    390  HN  ALA A  68     -21.309 -28.631   5.441  1.00  0.00           H  
ATOM    391  N   ALA A  69     -24.463 -29.909   5.806  1.00 18.58           N  
ATOM    392  CA  ALA A  69     -25.630 -30.740   6.074  1.00 19.97           C  
ATOM    393  C   ALA A  69     -25.989 -30.718   7.550  1.00 21.65           C  
ATOM    394  O   ALA A  69     -27.172 -30.649   7.908  1.00 23.09           O  
ATOM    395  CB  ALA A  69     -25.379 -32.177   5.599  1.00 17.65           C  
ATOM    396  HN  ALA A  69     -23.604 -30.340   5.463  1.00  0.00           H  
ATOM    397  N   GLN A  70     -24.985 -30.756   8.425  1.00 19.03           N  
ATOM    398  CA  GLN A  70     -25.276 -30.727   9.852  1.00 19.90           C  
ATOM    399  C   GLN A  70     -25.865 -29.385  10.254  1.00 23.46           C  
ATOM    400  O   GLN A  70     -26.806 -29.325  11.054  1.00 24.09           O  
ATOM    401  CB  GLN A  70     -24.017 -31.024  10.658  1.00 22.62           C  
ATOM    402  CG  GLN A  70     -23.541 -32.443  10.522  1.00 18.88           C  
ATOM    403  CD  GLN A  70     -22.967 -32.690   9.159  1.00 24.10           C  
ATOM    404  NE2 GLN A  70     -23.019 -33.941   8.708  1.00 20.37           N  
ATOM    405  OE1 GLN A  70     -22.490 -31.757   8.503  1.00 21.83           O  
ATOM    406  HN  GLN A  70     -24.020 -30.805   8.098  1.00  0.00           H  
ATOM    407 1HE2 GLN A  70     -23.413 -34.711   9.249  1.00  0.00           H  
ATOM    408 2HE2 GLN A  70     -22.629 -34.109   7.781  1.00  0.00           H  
ATOM    409  N   VAL A  71     -25.337 -28.301   9.686  1.00 22.95           N  
ATOM    410  CA  VAL A  71     -25.883 -26.980   9.964  1.00 23.16           C  
ATOM    411  C   VAL A  71     -27.340 -26.899   9.528  1.00 23.66           C  
ATOM    412  O   VAL A  71     -28.189 -26.385  10.264  1.00 24.94           O  
ATOM    413  CB  VAL A  71     -25.018 -25.904   9.288  1.00 22.17           C  
ATOM    414  CG1 VAL A  71     -25.688 -24.558   9.401  1.00 23.54           C  
ATOM    415  CG2 VAL A  71     -23.631 -25.874   9.916  1.00 18.90           C  
ATOM    416  HN  VAL A  71     -24.544 -28.398   9.052  1.00  0.00           H  
ATOM    417  N   LYS A  72     -27.667 -27.428   8.341  1.00 24.07           N  
ATOM    418  CA  LYS A  72     -29.067 -27.406   7.924  1.00 27.29           C  
ATOM    419  C   LYS A  72     -29.918 -28.272   8.850  1.00 23.45           C  
ATOM    420  O   LYS A  72     -31.018 -27.873   9.239  1.00 28.75           O  
ATOM    421  CB  LYS A  72     -29.207 -27.841   6.454  1.00 23.90           C  
ATOM    422  CG  LYS A  72     -30.624 -27.628   5.814  1.00 33.38           C  
ATOM    423  CD  LYS A  72     -31.704 -28.671   6.270  1.00 43.32           C  
ATOM    424  CE  LYS A  72     -31.198 -30.128   6.148  1.00 41.40           C  
ATOM    425  NZ  LYS A  72     -31.887 -31.122   7.033  1.00 38.02           N1+
ATOM    426  HN  LYS A  72     -26.952 -27.838   7.740  1.00  0.00           H  
ATOM    427  HZ1 LYS A  72     -31.553 -32.083   6.953  1.00  0.00           H  
ATOM    428  HZ2 LYS A  72     -32.895 -31.087   6.880  1.00  0.00           H  
ATOM    429  HZ3 LYS A  72     -31.842 -30.816   8.005  1.00  0.00           H  
ATOM    430  N   LYS A  73     -29.430 -29.454   9.229  1.00 25.50           N  
ATOM    431  CA  LYS A  73     -30.191 -30.262  10.177  1.00 28.86           C  
ATOM    432  C   LYS A  73     -30.376 -29.511  11.494  1.00 30.40           C  
ATOM    433  O   LYS A  73     -31.467 -29.529  12.083  1.00 32.47           O  
ATOM    434  CB  LYS A  73     -29.504 -31.608  10.404  1.00 30.86           C  
ATOM    435  CG  LYS A  73     -30.504 -32.754  10.622  1.00 41.39           C  
ATOM    436  CD  LYS A  73     -29.841 -34.136  10.669  1.00 38.75           C  
ATOM    437  CE  LYS A  73     -28.896 -34.375   9.480  1.00 39.11           C  
ATOM    438  NZ  LYS A  73     -29.070 -35.766   8.957  1.00 38.26           N1+
ATOM    439  HN  LYS A  73     -28.539 -29.788   8.862  1.00  0.00           H  
ATOM    440  HZ1 LYS A  73     -28.443 -35.925   8.168  1.00  0.00           H  
ATOM    441  HZ2 LYS A  73     -30.041 -35.966   8.719  1.00  0.00           H  
ATOM    442  HZ3 LYS A  73     -28.948 -36.467   9.688  1.00  0.00           H  
ATOM    443  N   MET A  74     -29.331 -28.815  11.953  1.00 24.38           N  
ATOM    444  CA  MET A  74     -29.474 -27.991  13.146  1.00 25.17           C  
ATOM    445  C   MET A  74     -30.450 -26.854  12.912  1.00 23.24           C  
ATOM    446  O   MET A  74     -31.211 -26.484  13.815  1.00 21.25           O  
ATOM    447  CB  MET A  74     -28.122 -27.441  13.562  1.00 27.38           C  
ATOM    448  CG  MET A  74     -27.165 -28.508  13.976  1.00 24.15           C  
ATOM    449  SD  MET A  74     -25.496 -27.896  13.943  1.00 24.05           S  
ATOM    450  CE  MET A  74     -25.608 -26.651  15.218  1.00 19.01           C  
ATOM    451  HN  MET A  74     -28.435 -28.861  11.469  1.00  0.00           H  
ATOM    452  N   GLY A  75     -30.425 -26.271  11.714  1.00 24.23           N  
ATOM    453  CA  GLY A  75     -31.411 -25.258  11.392  1.00 23.23           C  
ATOM    454  C   GLY A  75     -32.818 -25.772  11.576  1.00 24.61           C  
ATOM    455  O   GLY A  75     -33.655 -25.122  12.207  1.00 28.20           O  
ATOM    456  HN  GLY A  75     -29.717 -26.535  11.029  1.00  0.00           H  
ATOM    457  N   GLY A  76     -33.085 -26.975  11.067  1.00 21.92           N  
ATOM    458  CA  GLY A  76     -34.398 -27.565  11.234  1.00 19.02           C  
ATOM    459  C   GLY A  76     -34.742 -27.871  12.669  1.00 22.71           C  
ATOM    460  O   GLY A  76     -35.927 -27.940  13.007  1.00 24.70           O  
ATOM    461  HN  GLY A  76     -32.362 -27.483  10.558  1.00  0.00           H  
ATOM    462  N   LEU A  77     -33.730 -28.055  13.526  1.00 27.11           N  
ATOM    463  CA  LEU A  77     -33.951 -28.247  14.957  1.00 22.08           C  
ATOM    464  C   LEU A  77     -34.166 -26.949  15.714  1.00 21.67           C  
ATOM    465  O   LEU A  77     -34.656 -26.985  16.847  1.00 27.77           O  
ATOM    466  CB  LEU A  77     -32.766 -28.984  15.571  1.00 25.06           C  
ATOM    467  CG  LEU A  77     -32.765 -30.430  15.089  1.00 27.46           C  
ATOM    468  CD1 LEU A  77     -31.527 -31.143  15.573  1.00 29.08           C  
ATOM    469  CD2 LEU A  77     -34.039 -31.111  15.582  1.00 21.80           C  
ATOM    470  HN  LEU A  77     -32.775 -28.061  13.168  1.00  0.00           H  
ATOM    471  N   GLY A  78     -33.806 -25.812  15.128  1.00 22.02           N  
ATOM    472  CA  GLY A  78     -33.900 -24.546  15.807  1.00 20.54           C  
ATOM    473  C   GLY A  78     -32.586 -24.040  16.350  1.00 22.45           C  
ATOM    474  O   GLY A  78     -32.536 -22.913  16.864  1.00 21.73           O  
ATOM    475  HN  GLY A  78     -33.454 -25.837  14.171  1.00  0.00           H  
ATOM    476  N   LEU A  79     -31.520 -24.831  16.223  1.00 18.54           N  
ATOM    477  CA  LEU A  79     -30.266 -24.514  16.888  1.00 19.26           C  
ATOM    478  C   LEU A  79     -29.626 -23.262  16.320  1.00 22.17           C  
ATOM    479  O   LEU A  79     -28.849 -22.599  17.013  1.00 23.18           O  
ATOM    480  CB  LEU A  79     -29.309 -25.699  16.769  1.00 24.59           C  
ATOM    481  CG  LEU A  79     -29.858 -26.970  17.408  1.00 22.25           C  
ATOM    482  CD1 LEU A  79     -28.903 -28.131  17.226  1.00 22.29           C  
ATOM    483  CD2 LEU A  79     -30.136 -26.701  18.894  1.00 17.54           C  
ATOM    484  HN  LEU A  79     -31.585 -25.672  15.650  1.00  0.00           H  
ATOM    485  N   LEU A  80     -29.933 -22.920  15.071  1.00 22.60           N  
ATOM    486  CA  LEU A  80     -29.321 -21.748  14.470  1.00 22.08           C  
ATOM    487  C   LEU A  80     -30.056 -20.468  14.815  1.00 19.24           C  
ATOM    488  O   LEU A  80     -29.556 -19.387  14.504  1.00 21.32           O  
ATOM    489  CB  LEU A  80     -29.250 -21.918  12.955  1.00 22.12           C  
ATOM    490  CG  LEU A  80     -28.570 -23.228  12.572  1.00 24.60           C  
ATOM    491  CD1 LEU A  80     -28.333 -23.260  11.077  1.00 24.96           C  
ATOM    492  CD2 LEU A  80     -27.264 -23.404  13.327  1.00 20.56           C  
ATOM    493  HN  LEU A  80     -30.597 -23.480  14.537  1.00  0.00           H  
ATOM    494  N   ALA A  81     -31.199 -20.568  15.472  1.00 18.36           N  
ATOM    495  CA  ALA A  81     -32.049 -19.440  15.762  1.00 16.45           C  
ATOM    496  C   ALA A  81     -32.702 -19.696  17.111  1.00 20.47           C  
ATOM    497  O   ALA A  81     -33.914 -19.739  17.261  1.00 24.18           O  
ATOM    498  CB  ALA A  81     -33.094 -19.257  14.666  1.00 21.19           C  
ATOM    499  HN  ALA A  81     -31.495 -21.491  15.790  1.00  0.00           H  
ATOM    500  N   MET A  82     -31.893 -19.873  18.137  1.00 21.36           N  
ATOM    501  CA  MET A  82     -32.469 -20.414  19.352  1.00 22.91           C  
ATOM    502  C   MET A  82     -33.202 -19.362  20.161  1.00 24.51           C  
ATOM    503  O   MET A  82     -34.338 -19.594  20.584  1.00 31.83           O  
ATOM    504  CB  MET A  82     -31.396 -21.104  20.157  1.00 19.03           C  
ATOM    505  CG  MET A  82     -31.530 -22.584  19.897  1.00 24.12           C  
ATOM    506  SD  MET A  82     -30.568 -23.462  21.062  1.00 29.83           S  
ATOM    507  CE  MET A  82     -29.023 -22.930  20.458  1.00 15.15           C  
ATOM    508  HN  MET A  82     -30.902 -19.639  18.078  1.00  0.00           H  
ATOM    509  N   ASP A  83     -32.591 -18.202  20.378  1.00 21.91           N  
ATOM    510  CA  ASP A  83     -33.285 -17.113  21.059  1.00 28.66           C  
ATOM    511  C   ASP A  83     -34.200 -16.329  20.123  1.00 29.64           C  
ATOM    512  O   ASP A  83     -34.681 -15.263  20.502  1.00 34.17           O  
ATOM    513  CB  ASP A  83     -32.281 -16.156  21.718  1.00 29.71           C  
ATOM    514  CG  ASP A  83     -32.875 -15.405  22.923  1.00 36.52           C  
ATOM    515  OD1 ASP A  83     -34.007 -15.724  23.351  1.00 39.36           O  
ATOM    516  OD2 ASP A  83     -32.213 -14.483  23.447  1.00 40.66           O1-
ATOM    517  HN  ASP A  83     -31.629 -18.071  20.066  1.00  0.00           H  
ATOM    518  N   VAL A  84     -34.448 -16.823  18.915  1.00 28.19           N  
ATOM    519  CA  VAL A  84     -35.256 -16.103  17.936  1.00 23.48           C  
ATOM    520  C   VAL A  84     -36.725 -16.426  18.168  1.00 28.58           C  
ATOM    521  O   VAL A  84     -37.095 -17.607  18.270  1.00 28.19           O  
ATOM    522  CB  VAL A  84     -34.852 -16.460  16.499  1.00 27.26           C  
ATOM    523  CG1 VAL A  84     -35.836 -15.852  15.492  1.00 26.18           C  
ATOM    524  CG2 VAL A  84     -33.451 -15.997  16.209  1.00 29.85           C  
ATOM    525  HN  VAL A  84     -34.062 -17.733  18.664  1.00  0.00           H  
ATOM    526  N   PRO A  85     -37.589 -15.420  18.240  1.00 27.18           N  
ATOM    527  CA  PRO A  85     -39.027 -15.683  18.336  1.00 25.75           C  
ATOM    528  C   PRO A  85     -39.495 -16.716  17.316  1.00 26.53           C  
ATOM    529  O   PRO A  85     -39.081 -16.702  16.153  1.00 27.88           O  
ATOM    530  CB  PRO A  85     -39.646 -14.311  18.064  1.00 19.91           C  
ATOM    531  CG  PRO A  85     -38.610 -13.359  18.544  1.00 21.80           C  
ATOM    532  CD  PRO A  85     -37.288 -13.981  18.216  1.00 23.33           C  
ATOM    533  N   GLU A  86     -40.368 -17.621  17.767  1.00 25.94           N  
ATOM    534  CA  GLU A  86     -40.934 -18.613  16.858  1.00 29.25           C  
ATOM    535  C   GLU A  86     -41.654 -17.932  15.706  1.00 29.10           C  
ATOM    536  O   GLU A  86     -41.598 -18.401  14.563  1.00 26.72           O  
ATOM    537  CB  GLU A  86     -41.892 -19.546  17.601  1.00 28.19           C  
ATOM    538  CG  GLU A  86     -41.294 -20.251  18.797  1.00 32.12           C  
ATOM    539  CD  GLU A  86     -42.023 -21.544  19.135  1.00 36.22           C  
ATOM    540  OE1 GLU A  86     -41.656 -22.196  20.137  1.00 43.58           O  
ATOM    541  OE2 GLU A  86     -42.961 -21.910  18.394  1.00 36.48           O1-
ATOM    542  HN  GLU A  86     -40.640 -17.619  18.750  1.00  0.00           H  
ATOM    543  N   GLU A  87     -42.343 -16.826  15.997  1.00 31.48           N  
ATOM    544  CA  GLU A  87     -42.946 -15.954  14.997  1.00 26.10           C  
ATOM    545  C   GLU A  87     -42.024 -15.760  13.804  1.00 25.17           C  
ATOM    546  O   GLU A  87     -42.466 -15.801  12.655  1.00 28.79           O  
ATOM    547  CB  GLU A  87     -43.260 -14.596  15.616  1.00 33.31           C  
ATOM    548  CG  GLU A  87     -44.716 -14.298  15.822  1.00 39.80           C  
ATOM    549  CD  GLU A  87     -44.921 -12.858  16.241  1.00 51.08           C  
ATOM    550  OE1 GLU A  87     -43.905 -12.125  16.313  1.00 46.53           O  
ATOM    551  OE2 GLU A  87     -46.084 -12.466  16.502  1.00 60.52           O1-
ATOM    552  HN  GLU A  87     -42.454 -16.576  16.980  1.00  0.00           H  
ATOM    553  N   LEU A  88     -40.738 -15.555  14.067  1.00 25.88           N  
ATOM    554  CA  LEU A  88     -39.764 -15.285  13.021  1.00 23.60           C  
ATOM    555  C   LEU A  88     -39.064 -16.539  12.525  1.00 25.42           C  
ATOM    556  O   LEU A  88     -38.077 -16.432  11.790  1.00 25.51           O  
ATOM    557  CB  LEU A  88     -38.730 -14.276  13.522  1.00 23.87           C  
ATOM    558  CG  LEU A  88     -39.335 -12.926  13.914  1.00 23.69           C  
ATOM    559  CD1 LEU A  88     -38.313 -12.037  14.595  1.00 24.97           C  
ATOM    560  CD2 LEU A  88     -39.930 -12.249  12.694  1.00 22.41           C  
ATOM    561  HN  LEU A  88     -40.423 -15.588  15.036  1.00  0.00           H  
ATOM    562  N   GLY A  89     -39.544 -17.720  12.900  1.00 22.81           N  
ATOM    563  CA  GLY A  89     -38.906 -18.944  12.486  1.00 18.40           C  
ATOM    564  C   GLY A  89     -37.880 -19.485  13.450  1.00 26.43           C  
ATOM    565  O   GLY A  89     -37.206 -20.467  13.126  1.00 31.26           O  
ATOM    566  HN  GLY A  89     -40.376 -17.761  13.489  1.00  0.00           H  
ATOM    567  N   GLY A  90     -37.735 -18.889  14.626  1.00 26.02           N  
ATOM    568  CA  GLY A  90     -36.750 -19.353  15.573  1.00 23.94           C  
ATOM    569  C   GLY A  90     -37.306 -20.382  16.528  1.00 22.38           C  
ATOM    570  O   GLY A  90     -38.494 -20.693  16.544  1.00 23.60           O  
ATOM    571  HN  GLY A  90     -38.327 -18.093  14.864  1.00  0.00           H  
ATOM    572  N   ALA A  91     -36.407 -20.899  17.364  1.00 25.69           N  
ATOM    573  CA  ALA A  91     -36.778 -21.915  18.336  1.00 23.93           C  
ATOM    574  C   ALA A  91     -37.627 -21.356  19.466  1.00 25.61           C  
ATOM    575  O   ALA A  91     -38.240 -22.133  20.203  1.00 26.47           O  
ATOM    576  CB  ALA A  91     -35.523 -22.564  18.905  1.00 23.23           C  
ATOM    577  HN  ALA A  91     -35.440 -20.576  17.322  1.00  0.00           H  
ATOM    578  N   GLY A  92     -37.678 -20.036  19.627  1.00 24.53           N  
ATOM    579  CA  GLY A  92     -38.403 -19.486  20.755  1.00 26.72           C  
ATOM    580  C   GLY A  92     -37.818 -19.845  22.097  1.00 23.88           C  
ATOM    581  O   GLY A  92     -38.510 -19.765  23.105  1.00 26.51           O  
ATOM    582  HN  GLY A  92     -37.212 -19.418  18.963  1.00  0.00           H  
ATOM    583  N   LEU A  93     -36.562 -20.252  22.135  1.00 25.13           N  
ATOM    584  CA  LEU A  93     -35.901 -20.598  23.379  1.00 22.56           C  
ATOM    585  C   LEU A  93     -35.166 -19.368  23.892  1.00 25.05           C  
ATOM    586  O   LEU A  93     -35.391 -18.246  23.432  1.00 34.78           O  
ATOM    587  CB  LEU A  93     -34.975 -21.795  23.174  1.00 21.39           C  
ATOM    588  CG  LEU A  93     -35.680 -23.045  22.631  1.00 24.83           C  
ATOM    589  CD1 LEU A  93     -34.670 -24.094  22.190  1.00 24.94           C  
ATOM    590  CD2 LEU A  93     -36.665 -23.628  23.657  1.00 18.92           C  
ATOM    591  HN  LEU A  93     -36.040 -20.325  21.262  1.00  0.00           H  
ATOM    592  N   ASP A  94     -34.266 -19.563  24.840  1.00 24.84           N  
ATOM    593  CA  ASP A  94     -33.621 -18.462  25.520  1.00 21.99           C  
ATOM    594  C   ASP A  94     -32.120 -18.696  25.487  1.00 21.87           C  
ATOM    595  O   ASP A  94     -31.640 -19.699  24.954  1.00 20.90           O  
ATOM    596  CB  ASP A  94     -34.166 -18.322  26.946  1.00 22.69           C  
ATOM    597  CG  ASP A  94     -34.118 -19.624  27.727  1.00 24.07           C  
ATOM    598  OD1 ASP A  94     -33.223 -20.450  27.461  1.00 21.01           O  
ATOM    599  OD2 ASP A  94     -34.967 -19.816  28.623  1.00 25.11           O1-
ATOM    600  HN  ASP A  94     -34.019 -20.518  25.100  1.00  0.00           H  
ATOM    601  N   TYR A  95     -31.367 -17.764  26.068  1.00 20.23           N  
ATOM    602  CA  TYR A  95     -29.918 -17.883  26.009  1.00 18.46           C  
ATOM    603  C   TYR A  95     -29.391 -18.974  26.929  1.00 21.90           C  
ATOM    604  O   TYR A  95     -28.315 -19.526  26.664  1.00 23.06           O  
ATOM    605  CB  TYR A  95     -29.239 -16.534  26.299  1.00 20.37           C  
ATOM    606  CG  TYR A  95     -28.678 -15.976  25.015  1.00 21.46           C  
ATOM    607  CD1 TYR A  95     -27.356 -15.586  24.914  1.00 20.37           C  
ATOM    608  CD2 TYR A  95     -29.469 -15.913  23.873  1.00 28.34           C  
ATOM    609  CE1 TYR A  95     -26.846 -15.114  23.716  1.00 23.60           C  
ATOM    610  CE2 TYR A  95     -28.973 -15.448  22.677  1.00 23.70           C  
ATOM    611  CZ  TYR A  95     -27.660 -15.049  22.606  1.00 21.94           C  
ATOM    612  OH  TYR A  95     -27.160 -14.589  21.418  1.00 30.63           O  
ATOM    613  HN  TYR A  95     -31.801 -16.976  26.549  1.00  0.00           H  
ATOM    614  HH  TYR A  95     -26.252 -14.313  21.369  1.00  0.00           H  
ATOM    615  N   LEU A  96     -30.129 -19.334  27.976  1.00 21.39           N  
ATOM    616  CA  LEU A  96     -29.741 -20.507  28.741  1.00 20.62           C  
ATOM    617  C   LEU A  96     -29.810 -21.754  27.873  1.00 18.74           C  
ATOM    618  O   LEU A  96     -28.868 -22.551  27.838  1.00 24.14           O  
ATOM    619  CB  LEU A  96     -30.622 -20.653  29.976  1.00 20.68           C  
ATOM    620  CG  LEU A  96     -30.168 -21.878  30.766  1.00 20.64           C  
ATOM    621  CD1 LEU A  96     -28.713 -21.732  31.184  1.00 17.18           C  
ATOM    622  CD2 LEU A  96     -31.081 -22.122  31.956  1.00 20.87           C  
ATOM    623  HN  LEU A  96     -30.954 -18.795  28.238  1.00  0.00           H  
ATOM    624  N   ALA A  97     -30.923 -21.936  27.159  1.00 21.73           N  
ATOM    625  CA  ALA A  97     -31.035 -23.040  26.209  1.00 20.71           C  
ATOM    626  C   ALA A  97     -29.922 -22.979  25.176  1.00 19.36           C  
ATOM    627  O   ALA A  97     -29.270 -23.986  24.869  1.00 21.69           O  
ATOM    628  CB  ALA A  97     -32.398 -22.994  25.517  1.00 21.33           C  
ATOM    629  HN  ALA A  97     -31.707 -21.295  27.279  1.00  0.00           H  
ATOM    630  N   TYR A  98     -29.705 -21.792  24.627  1.00 16.67           N  
ATOM    631  CA  TYR A  98     -28.649 -21.579  23.656  1.00 16.03           C  
ATOM    632  C   TYR A  98     -27.292 -21.967  24.212  1.00 13.20           C  
ATOM    633  O   TYR A  98     -26.489 -22.598  23.519  1.00 16.46           O  
ATOM    634  CB  TYR A  98     -28.670 -20.110  23.244  1.00 19.50           C  
ATOM    635  CG  TYR A  98     -27.484 -19.627  22.469  1.00 15.65           C  
ATOM    636  CD1 TYR A  98     -27.181 -20.154  21.224  1.00 14.12           C  
ATOM    637  CD2 TYR A  98     -26.696 -18.585  22.958  1.00 15.76           C  
ATOM    638  CE1 TYR A  98     -26.098 -19.683  20.494  1.00 15.28           C  
ATOM    639  CE2 TYR A  98     -25.616 -18.105  22.236  1.00 16.82           C  
ATOM    640  CZ  TYR A  98     -25.322 -18.660  21.001  1.00 16.73           C  
ATOM    641  OH  TYR A  98     -24.239 -18.191  20.290  1.00 17.10           O  
ATOM    642  HN  TYR A  98     -30.298 -21.006  24.895  1.00  0.00           H  
ATOM    643  HH  TYR A  98     -23.705 -17.487  20.639  1.00  0.00           H  
ATOM    644  N   ALA A  99     -27.009 -21.573  25.452  1.00 16.87           N  
ATOM    645  CA  ALA A  99     -25.734 -21.914  26.066  1.00 16.06           C  
ATOM    646  C   ALA A  99     -25.596 -23.420  26.201  1.00 15.37           C  
ATOM    647  O   ALA A  99     -24.559 -23.994  25.855  1.00 16.12           O  
ATOM    648  CB  ALA A  99     -25.598 -21.235  27.429  1.00 15.03           C  
ATOM    649  HN  ALA A  99     -27.692 -21.027  25.977  1.00  0.00           H  
ATOM    650  N   ILE A 100     -26.651 -24.079  26.672  1.00 15.12           N  
ATOM    651  CA  ILE A 100     -26.644 -25.536  26.757  1.00 18.41           C  
ATOM    652  C   ILE A 100     -26.440 -26.146  25.377  1.00 20.71           C  
ATOM    653  O   ILE A 100     -25.624 -27.059  25.190  1.00 19.91           O  
ATOM    654  CB  ILE A 100     -27.942 -26.039  27.410  1.00 21.21           C  
ATOM    655  CG1 ILE A 100     -27.935 -25.725  28.908  1.00 18.92           C  
ATOM    656  CG2 ILE A 100     -28.129 -27.523  27.148  1.00 18.61           C  
ATOM    657  CD1 ILE A 100     -29.312 -25.495  29.473  1.00 20.17           C  
ATOM    658  HN  ILE A 100     -27.474 -23.560  26.977  1.00  0.00           H  
ATOM    659  N   ALA A 101     -27.183 -25.652  24.386  1.00 21.38           N  
ATOM    660  CA  ALA A 101     -27.075 -26.252  23.063  1.00 18.59           C  
ATOM    661  C   ALA A 101     -25.720 -25.955  22.450  1.00 21.81           C  
ATOM    662  O   ALA A 101     -25.122 -26.818  21.794  1.00 22.67           O  
ATOM    663  CB  ALA A 101     -28.191 -25.747  22.161  1.00 20.42           C  
ATOM    664  HN  ALA A 101     -27.815 -24.869  24.551  1.00  0.00           H  
ATOM    665  N   MET A 102     -25.209 -24.745  22.672  1.00 19.13           N  
ATOM    666  CA  MET A 102     -23.898 -24.415  22.137  1.00 20.02           C  
ATOM    667  C   MET A 102     -22.855 -25.365  22.678  1.00 17.12           C  
ATOM    668  O   MET A 102     -21.967 -25.824  21.947  1.00 20.06           O  
ATOM    669  CB  MET A 102     -23.528 -22.978  22.496  1.00 17.35           C  
ATOM    670  CG  MET A 102     -23.936 -21.979  21.490  1.00 17.43           C  
ATOM    671  SD  MET A 102     -23.096 -22.279  19.937  1.00 21.65           S  
ATOM    672  CE  MET A 102     -21.402 -22.304  20.467  1.00 16.71           C  
ATOM    673  HN  MET A 102     -25.733 -24.056  23.212  1.00  0.00           H  
ATOM    674  N   GLU A 103     -22.942 -25.656  23.969  1.00 16.39           N  
ATOM    675  CA  GLU A 103     -21.969 -26.536  24.577  1.00 18.61           C  
ATOM    676  C   GLU A 103     -22.076 -27.928  23.979  1.00 18.56           C  
ATOM    677  O   GLU A 103     -21.067 -28.530  23.601  1.00 16.62           O  
ATOM    678  CB  GLU A 103     -22.177 -26.577  26.087  1.00 16.13           C  
ATOM    679  CG  GLU A 103     -21.396 -27.698  26.727  1.00 18.09           C  
ATOM    680  CD  GLU A 103     -21.644 -27.816  28.199  1.00 16.86           C  
ATOM    681  OE1 GLU A 103     -22.018 -26.805  28.822  1.00 22.30           O  
ATOM    682  OE2 GLU A 103     -21.440 -28.922  28.741  1.00 24.01           O1-
ATOM    683  HN  GLU A 103     -23.694 -25.260  24.532  1.00  0.00           H  
ATOM    684  N   GLU A 104     -23.299 -28.455  23.887  1.00 16.88           N  
ATOM    685  CA  GLU A 104     -23.457 -29.816  23.384  1.00 23.34           C  
ATOM    686  C   GLU A 104     -23.032 -29.892  21.933  1.00 20.47           C  
ATOM    687  O   GLU A 104     -22.363 -30.849  21.532  1.00 20.14           O  
ATOM    688  CB  GLU A 104     -24.899 -30.301  23.553  1.00 20.99           C  
ATOM    689  CG  GLU A 104     -25.311 -30.458  25.013  1.00 21.23           C  
ATOM    690  CD  GLU A 104     -24.396 -31.403  25.768  1.00 24.29           C  
ATOM    691  OE1 GLU A 104     -24.110 -32.490  25.230  1.00 23.62           O  
ATOM    692  OE2 GLU A 104     -23.956 -31.063  26.893  1.00 26.88           O1-
ATOM    693  HN  GLU A 104     -24.116 -27.911  24.166  1.00  0.00           H  
ATOM    694  N   ILE A 105     -23.366 -28.862  21.143  1.00 18.80           N  
ATOM    695  CA  ILE A 105     -22.940 -28.836  19.750  1.00 19.17           C  
ATOM    696  C   ILE A 105     -21.421 -28.741  19.665  1.00 20.69           C  
ATOM    697  O   ILE A 105     -20.767 -29.543  18.985  1.00 20.03           O  
ATOM    698  CB  ILE A 105     -23.622 -27.682  18.997  1.00 18.96           C  
ATOM    699  CG1 ILE A 105     -25.117 -27.963  18.835  1.00 15.83           C  
ATOM    700  CG2 ILE A 105     -22.948 -27.481  17.659  1.00 16.11           C  
ATOM    701  CD1 ILE A 105     -25.435 -29.419  18.440  1.00 20.44           C  
ATOM    702  HN  ILE A 105     -23.921 -28.093  21.519  1.00  0.00           H  
ATOM    703  N   SER A 106     -20.835 -27.782  20.384  1.00 19.76           N  
ATOM    704  CA  SER A 106     -19.387 -27.618  20.350  1.00 16.40           C  
ATOM    705  C   SER A 106     -18.656 -28.805  20.954  1.00 16.13           C  
ATOM    706  O   SER A 106     -17.530 -29.110  20.549  1.00 19.35           O  
ATOM    707  CB  SER A 106     -18.999 -26.343  21.071  1.00 17.67           C  
ATOM    708  OG  SER A 106     -19.666 -25.250  20.475  1.00 21.39           O  
ATOM    709  HN  SER A 106     -21.403 -27.161  20.960  1.00  0.00           H  
ATOM    710  HG  SER A 106     -19.423 -24.451  20.927  1.00  0.00           H  
ATOM    711  N   ARG A 107     -19.260 -29.472  21.929  1.00 16.25           N  
ATOM    712  CA  ARG A 107     -18.740 -30.763  22.362  1.00 17.99           C  
ATOM    713  C   ARG A 107     -18.649 -31.743  21.187  1.00 21.37           C  
ATOM    714  O   ARG A 107     -17.707 -32.537  21.098  1.00 21.21           O  
ATOM    715  CB  ARG A 107     -19.625 -31.306  23.478  1.00 19.19           C  
ATOM    716  CG  ARG A 107     -19.262 -32.660  23.992  1.00 20.01           C  
ATOM    717  CD  ARG A 107     -20.173 -32.987  25.122  1.00 22.78           C  
ATOM    718  NE  ARG A 107     -19.893 -34.303  25.641  1.00 21.00           N  
ATOM    719  CZ  ARG A 107     -20.438 -35.406  25.158  1.00 23.63           C  
ATOM    720  NH1 ARG A 107     -21.302 -35.322  24.161  1.00 23.43           N1+
ATOM    721  NH2 ARG A 107     -20.126 -36.583  25.685  1.00 21.41           N  
ATOM    722  HN  ARG A 107     -20.089 -29.081  22.376  1.00  0.00           H  
ATOM    723  HE  ARG A 107     -19.241 -34.387  26.421  1.00  0.00           H  
ATOM    724 1HH1 ARG A 107     -21.542 -34.417  23.756  1.00  0.00           H  
ATOM    725 2HH1 ARG A 107     -21.723 -36.173  23.788  1.00  0.00           H  
ATOM    726 1HH2 ARG A 107     -19.459 -36.648  26.454  1.00  0.00           H  
ATOM    727 2HH2 ARG A 107     -20.547 -37.434  25.312  1.00  0.00           H  
ATOM    728  N   GLY A 108     -19.586 -31.666  20.244  1.00 20.68           N  
ATOM    729  CA  GLY A 108     -19.482 -32.501  19.055  1.00 22.89           C  
ATOM    730  C   GLY A 108     -18.473 -31.964  18.056  1.00 19.75           C  
ATOM    731  O   GLY A 108     -17.590 -32.686  17.592  1.00 25.03           O  
ATOM    732  HN  GLY A 108     -20.372 -31.026  20.354  1.00  0.00           H  
ATOM    733  N   CYS A 109     -18.577 -30.686  17.726  1.00 19.59           N  
ATOM    734  CA  CYS A 109     -17.734 -30.089  16.694  1.00 15.22           C  
ATOM    735  C   CYS A 109     -17.555 -28.627  17.049  1.00 16.57           C  
ATOM    736  O   CYS A 109     -18.541 -27.902  17.193  1.00 17.94           O  
ATOM    737  CB  CYS A 109     -18.383 -30.217  15.323  1.00 17.95           C  
ATOM    738  SG  CYS A 109     -17.428 -29.433  14.046  1.00 19.66           S  
ATOM    739  HN  CYS A 109     -19.264 -30.103  18.205  1.00  0.00           H  
ATOM    740  N   ALA A 110     -16.316 -28.194  17.242  1.00 20.20           N  
ATOM    741  CA  ALA A 110     -16.116 -26.798  17.604  1.00 18.54           C  
ATOM    742  C   ALA A 110     -16.433 -25.884  16.430  1.00 18.81           C  
ATOM    743  O   ALA A 110     -16.910 -24.765  16.636  1.00 21.00           O  
ATOM    744  CB  ALA A 110     -14.691 -26.570  18.097  1.00 15.43           C  
ATOM    745  HN  ALA A 110     -15.521 -28.825  17.139  1.00  0.00           H  
ATOM    746  N   SER A 111     -16.225 -26.359  15.198  1.00 17.50           N  
ATOM    747  CA  SER A 111     -16.570 -25.549  14.033  1.00 19.25           C  
ATOM    748  C   SER A 111     -18.074 -25.391  13.905  1.00 18.96           C  
ATOM    749  O   SER A 111     -18.573 -24.279  13.708  1.00 16.80           O  
ATOM    750  CB  SER A 111     -16.004 -26.165  12.763  1.00 18.07           C  
ATOM    751  OG  SER A 111     -14.599 -26.134  12.820  1.00 22.00           O  
ATOM    752  HN  SER A 111     -15.825 -27.289  15.071  1.00  0.00           H  
ATOM    753  HG  SER A 111     -14.245 -26.519  12.027  1.00  0.00           H  
ATOM    754  N   THR A 112     -18.811 -26.501  14.002  1.00 17.19           N  
ATOM    755  CA  THR A 112     -20.264 -26.427  14.030  1.00 14.77           C  
ATOM    756  C   THR A 112     -20.744 -25.498  15.141  1.00 19.36           C  
ATOM    757  O   THR A 112     -21.678 -24.711  14.950  1.00 17.83           O  
ATOM    758  CB  THR A 112     -20.825 -27.824  14.215  1.00 14.36           C  
ATOM    759  CG2 THR A 112     -22.299 -27.781  14.183  1.00 14.82           C  
ATOM    760  OG1 THR A 112     -20.360 -28.662  13.152  1.00 21.19           O  
ATOM    761  HN  THR A 112     -18.351 -27.410  14.057  1.00  0.00           H  
ATOM    762  HG1 THR A 112     -19.411 -28.690  13.173  1.00  0.00           H  
ATOM    763  N   GLY A 113     -20.112 -25.574  16.311  1.00 19.26           N  
ATOM    764  CA  GLY A 113     -20.470 -24.663  17.381  1.00 18.95           C  
ATOM    765  C   GLY A 113     -20.349 -23.206  16.975  1.00 16.94           C  
ATOM    766  O   GLY A 113     -21.285 -22.424  17.151  1.00 16.08           O  
ATOM    767  HN  GLY A 113     -19.380 -26.270  16.454  1.00  0.00           H  
ATOM    768  N   VAL A 114     -19.198 -22.819  16.421  1.00 17.54           N  
ATOM    769  CA  VAL A 114     -19.002 -21.395  16.157  1.00 20.01           C  
ATOM    770  C   VAL A 114     -19.891 -20.936  15.013  1.00 15.77           C  
ATOM    771  O   VAL A 114     -20.479 -19.852  15.076  1.00 20.61           O  
ATOM    772  CB  VAL A 114     -17.523 -21.049  15.900  1.00 17.15           C  
ATOM    773  CG1 VAL A 114     -16.989 -21.758  14.678  1.00 16.30           C  
ATOM    774  CG2 VAL A 114     -17.384 -19.528  15.735  1.00 17.74           C  
ATOM    775  HN  VAL A 114     -18.474 -23.499  16.188  1.00  0.00           H  
ATOM    776  N   ILE A 115     -20.007 -21.746  13.956  1.00 17.49           N  
ATOM    777  CA  ILE A 115     -20.955 -21.446  12.887  1.00 18.57           C  
ATOM    778  C   ILE A 115     -22.321 -21.176  13.483  1.00 17.97           C  
ATOM    779  O   ILE A 115     -23.011 -20.221  13.108  1.00 18.77           O  
ATOM    780  CB  ILE A 115     -21.018 -22.609  11.880  1.00 16.41           C  
ATOM    781  CG1 ILE A 115     -19.682 -22.797  11.177  1.00 15.32           C  
ATOM    782  CG2 ILE A 115     -22.145 -22.376  10.901  1.00 16.98           C  
ATOM    783  CD1 ILE A 115     -19.469 -24.232  10.671  1.00 18.26           C  
ATOM    784  HN  ILE A 115     -19.427 -22.583  13.896  1.00  0.00           H  
ATOM    785  N   MET A 116     -22.716 -22.005  14.443  1.00 14.82           N  
ATOM    786  CA  MET A 116     -23.993 -21.828  15.109  1.00 14.51           C  
ATOM    787  C   MET A 116     -23.973 -20.615  16.029  1.00 17.19           C  
ATOM    788  O   MET A 116     -24.945 -19.852  16.083  1.00 18.58           O  
ATOM    789  CB  MET A 116     -24.326 -23.098  15.890  1.00 14.35           C  
ATOM    790  CG  MET A 116     -25.378 -22.949  16.947  1.00 13.09           C  
ATOM    791  SD  MET A 116     -25.536 -24.533  17.788  1.00 18.53           S  
ATOM    792  CE  MET A 116     -26.149 -24.070  19.375  1.00 16.75           C  
ATOM    793  HN  MET A 116     -22.111 -22.779  14.717  1.00  0.00           H  
ATOM    794  N   SER A 117     -22.895 -20.445  16.797  1.00 19.21           N  
ATOM    795  CA  SER A 117     -22.816 -19.289  17.675  1.00 18.42           C  
ATOM    796  C   SER A 117     -22.914 -18.000  16.879  1.00 16.26           C  
ATOM    797  O   SER A 117     -23.692 -17.108  17.226  1.00 17.30           O  
ATOM    798  CB  SER A 117     -21.533 -19.305  18.492  1.00 16.66           C  
ATOM    799  OG  SER A 117     -21.652 -18.336  19.522  1.00 17.26           O  
ATOM    800  HN  SER A 117     -22.132 -21.121  16.768  1.00  0.00           H  
ATOM    801  HG  SER A 117     -20.851 -18.346  20.032  1.00  0.00           H  
ATOM    802  N   VAL A 118     -22.147 -17.904  15.792  1.00 15.83           N  
ATOM    803  CA  VAL A 118     -22.177 -16.706  14.955  1.00 19.29           C  
ATOM    804  C   VAL A 118     -23.599 -16.401  14.528  1.00 18.78           C  
ATOM    805  O   VAL A 118     -24.081 -15.274  14.676  1.00 18.77           O  
ATOM    806  CB  VAL A 118     -21.264 -16.876  13.731  1.00 18.75           C  
ATOM    807  CG1 VAL A 118     -21.482 -15.735  12.761  1.00 18.06           C  
ATOM    808  CG2 VAL A 118     -19.814 -16.941  14.169  1.00 18.26           C  
ATOM    809  HN  VAL A 118     -21.531 -18.677  15.541  1.00  0.00           H  
ATOM    810  N   ASN A 119     -24.305 -17.415  14.024  1.00 18.19           N  
ATOM    811  CA  ASN A 119     -25.650 -17.177  13.521  1.00 18.49           C  
ATOM    812  C   ASN A 119     -26.580 -16.708  14.631  1.00 19.95           C  
ATOM    813  O   ASN A 119     -27.299 -15.715  14.473  1.00 20.43           O  
ATOM    814  CB  ASN A 119     -26.216 -18.426  12.861  1.00 17.33           C  
ATOM    815  CG  ASN A 119     -27.347 -18.092  11.918  1.00 20.67           C  
ATOM    816  ND2 ASN A 119     -28.569 -18.457  12.293  1.00 16.44           N  
ATOM    817  OD1 ASN A 119     -27.125 -17.471  10.872  1.00 19.92           O  
ATOM    818  HN  ASN A 119     -23.904 -18.352  13.991  1.00  0.00           H  
ATOM    819 1HD2 ASN A 119     -29.333 -18.231  11.656  1.00  0.00           H  
ATOM    820 2HD2 ASN A 119     -28.752 -18.969  13.156  1.00  0.00           H  
ATOM    821  N   ASN A 120     -26.605 -17.429  15.752  1.00 19.07           N  
ATOM    822  CA  ASN A 120     -27.470 -17.041  16.861  1.00 17.51           C  
ATOM    823  C   ASN A 120     -27.089 -15.676  17.405  1.00 16.93           C  
ATOM    824  O   ASN A 120     -27.894 -14.745  17.400  1.00 19.53           O  
ATOM    825  CB  ASN A 120     -27.400 -18.078  17.974  1.00 17.24           C  
ATOM    826  CG  ASN A 120     -28.183 -19.331  17.650  1.00 18.16           C  
ATOM    827  ND2 ASN A 120     -27.469 -20.388  17.301  1.00 17.50           N  
ATOM    828  OD1 ASN A 120     -29.413 -19.347  17.703  1.00 17.09           O  
ATOM    829  HN  ASN A 120     -26.016 -18.257  15.835  1.00  0.00           H  
ATOM    830 1HD2 ASN A 120     -26.450 -20.375  17.257  1.00  0.00           H  
ATOM    831 2HD2 ASN A 120     -27.997 -21.233  17.083  1.00  0.00           H  
ATOM    832  N   SER A 121     -25.856 -15.546  17.883  1.00 20.55           N  
ATOM    833  CA  SER A 121     -25.489 -14.403  18.708  1.00 20.31           C  
ATOM    834  C   SER A 121     -25.080 -13.217  17.857  1.00 21.11           C  
ATOM    835  O   SER A 121     -25.563 -12.103  18.057  1.00 16.71           O  
ATOM    836  CB  SER A 121     -24.353 -14.787  19.660  1.00 17.70           C  
ATOM    837  OG  SER A 121     -24.861 -15.486  20.775  1.00 17.21           O  
ATOM    838  HN  SER A 121     -25.156 -16.257  17.669  1.00  0.00           H  
ATOM    839  HG  SER A 121     -24.156 -15.724  21.366  1.00  0.00           H  
ATOM    840  N   LEU A 122     -24.195 -13.445  16.897  1.00 22.57           N  
ATOM    841  CA  LEU A 122     -23.579 -12.346  16.177  1.00 15.18           C  
ATOM    842  C   LEU A 122     -24.418 -11.853  15.023  1.00 18.68           C  
ATOM    843  O   LEU A 122     -24.356 -10.663  14.695  1.00 16.15           O  
ATOM    844  CB  LEU A 122     -22.211 -12.773  15.670  1.00 18.23           C  
ATOM    845  CG  LEU A 122     -21.241 -13.160  16.790  1.00 18.81           C  
ATOM    846  CD1 LEU A 122     -19.843 -13.355  16.227  1.00 17.38           C  
ATOM    847  CD2 LEU A 122     -21.250 -12.121  17.913  1.00 15.97           C  
ATOM    848  HN  LEU A 122     -23.944 -14.405  16.661  1.00  0.00           H  
ATOM    849  N   TYR A 123     -25.208 -12.731  14.402  1.00 20.49           N  
ATOM    850  CA  TYR A 123     -26.006 -12.307  13.261  1.00 20.14           C  
ATOM    851  C   TYR A 123     -27.441 -11.993  13.669  1.00 20.59           C  
ATOM    852  O   TYR A 123     -27.877 -10.834  13.593  1.00 18.46           O  
ATOM    853  CB  TYR A 123     -25.996 -13.364  12.155  1.00 21.90           C  
ATOM    854  CG  TYR A 123     -26.891 -12.945  11.026  1.00 21.41           C  
ATOM    855  CD1 TYR A 123     -26.586 -11.826  10.262  1.00 20.25           C  
ATOM    856  CD2 TYR A 123     -28.071 -13.627  10.756  1.00 25.02           C  
ATOM    857  CE1 TYR A 123     -27.414 -11.413   9.241  1.00 17.98           C  
ATOM    858  CE2 TYR A 123     -28.912 -13.212   9.732  1.00 22.31           C  
ATOM    859  CZ  TYR A 123     -28.572 -12.105   8.984  1.00 21.04           C  
ATOM    860  OH  TYR A 123     -29.397 -11.693   7.971  1.00 24.29           O  
ATOM    861  HN  TYR A 123     -25.253 -13.697  14.726  1.00  0.00           H  
ATOM    862  HH  TYR A 123     -29.163 -10.930   7.456  1.00  0.00           H  
ATOM    863  N   LEU A 124     -28.173 -13.020  14.109  1.00 15.47           N  
ATOM    864  CA  LEU A 124     -29.578 -12.847  14.459  1.00 17.56           C  
ATOM    865  C   LEU A 124     -29.742 -11.980  15.700  1.00 18.99           C  
ATOM    866  O   LEU A 124     -30.677 -11.171  15.777  1.00 22.06           O  
ATOM    867  CB  LEU A 124     -30.241 -14.208  14.670  1.00 15.07           C  
ATOM    868  CG  LEU A 124     -30.252 -15.154  13.472  1.00 19.49           C  
ATOM    869  CD1 LEU A 124     -30.739 -16.524  13.909  1.00 22.19           C  
ATOM    870  CD2 LEU A 124     -31.108 -14.633  12.330  1.00 18.09           C  
ATOM    871  HN  LEU A 124     -27.742 -13.940  14.202  1.00  0.00           H  
ATOM    872  N   GLY A 125     -28.853 -12.140  16.681  1.00 17.22           N  
ATOM    873  CA  GLY A 125     -28.917 -11.398  17.922  1.00 19.43           C  
ATOM    874  C   GLY A 125     -29.129  -9.901  17.743  1.00 20.99           C  
ATOM    875  O   GLY A 125     -30.132  -9.340  18.201  1.00 20.89           O  
ATOM    876  HN  GLY A 125     -28.097 -12.813  16.552  1.00  0.00           H  
ATOM    877  N   PRO A 126     -28.196  -9.226  17.061  1.00 17.41           N  
ATOM    878  CA  PRO A 126     -28.349  -7.773  16.877  1.00 22.62           C  
ATOM    879  C   PRO A 126     -29.575  -7.401  16.075  1.00 21.46           C  
ATOM    880  O   PRO A 126     -30.179  -6.349  16.331  1.00 25.00           O  
ATOM    881  CB  PRO A 126     -27.055  -7.364  16.155  1.00 17.45           C  
ATOM    882  CG  PRO A 126     -26.580  -8.606  15.492  1.00 19.10           C  
ATOM    883  CD  PRO A 126     -26.973  -9.734  16.411  1.00 18.89           C  
ATOM    884  N   ILE A 127     -29.973  -8.231  15.112  1.00 21.18           N  
ATOM    885  CA  ILE A 127     -31.184  -7.933  14.359  1.00 20.02           C  
ATOM    886  C   ILE A 127     -32.409  -8.054  15.254  1.00 23.51           C  
ATOM    887  O   ILE A 127     -33.301  -7.203  15.219  1.00 25.14           O  
ATOM    888  CB  ILE A 127     -31.294  -8.838  13.126  1.00 22.24           C  
ATOM    889  CG1 ILE A 127     -29.955  -8.914  12.390  1.00 22.73           C  
ATOM    890  CG2 ILE A 127     -32.354  -8.300  12.196  1.00 24.70           C  
ATOM    891  CD1 ILE A 127     -29.990  -9.852  11.201  1.00 19.97           C  
ATOM    892  HN  ILE A 127     -29.433  -9.071  14.903  1.00  0.00           H  
ATOM    893  N   LEU A 128     -32.478  -9.113  16.065  1.00 23.47           N  
ATOM    894  CA  LEU A 128     -33.574  -9.241  17.015  1.00 21.60           C  
ATOM    895  C   LEU A 128     -33.594  -8.065  17.974  1.00 21.05           C  
ATOM    896  O   LEU A 128     -34.638  -7.447  18.200  1.00 24.82           O  
ATOM    897  CB  LEU A 128     -33.448 -10.545  17.795  1.00 20.40           C  
ATOM    898  CG  LEU A 128     -33.651 -11.818  16.991  1.00 23.98           C  
ATOM    899  CD1 LEU A 128     -33.535 -12.984  17.934  1.00 25.49           C  
ATOM    900  CD2 LEU A 128     -34.994 -11.807  16.260  1.00 24.41           C  
ATOM    901  HN  LEU A 128     -31.760  -9.836  16.019  1.00  0.00           H  
ATOM    902  N   LYS A 129     -32.435  -7.736  18.535  1.00 25.04           N  
ATOM    903  CA  LYS A 129     -32.372  -6.720  19.574  1.00 23.18           C  
ATOM    904  C   LYS A 129     -32.640  -5.326  19.011  1.00 27.07           C  
ATOM    905  O   LYS A 129     -33.364  -4.536  19.630  1.00 24.98           O  
ATOM    906  CB  LYS A 129     -31.011  -6.788  20.263  1.00 21.06           C  
ATOM    907  CG  LYS A 129     -30.861  -5.849  21.429  1.00 27.85           C  
ATOM    908  CD  LYS A 129     -30.081  -6.505  22.570  1.00 29.23           C  
ATOM    909  CE  LYS A 129     -30.415  -5.834  23.892  1.00 28.29           C  
ATOM    910  NZ  LYS A 129     -29.198  -5.599  24.710  1.00 34.90           N1+
ATOM    911  HN  LYS A 129     -31.579  -8.202  18.233  1.00  0.00           H  
ATOM    912  HZ1 LYS A 129     -29.422  -5.149  25.597  1.00  0.00           H  
ATOM    913  HZ2 LYS A 129     -28.497  -5.070  24.191  1.00  0.00           H  
ATOM    914  HZ3 LYS A 129     -28.673  -6.462  24.853  1.00  0.00           H  
ATOM    915  N   PHE A 130     -32.101  -5.014  17.825  1.00 20.69           N  
ATOM    916  CA  PHE A 130     -32.118  -3.649  17.302  1.00 27.75           C  
ATOM    917  C   PHE A 130     -32.865  -3.469  15.991  1.00 26.15           C  
ATOM    918  O   PHE A 130     -33.037  -2.325  15.554  1.00 23.53           O  
ATOM    919  CB  PHE A 130     -30.682  -3.132  17.101  1.00 25.40           C  
ATOM    920  CG  PHE A 130     -29.831  -3.245  18.322  1.00 26.19           C  
ATOM    921  CD1 PHE A 130     -29.886  -2.275  19.315  1.00 24.59           C  
ATOM    922  CD2 PHE A 130     -28.990  -4.327  18.494  1.00 25.98           C  
ATOM    923  CE1 PHE A 130     -29.105  -2.383  20.452  1.00 26.49           C  
ATOM    924  CE2 PHE A 130     -28.203  -4.441  19.637  1.00 29.23           C  
ATOM    925  CZ  PHE A 130     -28.265  -3.468  20.616  1.00 23.35           C  
ATOM    926  HN  PHE A 130     -31.666  -5.751  17.270  1.00  0.00           H  
ATOM    927  N   GLY A 131     -33.295  -4.542  15.342  1.00 28.06           N  
ATOM    928  CA  GLY A 131     -33.919  -4.405  14.047  1.00 27.41           C  
ATOM    929  C   GLY A 131     -35.369  -3.995  14.149  1.00 28.01           C  
ATOM    930  O   GLY A 131     -36.027  -4.189  15.170  1.00 28.18           O  
ATOM    931  HN  GLY A 131     -33.185  -5.467  15.758  1.00  0.00           H  
ATOM    932  N   SER A 132     -35.857  -3.392  13.071  1.00 26.28           N  
ATOM    933  CA  SER A 132     -37.281  -3.162  12.937  1.00 29.34           C  
ATOM    934  C   SER A 132     -37.976  -4.480  12.632  1.00 30.39           C  
ATOM    935  O   SER A 132     -37.336  -5.474  12.261  1.00 28.02           O  
ATOM    936  CB  SER A 132     -37.553  -2.180  11.817  1.00 30.39           C  
ATOM    937  OG  SER A 132     -37.207  -2.812  10.600  1.00 30.63           O  
ATOM    938  HN  SER A 132     -35.224  -3.088  12.331  1.00  0.00           H  
ATOM    939  HG  SER A 132     -37.378  -2.196   9.897  1.00  0.00           H  
ATOM    940  N   LYS A 133     -39.307  -4.490  12.774  1.00 29.85           N  
ATOM    941  CA  LYS A 133     -40.031  -5.725  12.491  1.00 34.08           C  
ATOM    942  C   LYS A 133     -39.809  -6.158  11.050  1.00 33.16           C  
ATOM    943  O   LYS A 133     -39.637  -7.350  10.775  1.00 35.70           O  
ATOM    944  CB  LYS A 133     -41.521  -5.581  12.795  1.00 31.63           C  
ATOM    945  CG  LYS A 133     -42.130  -6.888  13.356  1.00 52.31           C  
ATOM    946  CD  LYS A 133     -41.299  -7.469  14.540  1.00 43.07           C  
ATOM    947  CE  LYS A 133     -41.857  -8.811  15.049  1.00 36.66           C  
ATOM    948  NZ  LYS A 133     -41.119  -9.387  16.228  1.00 37.42           N1+
ATOM    949  HN  LYS A 133     -39.805  -3.652  13.074  1.00  0.00           H  
ATOM    950  HZ1 LYS A 133     -41.489 -10.276  16.565  1.00  0.00           H  
ATOM    951  HZ2 LYS A 133     -41.079  -8.708  16.988  1.00  0.00           H  
ATOM    952  HZ3 LYS A 133     -40.125  -9.473  16.017  1.00  0.00           H  
ATOM    953  N   GLU A 134     -39.751  -5.195  10.127  1.00 32.68           N  
ATOM    954  CA  GLU A 134     -39.427  -5.512   8.740  1.00 32.77           C  
ATOM    955  C   GLU A 134     -38.025  -6.097   8.627  1.00 29.41           C  
ATOM    956  O   GLU A 134     -37.823  -7.132   7.981  1.00 30.94           O  
ATOM    957  CB  GLU A 134     -39.569  -4.265   7.866  1.00 32.02           C  
ATOM    958  CG  GLU A 134     -41.003  -3.712   7.807  1.00 37.94           C  
ATOM    959  CD  GLU A 134     -41.400  -2.900   9.047  1.00 46.36           C  
ATOM    960  OE1 GLU A 134     -40.524  -2.215   9.634  1.00 45.03           O  
ATOM    961  OE2 GLU A 134     -42.595  -2.950   9.432  1.00 43.27           O1-
ATOM    962  HN  GLU A 134     -39.935  -4.228  10.394  1.00  0.00           H  
ATOM    963  N   GLN A 135     -37.039  -5.453   9.255  1.00 29.51           N  
ATOM    964  CA  GLN A 135     -35.681  -5.984   9.201  1.00 29.40           C  
ATOM    965  C   GLN A 135     -35.628  -7.397   9.762  1.00 27.63           C  
ATOM    966  O   GLN A 135     -34.906  -8.256   9.242  1.00 26.49           O  
ATOM    967  CB  GLN A 135     -34.723  -5.072   9.958  1.00 24.82           C  
ATOM    968  CG  GLN A 135     -34.346  -3.820   9.203  1.00 20.91           C  
ATOM    969  CD  GLN A 135     -33.432  -2.925  10.010  1.00 23.49           C  
ATOM    970  NE2 GLN A 135     -32.522  -2.233   9.332  1.00 24.08           N  
ATOM    971  OE1 GLN A 135     -33.536  -2.863  11.230  1.00 23.17           O  
ATOM    972  HN  GLN A 135     -37.234  -4.594   9.770  1.00  0.00           H  
ATOM    973 1HE2 GLN A 135     -31.906  -1.629   9.876  1.00  0.00           H  
ATOM    974 2HE2 GLN A 135     -32.435  -2.285   8.317  1.00  0.00           H  
ATOM    975  N   LYS A 136     -36.395  -7.658  10.818  1.00 31.64           N  
ATOM    976  CA  LYS A 136     -36.481  -9.008  11.357  1.00 26.90           C  
ATOM    977  C   LYS A 136     -37.074  -9.966  10.335  1.00 27.28           C  
ATOM    978  O   LYS A 136     -36.530 -11.049  10.092  1.00 26.91           O  
ATOM    979  CB  LYS A 136     -37.305  -8.992  12.639  1.00 28.28           C  
ATOM    980  CG  LYS A 136     -36.593  -8.300  13.782  1.00 23.18           C  
ATOM    981  CD  LYS A 136     -37.436  -8.338  15.046  1.00 29.78           C  
ATOM    982  CE  LYS A 136     -37.555  -6.964  15.682  1.00 28.65           C  
ATOM    983  NZ  LYS A 136     -37.885  -7.070  17.120  1.00 35.90           N1+
ATOM    984  HN  LYS A 136     -36.928  -6.905  11.254  1.00  0.00           H  
ATOM    985  HZ1 LYS A 136     -37.965  -6.147  17.547  1.00  0.00           H  
ATOM    986  HZ2 LYS A 136     -37.215  -7.657  17.617  1.00  0.00           H  
ATOM    987  HZ3 LYS A 136     -38.725  -7.629  17.273  1.00  0.00           H  
ATOM    988  N   GLN A 137     -38.180  -9.570   9.703  1.00 32.49           N  
ATOM    989  CA  GLN A 137     -38.777 -10.407   8.665  1.00 31.16           C  
ATOM    990  C   GLN A 137     -37.781 -10.686   7.546  1.00 27.84           C  
ATOM    991  O   GLN A 137     -37.634 -11.831   7.100  1.00 26.42           O  
ATOM    992  CB  GLN A 137     -40.035  -9.738   8.113  1.00 31.10           C  
ATOM    993  CG  GLN A 137     -41.188  -9.673   9.110  1.00 36.26           C  
ATOM    994  CD  GLN A 137     -42.298  -8.712   8.689  1.00 46.05           C  
ATOM    995  NE2 GLN A 137     -43.241  -8.465   9.603  1.00 40.03           N  
ATOM    996  OE1 GLN A 137     -42.305  -8.193   7.565  1.00 44.99           O  
ATOM    997  HN  GLN A 137     -38.611  -8.678   9.946  1.00  0.00           H  
ATOM    998 1HE2 GLN A 137     -43.982  -7.823   9.322  1.00  0.00           H  
ATOM    999 2HE2 GLN A 137     -43.235  -8.893  10.529  1.00  0.00           H  
ATOM   1000  N   ALA A 138     -37.059  -9.656   7.102  1.00 27.15           N  
ATOM   1001  CA  ALA A 138     -36.217  -9.815   5.917  1.00 31.92           C  
ATOM   1002  C   ALA A 138     -34.907 -10.525   6.246  1.00 27.15           C  
ATOM   1003  O   ALA A 138     -34.397 -11.312   5.439  1.00 25.61           O  
ATOM   1004  CB  ALA A 138     -35.939  -8.446   5.271  1.00 17.23           C  
ATOM   1005  HN  ALA A 138     -37.094  -8.760   7.588  1.00  0.00           H  
ATOM   1006  N   TRP A 139     -34.351 -10.264   7.420  1.00 21.14           N  
ATOM   1007  CA  TRP A 139     -32.988 -10.667   7.715  1.00 24.19           C  
ATOM   1008  C   TRP A 139     -32.875 -11.734   8.790  1.00 23.12           C  
ATOM   1009  O   TRP A 139     -31.880 -12.464   8.809  1.00 22.49           O  
ATOM   1010  CB  TRP A 139     -32.167  -9.449   8.142  1.00 21.33           C  
ATOM   1011  CG  TRP A 139     -32.115  -8.434   7.103  1.00 20.95           C  
ATOM   1012  CD1 TRP A 139     -33.017  -7.436   6.886  1.00 23.87           C  
ATOM   1013  CD2 TRP A 139     -31.116  -8.302   6.101  1.00 19.92           C  
ATOM   1014  CE2 TRP A 139     -31.467  -7.194   5.306  1.00 24.03           C  
ATOM   1015  CE3 TRP A 139     -29.946  -9.005   5.802  1.00 20.66           C  
ATOM   1016  NE1 TRP A 139     -32.636  -6.686   5.806  1.00 24.30           N  
ATOM   1017  CZ2 TRP A 139     -30.694  -6.774   4.227  1.00 20.70           C  
ATOM   1018  CZ3 TRP A 139     -29.179  -8.588   4.733  1.00 22.85           C  
ATOM   1019  CH2 TRP A 139     -29.555  -7.485   3.956  1.00 21.04           C  
ATOM   1020  HN  TRP A 139     -34.891  -9.770   8.130  1.00  0.00           H  
ATOM   1021  HE1 TRP A 139     -33.140  -5.881   5.435  1.00  0.00           H  
ATOM   1022  N   VAL A 140     -33.850 -11.834   9.690  1.00 18.61           N  
ATOM   1023  CA  VAL A 140     -33.848 -12.901  10.686  1.00 20.00           C  
ATOM   1024  C   VAL A 140     -34.491 -14.152  10.107  1.00 18.82           C  
ATOM   1025  O   VAL A 140     -33.854 -15.206  10.021  1.00 19.74           O  
ATOM   1026  CB  VAL A 140     -34.572 -12.478  11.974  1.00 21.79           C  
ATOM   1027  CG1 VAL A 140     -34.963 -13.718  12.805  1.00 15.94           C  
ATOM   1028  CG2 VAL A 140     -33.708 -11.514  12.757  1.00 20.28           C  
ATOM   1029  HN  VAL A 140     -34.611 -11.154   9.684  1.00  0.00           H  
ATOM   1030  N   THR A 141     -35.756 -14.038   9.702  1.00 23.43           N  
ATOM   1031  CA  THR A 141     -36.549 -15.216   9.347  1.00 22.53           C  
ATOM   1032  C   THR A 141     -35.890 -16.106   8.303  1.00 20.73           C  
ATOM   1033  O   THR A 141     -35.841 -17.324   8.516  1.00 25.08           O  
ATOM   1034  CB  THR A 141     -37.949 -14.770   8.905  1.00 20.92           C  
ATOM   1035  CG2 THR A 141     -38.775 -15.955   8.425  1.00 16.43           C  
ATOM   1036  OG1 THR A 141     -38.612 -14.147  10.010  1.00 20.80           O  
ATOM   1037  HN  THR A 141     -36.179 -13.112   9.638  1.00  0.00           H  
ATOM   1038  HG1 THR A 141     -38.096 -13.407  10.310  1.00  0.00           H  
ATOM   1039  N   PRO A 142     -35.363 -15.599   7.186  1.00 22.21           N  
ATOM   1040  CA  PRO A 142     -34.717 -16.503   6.224  1.00 21.97           C  
ATOM   1041  C   PRO A 142     -33.413 -17.097   6.726  1.00 23.29           C  
ATOM   1042  O   PRO A 142     -32.798 -17.903   6.014  1.00 27.38           O  
ATOM   1043  CB  PRO A 142     -34.484 -15.606   4.989  1.00 21.13           C  
ATOM   1044  CG  PRO A 142     -35.350 -14.391   5.218  1.00 19.00           C  
ATOM   1045  CD  PRO A 142     -35.349 -14.208   6.703  1.00 22.92           C  
ATOM   1046  N   PHE A 143     -32.982 -16.748   7.934  1.00 19.43           N  
ATOM   1047  CA  PHE A 143     -31.724 -17.244   8.480  1.00 21.72           C  
ATOM   1048  C   PHE A 143     -31.938 -18.094   9.727  1.00 20.18           C  
ATOM   1049  O   PHE A 143     -31.009 -18.285  10.513  1.00 26.09           O  
ATOM   1050  CB  PHE A 143     -30.791 -16.069   8.771  1.00 19.93           C  
ATOM   1051  CG  PHE A 143     -30.303 -15.391   7.537  1.00 23.53           C  
ATOM   1052  CD1 PHE A 143     -29.011 -15.606   7.082  1.00 21.29           C  
ATOM   1053  CD2 PHE A 143     -31.143 -14.552   6.812  1.00 20.71           C  
ATOM   1054  CE1 PHE A 143     -28.566 -14.987   5.935  1.00 20.87           C  
ATOM   1055  CE2 PHE A 143     -30.709 -13.937   5.667  1.00 19.59           C  
ATOM   1056  CZ  PHE A 143     -29.425 -14.155   5.219  1.00 22.74           C  
ATOM   1057  HN  PHE A 143     -33.549 -16.114   8.497  1.00  0.00           H  
ATOM   1058  N   THR A 144     -33.143 -18.611   9.923  1.00 22.07           N  
ATOM   1059  CA  THR A 144     -33.477 -19.359  11.122  1.00 26.69           C  
ATOM   1060  C   THR A 144     -33.471 -20.866  10.913  1.00 23.70           C  
ATOM   1061  O   THR A 144     -33.534 -21.609  11.896  1.00 27.58           O  
ATOM   1062  CB  THR A 144     -34.854 -18.931  11.635  1.00 21.29           C  
ATOM   1063  CG2 THR A 144     -34.841 -17.457  11.985  1.00 19.49           C  
ATOM   1064  OG1 THR A 144     -35.838 -19.187  10.622  1.00 20.31           O  
ATOM   1065  HN  THR A 144     -33.859 -18.479   9.208  1.00  0.00           H  
ATOM   1066  HG1 THR A 144     -35.846 -20.111  10.403  1.00  0.00           H  
ATOM   1067  N   SER A 145     -33.384 -21.333   9.670  1.00 29.37           N  
ATOM   1068  CA  SER A 145     -33.641 -22.729   9.353  1.00 24.82           C  
ATOM   1069  C   SER A 145     -32.463 -23.446   8.704  1.00 25.57           C  
ATOM   1070  O   SER A 145     -32.612 -24.608   8.318  1.00 29.36           O  
ATOM   1071  CB  SER A 145     -34.881 -22.835   8.455  1.00 25.73           C  
ATOM   1072  OG  SER A 145     -34.602 -22.432   7.124  1.00 34.71           O  
ATOM   1073  HN  SER A 145     -33.130 -20.693   8.917  1.00  0.00           H  
ATOM   1074  HG  SER A 145     -35.370 -22.498   6.568  1.00  0.00           H  
ATOM   1075  N   GLY A 146     -31.294 -22.813   8.595  1.00 27.26           N  
ATOM   1076  CA  GLY A 146     -30.103 -23.486   8.115  1.00 23.93           C  
ATOM   1077  C   GLY A 146     -29.837 -23.343   6.636  1.00 25.81           C  
ATOM   1078  O   GLY A 146     -28.743 -23.702   6.175  1.00 26.30           O  
ATOM   1079  HN  GLY A 146     -31.236 -21.829   8.856  1.00  0.00           H  
ATOM   1080  N   ASP A 147     -30.808 -22.855   5.873  1.00 27.21           N  
ATOM   1081  CA  ASP A 147     -30.579 -22.620   4.458  1.00 25.88           C  
ATOM   1082  C   ASP A 147     -29.673 -21.427   4.246  1.00 24.75           C  
ATOM   1083  O   ASP A 147     -28.838 -21.429   3.334  1.00 29.17           O  
ATOM   1084  CB  ASP A 147     -31.920 -22.438   3.770  1.00 25.74           C  
ATOM   1085  CG  ASP A 147     -32.841 -23.586   4.067  1.00 33.16           C  
ATOM   1086  OD1 ASP A 147     -32.514 -24.704   3.626  1.00 27.22           O  
ATOM   1087  OD2 ASP A 147     -33.846 -23.386   4.785  1.00 41.93           O1-
ATOM   1088  HN  ASP A 147     -31.718 -22.644   6.282  1.00  0.00           H  
ATOM   1089  N   LYS A 148     -29.797 -20.421   5.096  1.00 26.34           N  
ATOM   1090  CA  LYS A 148     -28.934 -19.259   5.038  1.00 26.41           C  
ATOM   1091  C   LYS A 148     -28.440 -18.973   6.442  1.00 24.23           C  
ATOM   1092  O   LYS A 148     -29.230 -18.960   7.393  1.00 23.09           O  
ATOM   1093  CB  LYS A 148     -29.670 -18.048   4.442  1.00 24.36           C  
ATOM   1094  CG  LYS A 148     -30.104 -18.247   2.987  1.00 23.93           C  
ATOM   1095  CD  LYS A 148     -30.352 -16.911   2.287  1.00 24.98           C  
ATOM   1096  CE  LYS A 148     -31.699 -16.884   1.577  1.00 36.39           C  
ATOM   1097  NZ  LYS A 148     -32.805 -17.124   2.549  1.00 43.29           N1+
ATOM   1098  HN  LYS A 148     -30.521 -20.465   5.813  1.00  0.00           H  
ATOM   1099  HZ1 LYS A 148     -33.707 -17.106   2.073  1.00  0.00           H  
ATOM   1100  HZ2 LYS A 148     -32.774 -16.468   3.329  1.00  0.00           H  
ATOM   1101  HZ3 LYS A 148     -32.669 -17.989   3.073  1.00  0.00           H  
ATOM   1102  N   ILE A 149     -27.136 -18.769   6.576  1.00 20.56           N  
ATOM   1103  CA  ILE A 149     -26.573 -18.357   7.847  1.00 22.07           C  
ATOM   1104  C   ILE A 149     -25.951 -16.991   7.638  1.00 20.97           C  
ATOM   1105  O   ILE A 149     -25.631 -16.593   6.515  1.00 21.40           O  
ATOM   1106  CB  ILE A 149     -25.544 -19.368   8.403  1.00 23.61           C  
ATOM   1107  CG1 ILE A 149     -24.413 -19.601   7.397  1.00 17.18           C  
ATOM   1108  CG2 ILE A 149     -26.241 -20.691   8.774  1.00 16.99           C  
ATOM   1109  CD1 ILE A 149     -23.179 -20.271   7.989  1.00 16.05           C  
ATOM   1110  HN  ILE A 149     -26.521 -18.904   5.774  1.00  0.00           H  
ATOM   1111  N   GLY A 150     -25.803 -16.261   8.743  1.00 23.87           N  
ATOM   1112  CA  GLY A 150     -25.241 -14.934   8.720  1.00 18.00           C  
ATOM   1113  C   GLY A 150     -23.825 -14.916   9.255  1.00 22.74           C  
ATOM   1114  O   GLY A 150     -23.268 -15.910   9.709  1.00 20.94           O  
ATOM   1115  HN  GLY A 150     -26.098 -16.655   9.636  1.00  0.00           H  
ATOM   1116  N   CYS A 151     -23.232 -13.737   9.188  1.00 17.96           N  
ATOM   1117  CA  CYS A 151     -21.958 -13.532   9.824  1.00 15.59           C  
ATOM   1118  C   CYS A 151     -21.939 -12.139  10.419  1.00 18.48           C  
ATOM   1119  O   CYS A 151     -22.910 -11.380  10.324  1.00 13.24           O  
ATOM   1120  CB  CYS A 151     -20.805 -13.760   8.859  1.00 20.22           C  
ATOM   1121  SG  CYS A 151     -20.708 -12.605   7.506  1.00 25.54           S  
ATOM   1122  HN  CYS A 151     -23.679 -12.971   8.684  1.00  0.00           H  
ATOM   1123  N   PHE A 152     -20.795 -11.807  10.998  1.00 18.62           N  
ATOM   1124  CA  PHE A 152     -20.653 -10.668  11.894  1.00 19.00           C  
ATOM   1125  C   PHE A 152     -19.342 -10.000  11.540  1.00 16.97           C  
ATOM   1126  O   PHE A 152     -18.282 -10.588  11.753  1.00 16.85           O  
ATOM   1127  CB  PHE A 152     -20.652 -11.146  13.331  1.00 18.04           C  
ATOM   1128  CG  PHE A 152     -20.534 -10.063  14.347  1.00 18.83           C  
ATOM   1129  CD1 PHE A 152     -21.628  -9.309  14.695  1.00 19.46           C  
ATOM   1130  CD2 PHE A 152     -19.330  -9.829  14.992  1.00 18.40           C  
ATOM   1131  CE1 PHE A 152     -21.521  -8.326  15.644  1.00 19.54           C  
ATOM   1132  CE2 PHE A 152     -19.222  -8.845  15.953  1.00 15.70           C  
ATOM   1133  CZ  PHE A 152     -20.317  -8.099  16.282  1.00 17.33           C  
ATOM   1134  HN  PHE A 152     -19.972 -12.378  10.807  1.00  0.00           H  
ATOM   1135  N   ALA A 153     -19.406  -8.799  10.984  1.00 14.38           N  
ATOM   1136  CA  ALA A 153     -18.221  -8.160  10.430  1.00 18.26           C  
ATOM   1137  C   ALA A 153     -17.933  -6.909  11.247  1.00 20.84           C  
ATOM   1138  O   ALA A 153     -18.374  -5.805  10.912  1.00 20.15           O  
ATOM   1139  CB  ALA A 153     -18.412  -7.849   8.937  1.00 21.42           C  
ATOM   1140  HN  ALA A 153     -20.302  -8.313  10.943  1.00  0.00           H  
ATOM   1141  N   LEU A 154     -17.187  -7.088  12.329  1.00 19.97           N  
ATOM   1142  CA  LEU A 154     -16.800  -5.977  13.192  1.00 22.86           C  
ATOM   1143  C   LEU A 154     -15.311  -5.686  13.116  1.00 20.95           C  
ATOM   1144  O   LEU A 154     -14.912  -4.556  12.829  1.00 20.15           O  
ATOM   1145  CB  LEU A 154     -17.198  -6.280  14.640  1.00 16.02           C  
ATOM   1146  CG  LEU A 154     -16.721  -5.341  15.736  1.00 17.58           C  
ATOM   1147  CD1 LEU A 154     -17.176  -3.886  15.493  1.00 16.07           C  
ATOM   1148  CD2 LEU A 154     -17.265  -5.876  17.047  1.00 19.08           C  
ATOM   1149  HN  LEU A 154     -16.875  -8.030  12.565  1.00  0.00           H  
ATOM   1150  N   SER A 155     -14.484  -6.701  13.340  1.00 18.26           N  
ATOM   1151  CA  SER A 155     -13.047  -6.544  13.283  1.00 17.54           C  
ATOM   1152  C   SER A 155     -12.595  -6.083  11.903  1.00 22.28           C  
ATOM   1153  O   SER A 155     -13.277  -6.258  10.891  1.00 19.25           O  
ATOM   1154  CB  SER A 155     -12.361  -7.857  13.659  1.00 16.68           C  
ATOM   1155  OG  SER A 155     -12.999  -8.426  14.787  1.00 22.41           O  
ATOM   1156  HN  SER A 155     -14.874  -7.618  13.559  1.00  0.00           H  
ATOM   1157  HG  SER A 155     -12.573  -9.242  15.021  1.00  0.00           H  
ATOM   1158  N   GLU A 156     -11.424  -5.470  11.884  1.00 24.48           N  
ATOM   1159  CA  GLU A 156     -10.761  -5.021  10.675  1.00 21.12           C  
ATOM   1160  C   GLU A 156      -9.296  -5.384  10.820  1.00 20.33           C  
ATOM   1161  O   GLU A 156      -8.822  -5.611  11.937  1.00 20.23           O  
ATOM   1162  CB  GLU A 156     -10.937  -3.516  10.471  1.00 19.44           C  
ATOM   1163  CG  GLU A 156     -12.376  -3.121  10.298  1.00 24.92           C  
ATOM   1164  CD  GLU A 156     -12.545  -1.622  10.215  1.00 23.18           C  
ATOM   1165  OE1 GLU A 156     -11.574  -0.894  10.515  1.00 26.13           O  
ATOM   1166  OE2 GLU A 156     -13.646  -1.181   9.852  1.00 20.70           O1-
ATOM   1167  HN  GLU A 156     -10.958  -5.302  12.775  1.00  0.00           H  
ATOM   1168  N   PRO A 157      -8.566  -5.493   9.710  1.00 19.93           N  
ATOM   1169  CA  PRO A 157      -7.157  -5.916   9.800  1.00 18.96           C  
ATOM   1170  C   PRO A 157      -6.354  -5.155  10.838  1.00 21.70           C  
ATOM   1171  O   PRO A 157      -5.537  -5.753  11.556  1.00 20.15           O  
ATOM   1172  CB  PRO A 157      -6.642  -5.653   8.381  1.00 15.89           C  
ATOM   1173  CG  PRO A 157      -7.847  -5.910   7.535  1.00 16.69           C  
ATOM   1174  CD  PRO A 157      -9.002  -5.344   8.312  1.00 18.91           C  
ATOM   1175  N   GLY A 158      -6.572  -3.848  10.942  1.00 19.00           N  
ATOM   1176  CA  GLY A 158      -5.823  -3.050  11.882  1.00 17.04           C  
ATOM   1177  C   GLY A 158      -6.473  -2.926  13.227  1.00 19.86           C  
ATOM   1178  O   GLY A 158      -5.938  -2.258  14.114  1.00 24.00           O  
ATOM   1179  HN  GLY A 158      -7.276  -3.405  10.351  1.00  0.00           H  
ATOM   1180  N   ASN A 159      -7.614  -3.573  13.431  1.00 20.54           N  
ATOM   1181  CA  ASN A 159      -8.355  -3.349  14.665  1.00 21.14           C  
ATOM   1182  C   ASN A 159      -9.300  -4.517  14.903  1.00 23.01           C  
ATOM   1183  O   ASN A 159     -10.333  -4.620  14.235  1.00 25.78           O  
ATOM   1184  CB  ASN A 159      -9.114  -2.035  14.588  1.00 22.89           C  
ATOM   1185  CG  ASN A 159      -9.877  -1.752  15.842  1.00 30.98           C  
ATOM   1186  ND2 ASN A 159     -10.611  -0.648  15.853  1.00 36.79           N  
ATOM   1187  OD1 ASN A 159      -9.806  -2.515  16.804  1.00 32.43           O  
ATOM   1188  HN  ASN A 159      -7.969  -4.222  12.729  1.00  0.00           H  
ATOM   1189 1HD2 ASN A 159     -11.132  -0.455  16.709  1.00  0.00           H  
ATOM   1190 2HD2 ASN A 159     -10.670  -0.015  15.055  1.00  0.00           H  
ATOM   1191  N   GLY A 160      -8.961  -5.381  15.851  1.00 23.00           N  
ATOM   1192  CA  GLY A 160      -9.873  -6.440  16.215  1.00 17.86           C  
ATOM   1193  C   GLY A 160     -10.362  -6.306  17.642  1.00 23.30           C  
ATOM   1194  O   GLY A 160     -11.355  -6.929  18.029  1.00 31.12           O  
ATOM   1195  HN  GLY A 160      -8.060  -5.298  16.321  1.00  0.00           H  
ATOM   1196  N   SER A 161      -9.670  -5.502  18.440  1.00 21.78           N  
ATOM   1197  CA  SER A 161      -9.994  -5.365  19.849  1.00 26.03           C  
ATOM   1198  C   SER A 161     -10.700  -4.061  20.169  1.00 25.76           C  
ATOM   1199  O   SER A 161     -11.138  -3.873  21.308  1.00 27.78           O  
ATOM   1200  CB  SER A 161      -8.727  -5.483  20.694  1.00 21.43           C  
ATOM   1201  OG  SER A 161      -8.121  -6.738  20.477  1.00 21.86           O  
ATOM   1202  HN  SER A 161      -8.892  -4.967  18.054  1.00  0.00           H  
ATOM   1203  HG  SER A 161      -7.333  -6.811  21.003  1.00  0.00           H  
ATOM   1204  N   ASP A 162     -10.841  -3.164  19.201  1.00 30.61           N  
ATOM   1205  CA  ASP A 162     -11.456  -1.862  19.435  1.00 32.08           C  
ATOM   1206  C   ASP A 162     -12.763  -1.790  18.654  1.00 28.89           C  
ATOM   1207  O   ASP A 162     -12.796  -1.361  17.500  1.00 32.03           O  
ATOM   1208  CB  ASP A 162     -10.490  -0.731  19.060  1.00 34.26           C  
ATOM   1209  CG  ASP A 162     -10.948   0.613  19.564  1.00 36.03           C  
ATOM   1210  OD1 ASP A 162     -12.060   0.678  20.151  1.00 30.24           O  
ATOM   1211  OD2 ASP A 162     -10.193   1.595  19.364  1.00 34.98           O1-
ATOM   1212  HN  ASP A 162     -10.509  -3.392  18.264  1.00  0.00           H  
ATOM   1213  N   ALA A 163     -13.854  -2.170  19.313  1.00 29.68           N  
ATOM   1214  CA  ALA A 163     -15.180  -2.109  18.712  1.00 32.42           C  
ATOM   1215  C   ALA A 163     -15.660  -0.682  18.428  1.00 38.36           C  
ATOM   1216  O   ALA A 163     -16.799  -0.526  17.967  1.00 34.05           O  
ATOM   1217  CB  ALA A 163     -16.195  -2.825  19.611  1.00 24.00           C  
ATOM   1218  HN  ALA A 163     -13.760  -2.515  20.268  1.00  0.00           H  
ATOM   1219  N   GLY A 164     -14.851   0.350  18.679  1.00 32.66           N  
ATOM   1220  CA  GLY A 164     -15.250   1.712  18.367  1.00 35.00           C  
ATOM   1221  C   GLY A 164     -14.278   2.501  17.499  1.00 35.12           C  
ATOM   1222  O   GLY A 164     -14.177   3.726  17.638  1.00 42.94           O  
ATOM   1223  HN  GLY A 164     -13.936   0.179  19.097  1.00  0.00           H  
ATOM   1224  N   ALA A 165     -13.571   1.824  16.597  1.00 31.87           N  
ATOM   1225  CA  ALA A 165     -12.587   2.452  15.721  1.00 33.44           C  
ATOM   1226  C   ALA A 165     -12.589   1.786  14.339  1.00 49.19           C  
ATOM   1227  O   ALA A 165     -11.545   1.415  13.794  1.00 48.75           O  
ATOM   1228  CB  ALA A 165     -11.199   2.405  16.352  1.00 35.14           C  
ATOM   1229  HN  ALA A 165     -13.724   0.819  16.514  1.00  0.00           H  
ATOM   1230  N   ALA A 166     -13.777   1.656  13.742  1.00 38.35           N  
ATOM   1231  CA  ALA A 166     -13.896   1.092  12.402  1.00 31.31           C  
ATOM   1232  C   ALA A 166     -13.337   2.051  11.355  1.00 32.94           C  
ATOM   1233  O   ALA A 166     -13.779   3.201  11.252  1.00 33.88           O  
ATOM   1234  CB  ALA A 166     -15.356   0.777  12.093  1.00 29.17           C  
ATOM   1235  HN  ALA A 166     -14.618   1.957  14.233  1.00  0.00           H  
ATOM   1236  N   SER A 167     -12.370   1.576  10.570  1.00 29.16           N  
ATOM   1237  CA  SER A 167     -11.924   2.323   9.399  1.00 27.03           C  
ATOM   1238  C   SER A 167     -12.869   2.133   8.221  1.00 28.15           C  
ATOM   1239  O   SER A 167     -12.959   3.000   7.345  1.00 29.60           O  
ATOM   1240  CB  SER A 167     -10.518   1.889   9.006  1.00 24.69           C  
ATOM   1241  OG  SER A 167      -9.575   2.744   9.604  1.00 29.69           O  
ATOM   1242  HN  SER A 167     -11.937   0.679  10.791  1.00  0.00           H  
ATOM   1243  HG  SER A 167      -8.698   2.473   9.359  1.00  0.00           H  
ATOM   1244  N   THR A 168     -13.555   1.001   8.170  1.00 28.78           N  
ATOM   1245  CA  THR A 168     -14.580   0.811   7.168  1.00 24.55           C  
ATOM   1246  C   THR A 168     -15.619   1.907   7.313  1.00 23.57           C  
ATOM   1247  O   THR A 168     -16.081   2.194   8.417  1.00 25.03           O  
ATOM   1248  CB  THR A 168     -15.215  -0.568   7.314  1.00 22.43           C  
ATOM   1249  CG2 THR A 168     -16.269  -0.775   6.265  1.00 26.18           C  
ATOM   1250  OG1 THR A 168     -14.196  -1.561   7.165  1.00 28.11           O  
ATOM   1251  HN  THR A 168     -13.359   0.259   8.842  1.00  0.00           H  
ATOM   1252  HG1 THR A 168     -13.529  -1.430   7.829  1.00  0.00           H  
ATOM   1253  N   THR A 169     -15.961   2.539   6.200  1.00 21.96           N  
ATOM   1254  CA  THR A 169     -16.887   3.653   6.214  1.00 22.77           C  
ATOM   1255  C   THR A 169     -18.214   3.230   5.615  1.00 24.33           C  
ATOM   1256  O   THR A 169     -18.300   2.284   4.826  1.00 23.35           O  
ATOM   1257  CB  THR A 169     -16.317   4.852   5.448  1.00 21.66           C  
ATOM   1258  CG2 THR A 169     -15.243   5.528   6.281  1.00 20.68           C  
ATOM   1259  OG1 THR A 169     -15.725   4.395   4.224  1.00 27.56           O  
ATOM   1260  HN  THR A 169     -15.563   2.234   5.312  1.00  0.00           H  
ATOM   1261  HG1 THR A 169     -16.397   3.972   3.703  1.00  0.00           H  
ATOM   1262  N   ALA A 170     -19.259   3.926   6.038  1.00 20.66           N  
ATOM   1263  CA  ALA A 170     -20.561   3.870   5.391  1.00 20.95           C  
ATOM   1264  C   ALA A 170     -20.972   5.315   5.174  1.00 23.71           C  
ATOM   1265  O   ALA A 170     -21.361   6.004   6.123  1.00 26.91           O  
ATOM   1266  CB  ALA A 170     -21.582   3.125   6.228  1.00 19.01           C  
ATOM   1267  HN  ALA A 170     -19.146   4.528   6.854  1.00  0.00           H  
ATOM   1268  N   ARG A 171     -20.864   5.785   3.939  1.00 26.73           N  
ATOM   1269  CA  ARG A 171     -21.336   7.120   3.612  1.00 25.56           C  
ATOM   1270  C   ARG A 171     -22.811   7.027   3.259  1.00 24.83           C  
ATOM   1271  O   ARG A 171     -23.234   6.089   2.574  1.00 30.97           O  
ATOM   1272  CB  ARG A 171     -20.527   7.733   2.468  1.00 29.56           C  
ATOM   1273  CG  ARG A 171     -20.459   6.884   1.219  1.00 35.37           C  
ATOM   1274  CD  ARG A 171     -19.484   7.462   0.176  1.00 40.97           C  
ATOM   1275  NE  ARG A 171     -19.869   7.093  -1.191  1.00 36.62           N  
ATOM   1276  CZ  ARG A 171     -19.068   6.493  -2.067  1.00 34.10           C  
ATOM   1277  NH1 ARG A 171     -17.829   6.179  -1.712  1.00 32.96           N1+
ATOM   1278  NH2 ARG A 171     -19.512   6.208  -3.298  1.00 32.68           N  
ATOM   1279  HN  ARG A 171     -20.446   5.204   3.212  1.00  0.00           H  
ATOM   1280  HE  ARG A 171     -20.819   7.312  -1.491  1.00  0.00           H  
ATOM   1281 1HH1 ARG A 171     -17.491   6.396  -0.774  1.00  0.00           H  
ATOM   1282 2HH1 ARG A 171     -17.215   5.719  -2.384  1.00  0.00           H  
ATOM   1283 1HH2 ARG A 171     -20.465   6.449  -3.571  1.00  0.00           H  
ATOM   1284 2HH2 ARG A 171     -18.898   5.748  -3.970  1.00  0.00           H  
ATOM   1285  N   ALA A 172     -23.598   7.952   3.788  1.00 22.76           N  
ATOM   1286  CA  ALA A 172     -24.984   8.076   3.366  1.00 32.04           C  
ATOM   1287  C   ALA A 172     -25.025   8.614   1.943  1.00 30.61           C  
ATOM   1288  O   ALA A 172     -24.354   9.598   1.621  1.00 30.63           O  
ATOM   1289  CB  ALA A 172     -25.752   9.005   4.305  1.00 23.98           C  
ATOM   1290  HN  ALA A 172     -23.228   8.584   4.498  1.00  0.00           H  
ATOM   1291  N   GLU A 173     -25.778   7.948   1.078  1.00 28.42           N  
ATOM   1292  CA  GLU A 173     -26.014   8.428  -0.284  1.00 30.30           C  
ATOM   1293  C   GLU A 173     -27.520   8.321  -0.485  1.00 28.99           C  
ATOM   1294  O   GLU A 173     -28.020   7.365  -1.077  1.00 34.49           O  
ATOM   1295  CB  GLU A 173     -25.217   7.635  -1.319  1.00 26.55           C  
ATOM   1296  HN  GLU A 173     -26.207   7.071   1.372  1.00  0.00           H  
ATOM   1297  N   GLY A 174     -28.240   9.286   0.060  1.00 30.24           N  
ATOM   1298  CA  GLY A 174     -29.677   9.330  -0.119  1.00 29.88           C  
ATOM   1299  C   GLY A 174     -30.337   8.150   0.552  1.00 33.07           C  
ATOM   1300  O   GLY A 174     -30.172   7.916   1.752  1.00 29.17           O  
ATOM   1301  HN  GLY A 174     -27.779  10.008   0.613  1.00  0.00           H  
ATOM   1302  N   ASP A 175     -31.106   7.385  -0.219  1.00 34.55           N  
ATOM   1303  CA  ASP A 175     -31.773   6.203   0.307  1.00 37.75           C  
ATOM   1304  C   ASP A 175     -30.894   4.972   0.225  1.00 33.82           C  
ATOM   1305  O   ASP A 175     -31.398   3.851   0.067  1.00 34.17           O  
ATOM   1306  CB  ASP A 175     -33.100   5.970  -0.416  1.00 39.19           C  
ATOM   1307  CG  ASP A 175     -34.249   6.721   0.219  1.00 37.03           C  
ATOM   1308  OD1 ASP A 175     -34.014   7.807   0.796  1.00 41.23           O  
ATOM   1309  OD2 ASP A 175     -35.387   6.219   0.141  1.00 43.74           O1-
ATOM   1310  HN  ASP A 175     -31.231   7.633  -1.201  1.00  0.00           H  
ATOM   1311  N   SER A 176     -29.584   5.151   0.321  1.00 30.41           N  
ATOM   1312  CA  SER A 176     -28.684   4.019   0.309  1.00 27.73           C  
ATOM   1313  C   SER A 176     -27.481   4.349   1.184  1.00 28.95           C  
ATOM   1314  O   SER A 176     -27.247   5.509   1.539  1.00 29.47           O  
ATOM   1315  CB  SER A 176     -28.263   3.661  -1.119  1.00 26.00           C  
ATOM   1316  OG  SER A 176     -27.316   4.581  -1.624  1.00 31.42           O  
ATOM   1317  HN  SER A 176     -29.208   6.095   0.404  1.00  0.00           H  
ATOM   1318  HG  SER A 176     -27.055   4.359  -2.510  1.00  0.00           H  
ATOM   1319  N   TRP A 177     -26.743   3.303   1.557  1.00 27.79           N  
ATOM   1320  CA  TRP A 177     -25.488   3.403   2.289  1.00 23.46           C  
ATOM   1321  C   TRP A 177     -24.398   2.803   1.425  1.00 22.27           C  
ATOM   1322  O   TRP A 177     -24.632   1.810   0.732  1.00 22.35           O  
ATOM   1323  CB  TRP A 177     -25.537   2.658   3.627  1.00 21.28           C  
ATOM   1324  CG  TRP A 177     -26.481   3.239   4.621  1.00 23.37           C  
ATOM   1325  CD1 TRP A 177     -27.732   2.791   4.925  1.00 23.40           C  
ATOM   1326  CD2 TRP A 177     -26.247   4.379   5.452  1.00 19.22           C  
ATOM   1327  CE2 TRP A 177     -27.401   4.568   6.233  1.00 21.31           C  
ATOM   1328  CE3 TRP A 177     -25.171   5.259   5.609  1.00 24.37           C  
ATOM   1329  NE1 TRP A 177     -28.292   3.580   5.896  1.00 25.97           N  
ATOM   1330  CZ2 TRP A 177     -27.514   5.599   7.162  1.00 19.47           C  
ATOM   1331  CZ3 TRP A 177     -25.282   6.288   6.542  1.00 20.25           C  
ATOM   1332  CH2 TRP A 177     -26.447   6.447   7.298  1.00 20.64           C  
ATOM   1333  HN  TRP A 177     -27.080   2.371   1.314  1.00  0.00           H  
ATOM   1334  HE1 TRP A 177     -29.219   3.454   6.302  1.00  0.00           H  
ATOM   1335  N   VAL A 178     -23.210   3.394   1.465  1.00 21.48           N  
ATOM   1336  CA  VAL A 178     -22.100   2.935   0.645  1.00 20.98           C  
ATOM   1337  C   VAL A 178     -20.938   2.603   1.560  1.00 24.83           C  
ATOM   1338  O   VAL A 178     -20.416   3.479   2.268  1.00 24.07           O  
ATOM   1339  CB  VAL A 178     -21.688   3.963  -0.415  1.00 26.70           C  
ATOM   1340  CG1 VAL A 178     -20.490   3.439  -1.185  1.00 22.93           C  
ATOM   1341  CG2 VAL A 178     -22.856   4.251  -1.351  1.00 23.98           C  
ATOM   1342  HN  VAL A 178     -23.072   4.191   2.087  1.00  0.00           H  
ATOM   1343  N   LEU A 179     -20.529   1.342   1.535  1.00 26.01           N  
ATOM   1344  CA  LEU A 179     -19.567   0.823   2.486  1.00 23.05           C  
ATOM   1345  C   LEU A 179     -18.218   0.724   1.801  1.00 21.43           C  
ATOM   1346  O   LEU A 179     -18.127   0.253   0.667  1.00 21.03           O  
ATOM   1347  CB  LEU A 179     -20.004  -0.535   3.033  1.00 25.26           C  
ATOM   1348  CG  LEU A 179     -21.040  -0.539   4.159  1.00 26.67           C  
ATOM   1349  CD1 LEU A 179     -22.304   0.190   3.757  1.00 27.45           C  
ATOM   1350  CD2 LEU A 179     -21.369  -1.962   4.530  1.00 24.75           C  
ATOM   1351  HN  LEU A 179     -20.904   0.716   0.822  1.00  0.00           H  
ATOM   1352  N   ASN A 180     -17.176   1.192   2.478  1.00 22.86           N  
ATOM   1353  CA  ASN A 180     -15.825   1.064   1.954  1.00 25.48           C  
ATOM   1354  C   ASN A 180     -14.903   0.653   3.080  1.00 24.63           C  
ATOM   1355  O   ASN A 180     -14.927   1.256   4.158  1.00 26.09           O  
ATOM   1356  CB  ASN A 180     -15.330   2.371   1.321  1.00 27.27           C  
ATOM   1357  CG  ASN A 180     -15.779   2.518  -0.111  1.00 24.78           C  
ATOM   1358  ND2 ASN A 180     -16.923   3.165  -0.307  1.00 19.13           N  
ATOM   1359  OD1 ASN A 180     -15.116   2.031  -1.035  1.00 27.96           O  
ATOM   1360  HN  ASN A 180     -17.325   1.648   3.378  1.00  0.00           H  
ATOM   1361 1HD2 ASN A 180     -17.227   3.264  -1.276  1.00  0.00           H  
ATOM   1362 2HD2 ASN A 180     -17.470   3.567   0.455  1.00  0.00           H  
ATOM   1363  N   GLY A 181     -14.089  -0.360   2.815  1.00 21.55           N  
ATOM   1364  CA  GLY A 181     -13.130  -0.866   3.771  1.00 25.69           C  
ATOM   1365  C   GLY A 181     -13.240  -2.368   3.916  1.00 26.98           C  
ATOM   1366  O   GLY A 181     -14.137  -3.016   3.378  1.00 25.34           O  
ATOM   1367  HN  GLY A 181     -14.142  -0.801   1.897  1.00  0.00           H  
ATOM   1368  N   THR A 182     -12.287  -2.914   4.660  1.00 26.19           N  
ATOM   1369  CA  THR A 182     -12.155  -4.354   4.820  1.00 20.96           C  
ATOM   1370  C   THR A 182     -12.486  -4.730   6.256  1.00 23.22           C  
ATOM   1371  O   THR A 182     -11.839  -4.251   7.200  1.00 22.32           O  
ATOM   1372  CB  THR A 182     -10.748  -4.820   4.463  1.00 17.39           C  
ATOM   1373  CG2 THR A 182     -10.564  -6.258   4.851  1.00 19.54           C  
ATOM   1374  OG1 THR A 182     -10.536  -4.669   3.058  1.00 19.86           O  
ATOM   1375  HN  THR A 182     -11.624  -2.303   5.136  1.00  0.00           H  
ATOM   1376  HG1 THR A 182     -10.652  -3.759   2.812  1.00  0.00           H  
ATOM   1377  N   LYS A 183     -13.511  -5.554   6.416  1.00 21.34           N  
ATOM   1378  CA  LYS A 183     -13.730  -6.249   7.668  1.00 19.69           C  
ATOM   1379  C   LYS A 183     -12.850  -7.490   7.682  1.00 20.79           C  
ATOM   1380  O   LYS A 183     -12.658  -8.139   6.655  1.00 24.09           O  
ATOM   1381  CB  LYS A 183     -15.204  -6.610   7.826  1.00 17.81           C  
ATOM   1382  CG  LYS A 183     -16.130  -5.421   7.631  1.00 21.58           C  
ATOM   1383  CD  LYS A 183     -15.620  -4.199   8.371  1.00 20.28           C  
ATOM   1384  CE  LYS A 183     -15.873  -4.323   9.851  1.00 20.93           C  
ATOM   1385  NZ  LYS A 183     -15.837  -3.019  10.546  1.00 18.58           N1+
ATOM   1386  HN  LYS A 183     -14.159  -5.702   5.642  1.00  0.00           H  
ATOM   1387  HZ1 LYS A 183     -16.008  -3.103  11.548  1.00  0.00           H  
ATOM   1388  HZ2 LYS A 183     -16.485  -2.358  10.118  1.00  0.00           H  
ATOM   1389  HZ3 LYS A 183     -14.960  -2.531  10.364  1.00  0.00           H  
ATOM   1390  N   ALA A 184     -12.274  -7.788   8.833  1.00 18.55           N  
ATOM   1391  CA  ALA A 184     -11.313  -8.866   8.947  1.00 18.64           C  
ATOM   1392  C   ALA A 184     -11.904 -10.020   9.727  1.00 20.83           C  
ATOM   1393  O   ALA A 184     -12.728  -9.827  10.630  1.00 19.77           O  
ATOM   1394  CB  ALA A 184     -10.034  -8.421   9.653  1.00 20.28           C  
ATOM   1395  HN  ALA A 184     -12.512  -7.245   9.663  1.00  0.00           H  
ATOM   1396  N   TRP A 185     -11.452 -11.217   9.358  1.00 17.25           N  
ATOM   1397  CA  TRP A 185     -11.675 -12.428  10.137  1.00 20.70           C  
ATOM   1398  C   TRP A 185     -13.143 -12.802  10.238  1.00 21.77           C  
ATOM   1399  O   TRP A 185     -13.597 -13.163  11.307  1.00 18.72           O  
ATOM   1400  CB  TRP A 185     -11.139 -12.300  11.562  1.00 20.26           C  
ATOM   1401  CG  TRP A 185      -9.789 -11.765  11.752  1.00 18.87           C  
ATOM   1402  CD1 TRP A 185      -9.451 -10.520  12.209  1.00 17.86           C  
ATOM   1403  CD2 TRP A 185      -8.573 -12.471  11.556  1.00 17.75           C  
ATOM   1404  CE2 TRP A 185      -7.524 -11.593  11.888  1.00 17.48           C  
ATOM   1405  CE3 TRP A 185      -8.264 -13.761  11.122  1.00 14.45           C  
ATOM   1406  NE1 TRP A 185      -8.088 -10.405  12.277  1.00 20.18           N  
ATOM   1407  CZ2 TRP A 185      -6.188 -11.964  11.790  1.00 19.11           C  
ATOM   1408  CZ3 TRP A 185      -6.944 -14.128  11.032  1.00 16.27           C  
ATOM   1409  CH2 TRP A 185      -5.919 -13.234  11.358  1.00 20.63           C  
ATOM   1410  HN  TRP A 185     -10.924 -11.290   8.488  1.00  0.00           H  
ATOM   1411  HE1 TRP A 185      -7.576  -9.572  12.569  1.00  0.00           H  
ATOM   1412  N   ILE A 186     -13.900 -12.760   9.151  1.00 20.00           N  
ATOM   1413  CA  ILE A 186     -15.340 -12.939   9.302  1.00 17.65           C  
ATOM   1414  C   ILE A 186     -15.666 -14.426   9.310  1.00 20.25           C  
ATOM   1415  O   ILE A 186     -15.491 -15.121   8.311  1.00 22.95           O  
ATOM   1416  CB  ILE A 186     -16.118 -12.194   8.217  1.00 21.54           C  
ATOM   1417  CG1 ILE A 186     -15.698 -10.734   8.240  1.00 19.18           C  
ATOM   1418  CG2 ILE A 186     -17.572 -12.260   8.515  1.00 18.92           C  
ATOM   1419  CD1 ILE A 186     -15.599 -10.208   9.657  1.00 21.33           C  
ATOM   1420  HN  ILE A 186     -13.486 -12.606   8.232  1.00  0.00           H  
ATOM   1421  N   THR A 187     -16.123 -14.925  10.453  1.00 23.86           N  
ATOM   1422  CA  THR A 187     -16.557 -16.308  10.522  1.00 16.88           C  
ATOM   1423  C   THR A 187     -17.824 -16.482   9.691  1.00 18.79           C  
ATOM   1424  O   THR A 187     -18.725 -15.649   9.742  1.00 19.41           O  
ATOM   1425  CB  THR A 187     -16.806 -16.709  11.977  1.00 16.84           C  
ATOM   1426  CG2 THR A 187     -17.291 -18.119  12.054  1.00 12.90           C  
ATOM   1427  OG1 THR A 187     -15.587 -16.612  12.722  1.00 20.30           O  
ATOM   1428  HN  THR A 187     -16.169 -14.335  11.284  1.00  0.00           H  
ATOM   1429  HG1 THR A 187     -15.278 -15.715  12.673  1.00  0.00           H  
ATOM   1430  N   ASN A 188     -17.897 -17.582   8.943  1.00 17.88           N  
ATOM   1431  CA  ASN A 188     -18.960 -17.861   7.981  1.00 18.63           C  
ATOM   1432  C   ASN A 188     -18.875 -16.981   6.753  1.00 19.07           C  
ATOM   1433  O   ASN A 188     -19.848 -16.884   6.009  1.00 23.72           O  
ATOM   1434  CB  ASN A 188     -20.375 -17.720   8.554  1.00 14.20           C  
ATOM   1435  CG  ASN A 188     -20.598 -18.551   9.772  1.00 20.45           C  
ATOM   1436  ND2 ASN A 188     -21.643 -18.215  10.535  1.00 18.04           N  
ATOM   1437  OD1 ASN A 188     -19.846 -19.492  10.041  1.00 21.57           O  
ATOM   1438  HN  ASN A 188     -17.159 -18.278   9.050  1.00  0.00           H  
ATOM   1439 1HD2 ASN A 188     -22.264 -17.437  10.313  1.00  0.00           H  
ATOM   1440 2HD2 ASN A 188     -21.796 -18.783  11.368  1.00  0.00           H  
ATOM   1441  N   ALA A 189     -17.733 -16.343   6.510  1.00 20.11           N  
ATOM   1442  CA  ALA A 189     -17.641 -15.408   5.392  1.00 22.04           C  
ATOM   1443  C   ALA A 189     -18.004 -16.088   4.082  1.00 20.27           C  
ATOM   1444  O   ALA A 189     -18.769 -15.544   3.274  1.00 22.41           O  
ATOM   1445  CB  ALA A 189     -16.237 -14.811   5.318  1.00 18.08           C  
ATOM   1446  HN  ALA A 189     -16.921 -16.507   7.105  1.00  0.00           H  
ATOM   1447  N   TRP A 190     -17.487 -17.293   3.865  1.00 21.95           N  
ATOM   1448  CA  TRP A 190     -17.694 -17.967   2.593  1.00 23.31           C  
ATOM   1449  C   TRP A 190     -18.997 -18.748   2.530  1.00 20.55           C  
ATOM   1450  O   TRP A 190     -19.306 -19.306   1.475  1.00 23.84           O  
ATOM   1451  CB  TRP A 190     -16.509 -18.877   2.289  1.00 20.08           C  
ATOM   1452  CG  TRP A 190     -15.406 -18.124   1.683  1.00 21.50           C  
ATOM   1453  CD1 TRP A 190     -14.410 -17.476   2.334  1.00 24.00           C  
ATOM   1454  CD2 TRP A 190     -15.202 -17.879   0.290  1.00 32.38           C  
ATOM   1455  CE2 TRP A 190     -14.042 -17.087   0.174  1.00 28.04           C  
ATOM   1456  CE3 TRP A 190     -15.883 -18.263  -0.877  1.00 34.03           C  
ATOM   1457  NE1 TRP A 190     -13.577 -16.858   1.440  1.00 22.50           N  
ATOM   1458  CZ2 TRP A 190     -13.538 -16.674  -1.058  1.00 28.84           C  
ATOM   1459  CZ3 TRP A 190     -15.386 -17.845  -2.103  1.00 27.66           C  
ATOM   1460  CH2 TRP A 190     -14.223 -17.063  -2.182  1.00 29.93           C  
ATOM   1461  HN  TRP A 190     -16.941 -17.749   4.596  1.00  0.00           H  
ATOM   1462  HE1 TRP A 190     -12.746 -16.316   1.679  1.00  0.00           H  
ATOM   1463  N   GLU A 191     -19.763 -18.792   3.618  1.00 19.78           N  
ATOM   1464  CA  GLU A 191     -21.057 -19.458   3.633  1.00 19.60           C  
ATOM   1465  C   GLU A 191     -22.205 -18.528   3.959  1.00 20.20           C  
ATOM   1466  O   GLU A 191     -23.358 -18.905   3.723  1.00 18.92           O  
ATOM   1467  CB  GLU A 191     -21.073 -20.607   4.660  1.00 19.25           C  
ATOM   1468  CG  GLU A 191     -20.089 -21.730   4.385  1.00 16.54           C  
ATOM   1469  CD  GLU A 191     -18.683 -21.419   4.867  1.00 20.22           C  
ATOM   1470  OE1 GLU A 191     -18.545 -20.689   5.866  1.00 21.32           O  
ATOM   1471  OE2 GLU A 191     -17.710 -21.897   4.243  1.00 27.87           O1-
ATOM   1472  HN  GLU A 191     -19.431 -18.343   4.472  1.00  0.00           H  
ATOM   1473  N   ALA A 192     -21.932 -17.343   4.510  1.00 18.66           N  
ATOM   1474  CA  ALA A 192     -22.998 -16.470   4.967  1.00 18.53           C  
ATOM   1475  C   ALA A 192     -23.740 -15.861   3.786  1.00 22.44           C  
ATOM   1476  O   ALA A 192     -23.163 -15.575   2.730  1.00 20.81           O  
ATOM   1477  CB  ALA A 192     -22.457 -15.345   5.867  1.00 20.98           C  
ATOM   1478  HN  ALA A 192     -20.961 -17.047   4.611  1.00  0.00           H  
ATOM   1479  N   SER A 193     -25.034 -15.659   3.982  1.00 20.57           N  
ATOM   1480  CA  SER A 193     -25.870 -14.958   3.030  1.00 20.27           C  
ATOM   1481  C   SER A 193     -26.155 -13.530   3.468  1.00 20.45           C  
ATOM   1482  O   SER A 193     -26.878 -12.809   2.775  1.00 20.87           O  
ATOM   1483  CB  SER A 193     -27.179 -15.717   2.841  1.00 15.97           C  
ATOM   1484  OG  SER A 193     -26.968 -16.824   1.999  1.00 21.78           O  
ATOM   1485  HN  SER A 193     -25.459 -16.012   4.839  1.00  0.00           H  
ATOM   1486  HG  SER A 193     -27.784 -17.297   1.881  1.00  0.00           H  
ATOM   1487  N   ALA A 194     -25.609 -13.116   4.606  1.00 20.48           N  
ATOM   1488  CA  ALA A 194     -25.832 -11.788   5.154  1.00 18.30           C  
ATOM   1489  C   ALA A 194     -24.801 -11.540   6.233  1.00 19.66           C  
ATOM   1490  O   ALA A 194     -24.353 -12.468   6.913  1.00 21.05           O  
ATOM   1491  CB  ALA A 194     -27.236 -11.630   5.737  1.00 16.16           C  
ATOM   1492  HN  ALA A 194     -25.006 -13.759   5.119  1.00  0.00           H  
ATOM   1493  N   ALA A 195     -24.445 -10.281   6.396  1.00 20.82           N  
ATOM   1494  CA  ALA A 195     -23.514  -9.890   7.432  1.00 16.03           C  
ATOM   1495  C   ALA A 195     -24.120  -8.732   8.194  1.00 18.95           C  
ATOM   1496  O   ALA A 195     -24.812  -7.887   7.613  1.00 19.67           O  
ATOM   1497  CB  ALA A 195     -22.151  -9.502   6.845  1.00 14.11           C  
ATOM   1498  HN  ALA A 195     -24.834  -9.568   5.779  1.00  0.00           H  
ATOM   1499  N   VAL A 196     -23.908  -8.732   9.499  1.00 17.51           N  
ATOM   1500  CA  VAL A 196     -24.026  -7.521  10.279  1.00 17.66           C  
ATOM   1501  C   VAL A 196     -22.661  -6.866  10.241  1.00 18.49           C  
ATOM   1502  O   VAL A 196     -21.664  -7.449  10.686  1.00 15.79           O  
ATOM   1503  CB  VAL A 196     -24.486  -7.809  11.705  1.00 22.01           C  
ATOM   1504  CG1 VAL A 196     -24.658  -6.483  12.460  1.00 17.34           C  
ATOM   1505  CG2 VAL A 196     -25.800  -8.556  11.639  1.00 19.56           C  
ATOM   1506  HN  VAL A 196     -23.656  -9.604   9.965  1.00  0.00           H  
ATOM   1507  N   VAL A 197     -22.612  -5.684   9.641  1.00 17.93           N  
ATOM   1508  CA  VAL A 197     -21.368  -5.017   9.302  1.00 18.16           C  
ATOM   1509  C   VAL A 197     -21.320  -3.697  10.037  1.00 20.84           C  
ATOM   1510  O   VAL A 197     -22.280  -2.918  10.000  1.00 21.49           O  
ATOM   1511  CB  VAL A 197     -21.227  -4.808   7.787  1.00 19.84           C  
ATOM   1512  CG1 VAL A 197     -19.879  -4.210   7.463  1.00 17.64           C  
ATOM   1513  CG2 VAL A 197     -21.392  -6.146   7.081  1.00 15.91           C  
ATOM   1514  HN  VAL A 197     -23.490  -5.222   9.407  1.00  0.00           H  
ATOM   1515  N   PHE A 198     -20.208  -3.458  10.710  1.00 17.23           N  
ATOM   1516  CA  PHE A 198     -19.986  -2.229  11.431  1.00 16.20           C  
ATOM   1517  C   PHE A 198     -19.014  -1.394  10.632  1.00 21.64           C  
ATOM   1518  O   PHE A 198     -17.957  -1.881  10.208  1.00 22.92           O  
ATOM   1519  CB  PHE A 198     -19.488  -2.512  12.840  1.00 15.05           C  
ATOM   1520  CG  PHE A 198     -20.478  -3.250  13.627  1.00 18.19           C  
ATOM   1521  CD1 PHE A 198     -21.423  -2.575  14.364  1.00 19.16           C  
ATOM   1522  CD2 PHE A 198     -20.549  -4.632  13.540  1.00 19.99           C  
ATOM   1523  CE1 PHE A 198     -22.376  -3.263  15.061  1.00 17.21           C  
ATOM   1524  CE2 PHE A 198     -21.503  -5.314  14.229  1.00 18.34           C  
ATOM   1525  CZ  PHE A 198     -22.417  -4.628  14.992  1.00 17.85           C  
ATOM   1526  HN  PHE A 198     -19.478  -4.171  10.720  1.00  0.00           H  
ATOM   1527  N   ALA A 199     -19.421  -0.164  10.370  1.00 18.11           N  
ATOM   1528  CA  ALA A 199     -18.682   0.749   9.521  1.00 22.10           C  
ATOM   1529  C   ALA A 199     -18.888   2.128  10.110  1.00 21.00           C  
ATOM   1530  O   ALA A 199     -19.955   2.418  10.660  1.00 19.07           O  
ATOM   1531  CB  ALA A 199     -19.157   0.690   8.058  1.00 19.23           C  
ATOM   1532  HN  ALA A 199     -20.296   0.158  10.785  1.00  0.00           H  
ATOM   1533  N   SER A 200     -17.852   2.949  10.039  1.00 24.46           N  
ATOM   1534  CA  SER A 200     -17.957   4.311  10.532  1.00 23.63           C  
ATOM   1535  C   SER A 200     -18.845   5.122   9.600  1.00 22.32           C  
ATOM   1536  O   SER A 200     -18.548   5.265   8.410  1.00 25.36           O  
ATOM   1537  CB  SER A 200     -16.571   4.932  10.645  1.00 28.87           C  
ATOM   1538  OG  SER A 200     -16.504   5.868  11.709  1.00 38.80           O  
ATOM   1539  HN  SER A 200     -16.974   2.623   9.635  1.00  0.00           H  
ATOM   1540  HG  SER A 200     -15.639   6.255  11.779  1.00  0.00           H  
ATOM   1541  N   THR A 201     -19.955   5.616  10.128  1.00 25.96           N  
ATOM   1542  CA  THR A 201     -20.745   6.604   9.413  1.00 24.56           C  
ATOM   1543  C   THR A 201     -20.335   8.028   9.744  1.00 22.53           C  
ATOM   1544  O   THR A 201     -20.862   8.960   9.140  1.00 27.96           O  
ATOM   1545  CB  THR A 201     -22.228   6.421   9.720  1.00 21.56           C  
ATOM   1546  CG2 THR A 201     -22.793   5.289   8.884  1.00 20.44           C  
ATOM   1547  OG1 THR A 201     -22.383   6.109  11.104  1.00 27.02           O  
ATOM   1548  HN  THR A 201     -20.259   5.299  11.048  1.00  0.00           H  
ATOM   1549  HG1 THR A 201     -22.029   6.818  11.628  1.00  0.00           H  
ATOM   1550  N   ASP A 202     -19.414   8.219  10.686  1.00 25.27           N  
ATOM   1551  CA  ASP A 202     -18.889   9.542  10.995  1.00 25.21           C  
ATOM   1552  C   ASP A 202     -17.553   9.413  11.708  1.00 23.46           C  
ATOM   1553  O   ASP A 202     -17.511   9.488  12.938  1.00 31.46           O  
ATOM   1554  CB  ASP A 202     -19.882  10.322  11.858  1.00 25.55           C  
ATOM   1555  CG  ASP A 202     -19.588  11.817  11.887  1.00 28.06           C  
ATOM   1556  OD1 ASP A 202     -18.395  12.187  11.932  1.00 27.23           O  
ATOM   1557  OD2 ASP A 202     -20.555  12.616  11.869  1.00 25.77           O1-
ATOM   1558  HN  ASP A 202     -19.065   7.414  11.207  1.00  0.00           H  
ATOM   1559  N   ARG A 203     -16.463   9.222  10.955  1.00 25.55           N  
ATOM   1560  CA  ARG A 203     -15.172   8.919  11.573  1.00 29.58           C  
ATOM   1561  C   ARG A 203     -14.781   9.959  12.606  1.00 29.73           C  
ATOM   1562  O   ARG A 203     -14.160   9.624  13.621  1.00 35.57           O  
ATOM   1563  CB  ARG A 203     -14.061   8.807  10.521  1.00 30.79           C  
ATOM   1564  CG  ARG A 203     -14.315   7.782   9.418  1.00 35.14           C  
ATOM   1565  CD  ARG A 203     -13.678   6.420   9.699  1.00 32.52           C  
ATOM   1566  NE  ARG A 203     -12.264   6.453  10.073  1.00 43.49           N  
ATOM   1567  CZ  ARG A 203     -11.793   6.159  11.285  1.00 44.76           C  
ATOM   1568  NH1 ARG A 203     -12.626   5.835  12.272  1.00 43.50           N1+
ATOM   1569  NH2 ARG A 203     -10.484   6.204  11.517  1.00 46.34           N  
ATOM   1570  HN  ARG A 203     -16.533   9.288   9.940  1.00  0.00           H  
ATOM   1571  HE  ARG A 203     -11.590   6.720   9.355  1.00  0.00           H  
ATOM   1572 1HH1 ARG A 203     -13.630   5.800  12.094  1.00  0.00           H  
ATOM   1573 2HH1 ARG A 203     -12.266   5.610  13.199  1.00  0.00           H  
ATOM   1574 1HH2 ARG A 203      -9.846   6.452  10.761  1.00  0.00           H  
ATOM   1575 2HH2 ARG A 203     -10.124   5.979  12.444  1.00  0.00           H  
ATOM   1576  N   ALA A 204     -15.151  11.219  12.376  1.00 35.07           N  
ATOM   1577  CA  ALA A 204     -14.854  12.257  13.349  1.00 33.21           C  
ATOM   1578  C   ALA A 204     -15.461  11.927  14.706  1.00 35.70           C  
ATOM   1579  O   ALA A 204     -14.880  12.260  15.748  1.00 35.87           O  
ATOM   1580  CB  ALA A 204     -15.363  13.603  12.834  1.00 32.25           C  
ATOM   1581  HN  ALA A 204     -15.644  11.455  11.515  1.00  0.00           H  
ATOM   1582  N   LEU A 205     -16.618  11.266  14.714  1.00 31.29           N  
ATOM   1583  CA  LEU A 205     -17.310  10.929  15.947  1.00 25.89           C  
ATOM   1584  C   LEU A 205     -16.744   9.693  16.626  1.00 30.72           C  
ATOM   1585  O   LEU A 205     -17.260   9.306  17.682  1.00 29.52           O  
ATOM   1586  CB  LEU A 205     -18.797  10.719  15.676  1.00 27.72           C  
ATOM   1587  CG  LEU A 205     -19.658  11.972  15.511  1.00 35.66           C  
ATOM   1588  CD1 LEU A 205     -21.147  11.640  15.664  1.00 29.98           C  
ATOM   1589  CD2 LEU A 205     -19.229  13.056  16.511  1.00 30.04           C  
ATOM   1590  HN  LEU A 205     -17.032  10.987  13.825  1.00  0.00           H  
ATOM   1591  N   GLN A 206     -15.710   9.076  16.048  1.00 32.01           N  
ATOM   1592  CA  GLN A 206     -15.039   7.914  16.624  1.00 30.78           C  
ATOM   1593  C   GLN A 206     -16.018   6.919  17.230  1.00 32.02           C  
ATOM   1594  O   GLN A 206     -16.893   6.388  16.539  1.00 29.65           O  
ATOM   1595  CB  GLN A 206     -14.044   8.348  17.697  1.00 27.39           C  
ATOM   1596  CG  GLN A 206     -12.879   9.153  17.186  1.00 35.81           C  
ATOM   1597  CD  GLN A 206     -12.197   9.933  18.295  1.00 41.84           C  
ATOM   1598  NE2 GLN A 206     -10.972   9.531  18.637  1.00 37.34           N  
ATOM   1599  OE1 GLN A 206     -12.769  10.884  18.842  1.00 34.40           O  
ATOM   1600  HN  GLN A 206     -15.371   9.436  15.156  1.00  0.00           H  
ATOM   1601 1HE2 GLN A 206     -10.514  10.055  19.382  1.00  0.00           H  
ATOM   1602 2HE2 GLN A 206     -10.500   8.747  18.186  1.00  0.00           H  
ATOM   1603  N   ASN A 207     -15.870   6.695  18.536  1.00 42.60           N  
ATOM   1604  CA  ASN A 207     -16.721   5.832  19.349  1.00 39.49           C  
ATOM   1605  C   ASN A 207     -18.182   5.907  18.952  1.00 31.82           C  
ATOM   1606  O   ASN A 207     -18.876   4.887  18.890  1.00 30.45           O  
ATOM   1607  CB  ASN A 207     -16.597   6.221  20.827  1.00 37.22           C  
ATOM   1608  CG  ASN A 207     -16.346   5.038  21.702  1.00 45.75           C  
ATOM   1609  ND2 ASN A 207     -16.587   5.185  23.003  1.00 43.10           N  
ATOM   1610  OD1 ASN A 207     -15.942   3.984  21.213  1.00 54.56           O  
ATOM   1611  HN  ASN A 207     -15.097   7.166  19.006  1.00  0.00           H  
ATOM   1612 1HD2 ASN A 207     -16.415   4.377  23.601  1.00  0.00           H  
ATOM   1613 2HD2 ASN A 207     -16.922   6.059  23.408  1.00  0.00           H  
ATOM   1614  N   LYS A 208     -18.658   7.123  18.710  1.00 27.84           N  
ATOM   1615  CA  LYS A 208     -20.069   7.372  18.475  1.00 29.51           C  
ATOM   1616  C   LYS A 208     -20.403   7.484  16.998  1.00 26.36           C  
ATOM   1617  O   LYS A 208     -21.551   7.788  16.655  1.00 28.82           O  
ATOM   1618  CB  LYS A 208     -20.505   8.639  19.207  1.00 33.52           C  
ATOM   1619  CG  LYS A 208     -20.251   8.642  20.711  1.00 32.95           C  
ATOM   1620  CD  LYS A 208     -20.984   9.842  21.326  1.00 35.81           C  
ATOM   1621  CE  LYS A 208     -20.767   9.957  22.809  1.00 34.41           C  
ATOM   1622  NZ  LYS A 208     -21.049  11.350  23.246  1.00 44.12           N1+
ATOM   1623  HN  LYS A 208     -18.009   7.910  18.688  1.00  0.00           H  
ATOM   1624  HZ1 LYS A 208     -20.902  11.428  24.252  1.00  0.00           H  
ATOM   1625  HZ2 LYS A 208     -21.980  11.660  22.968  1.00  0.00           H  
ATOM   1626  HZ3 LYS A 208     -20.504  12.036  22.723  1.00  0.00           H  
ATOM   1627  N   GLY A 209     -19.434   7.248  16.123  1.00 22.92           N  
ATOM   1628  CA  GLY A 209     -19.673   7.382  14.701  1.00 26.11           C  
ATOM   1629  C   GLY A 209     -19.583   6.065  13.963  1.00 27.66           C  
ATOM   1630  O   GLY A 209     -19.286   6.052  12.766  1.00 25.55           O  
ATOM   1631  HN  GLY A 209     -18.511   6.969  16.455  1.00  0.00           H  
ATOM   1632  N   ILE A 210     -19.799   4.941  14.685  1.00 25.59           N  
ATOM   1633  CA  ILE A 210     -19.942   3.622  14.081  1.00 20.26           C  
ATOM   1634  C   ILE A 210     -21.420   3.358  13.864  1.00 20.45           C  
ATOM   1635  O   ILE A 210     -22.258   3.714  14.696  1.00 21.81           O  
ATOM   1636  CB  ILE A 210     -19.327   2.518  14.964  1.00 22.49           C  
ATOM   1637  CG1 ILE A 210     -17.928   2.900  15.449  1.00 25.89           C  
ATOM   1638  CG2 ILE A 210     -19.319   1.182  14.223  1.00 19.68           C  
ATOM   1639  CD1 ILE A 210     -16.933   3.063  14.345  1.00 29.81           C  
ATOM   1640  HN  ILE A 210     -19.865   5.020  15.700  1.00  0.00           H  
ATOM   1641  N   SER A 211     -21.751   2.719  12.751  1.00 22.18           N  
ATOM   1642  CA  SER A 211     -23.102   2.234  12.544  1.00 21.73           C  
ATOM   1643  C   SER A 211     -23.035   0.775  12.122  1.00 20.23           C  
ATOM   1644  O   SER A 211     -21.993   0.284  11.675  1.00 18.85           O  
ATOM   1645  CB  SER A 211     -23.856   3.069  11.503  1.00 22.70           C  
ATOM   1646  OG  SER A 211     -23.999   4.410  11.928  1.00 21.92           O  
ATOM   1647  HN  SER A 211     -21.046   2.566  12.030  1.00  0.00           H  
ATOM   1648  HG  SER A 211     -24.466   4.928  11.283  1.00  0.00           H  
ATOM   1649  N   ALA A 212     -24.163   0.088  12.295  1.00 20.90           N  
ATOM   1650  CA  ALA A 212     -24.305  -1.326  11.985  1.00 20.27           C  
ATOM   1651  C   ALA A 212     -25.209  -1.484  10.774  1.00 23.79           C  
ATOM   1652  O   ALA A 212     -26.246  -0.816  10.666  1.00 21.79           O  
ATOM   1653  CB  ALA A 212     -24.887  -2.101  13.167  1.00 17.63           C  
ATOM   1654  HN  ALA A 212     -24.974   0.582  12.666  1.00  0.00           H  
ATOM   1655  N   PHE A 213     -24.829  -2.386   9.877  1.00 18.76           N  
ATOM   1656  CA  PHE A 213     -25.547  -2.542   8.629  1.00 22.86           C  
ATOM   1657  C   PHE A 213     -25.818  -4.003   8.339  1.00 23.21           C  
ATOM   1658  O   PHE A 213     -24.980  -4.871   8.599  1.00 23.45           O  
ATOM   1659  CB  PHE A 213     -24.763  -1.904   7.483  1.00 24.42           C  
ATOM   1660  CG  PHE A 213     -24.570  -0.443   7.670  1.00 22.28           C  
ATOM   1661  CD1 PHE A 213     -25.549   0.446   7.260  1.00 25.26           C  
ATOM   1662  CD2 PHE A 213     -23.452   0.038   8.314  1.00 18.62           C  
ATOM   1663  CE1 PHE A 213     -25.398   1.793   7.449  1.00 23.15           C  
ATOM   1664  CE2 PHE A 213     -23.294   1.379   8.515  1.00 21.30           C  
ATOM   1665  CZ  PHE A 213     -24.272   2.263   8.083  1.00 24.20           C  
ATOM   1666  HN  PHE A 213     -24.020  -2.977  10.069  1.00  0.00           H  
ATOM   1667  N   LEU A 214     -27.005  -4.256   7.807  1.00 22.99           N  
ATOM   1668  CA  LEU A 214     -27.347  -5.544   7.232  1.00 18.98           C  
ATOM   1669  C   LEU A 214     -26.914  -5.534   5.773  1.00 26.30           C  
ATOM   1670  O   LEU A 214     -27.405  -4.728   4.974  1.00 25.12           O  
ATOM   1671  CB  LEU A 214     -28.845  -5.803   7.368  1.00 21.50           C  
ATOM   1672  CG  LEU A 214     -29.308  -5.679   8.824  1.00 21.27           C  
ATOM   1673  CD1 LEU A 214     -30.802  -5.783   8.938  1.00 23.67           C  
ATOM   1674  CD2 LEU A 214     -28.648  -6.756   9.626  1.00 22.12           C  
ATOM   1675  HN  LEU A 214     -27.707  -3.516   7.801  1.00  0.00           H  
ATOM   1676  N   VAL A 215     -25.976  -6.404   5.429  1.00 22.49           N  
ATOM   1677  CA  VAL A 215     -25.456  -6.503   4.075  1.00 20.99           C  
ATOM   1678  C   VAL A 215     -25.809  -7.881   3.546  1.00 22.91           C  
ATOM   1679  O   VAL A 215     -25.519  -8.882   4.207  1.00 19.48           O  
ATOM   1680  CB  VAL A 215     -23.935  -6.272   4.020  1.00 20.82           C  
ATOM   1681  CG1 VAL A 215     -23.443  -6.383   2.585  1.00 20.34           C  
ATOM   1682  CG2 VAL A 215     -23.607  -4.916   4.624  1.00 19.03           C  
ATOM   1683  HN  VAL A 215     -25.604  -7.030   6.143  1.00  0.00           H  
ATOM   1684  N   PRO A 216     -26.473  -7.983   2.389  1.00 21.87           N  
ATOM   1685  CA  PRO A 216     -26.679  -9.296   1.775  1.00 18.71           C  
ATOM   1686  C   PRO A 216     -25.357  -9.834   1.278  1.00 21.67           C  
ATOM   1687  O   PRO A 216     -24.440  -9.080   0.938  1.00 21.97           O  
ATOM   1688  CB  PRO A 216     -27.620  -9.000   0.608  1.00 16.83           C  
ATOM   1689  CG  PRO A 216     -27.264  -7.604   0.235  1.00 22.63           C  
ATOM   1690  CD  PRO A 216     -26.974  -6.897   1.529  1.00 16.49           C  
ATOM   1691  N   MET A 217     -25.253 -11.157   1.252  1.00 19.55           N  
ATOM   1692  CA  MET A 217     -24.090 -11.790   0.668  1.00 19.71           C  
ATOM   1693  C   MET A 217     -24.575 -12.904  -0.249  1.00 17.33           C  
ATOM   1694  O   MET A 217     -25.374 -13.748   0.179  1.00 20.30           O  
ATOM   1695  CB  MET A 217     -23.140 -12.334   1.728  1.00 19.35           C  
ATOM   1696  CG  MET A 217     -22.734 -11.291   2.716  1.00 18.59           C  
ATOM   1697  SD  MET A 217     -21.961 -12.018   4.148  1.00 18.07           S  
ATOM   1698  CE  MET A 217     -20.484 -12.712   3.402  1.00 19.78           C  
ATOM   1699  HN  MET A 217     -25.998 -11.731   1.646  1.00  0.00           H  
ATOM   1700  N   PRO A 218     -24.140 -12.922  -1.513  1.00 18.63           N  
ATOM   1701  CA  PRO A 218     -23.232 -11.879  -1.996  1.00 15.90           C  
ATOM   1702  C   PRO A 218     -23.961 -10.578  -2.369  1.00 20.58           C  
ATOM   1703  O   PRO A 218     -25.189 -10.549  -2.481  1.00 21.55           O  
ATOM   1704  CB  PRO A 218     -22.611 -12.519  -3.229  1.00 16.90           C  
ATOM   1705  CG  PRO A 218     -23.724 -13.348  -3.785  1.00 17.44           C  
ATOM   1706  CD  PRO A 218     -24.488 -13.880  -2.580  1.00 17.92           C  
ATOM   1707  N   THR A 219     -23.201  -9.502  -2.542  1.00 20.95           N  
ATOM   1708  CA  THR A 219     -23.772  -8.237  -2.970  1.00 20.04           C  
ATOM   1709  C   THR A 219     -22.713  -7.492  -3.766  1.00 20.24           C  
ATOM   1710  O   THR A 219     -21.515  -7.713  -3.554  1.00 23.15           O  
ATOM   1711  CB  THR A 219     -24.249  -7.407  -1.777  1.00 16.01           C  
ATOM   1712  CG2 THR A 219     -23.070  -6.790  -1.084  1.00 20.42           C  
ATOM   1713  OG1 THR A 219     -25.153  -6.383  -2.223  1.00 25.22           O  
ATOM   1714  HN  THR A 219     -22.197  -9.566  -2.371  1.00  0.00           H  
ATOM   1715  HG1 THR A 219     -25.900  -6.774  -2.662  1.00  0.00           H  
ATOM   1716  N   PRO A 220     -23.109  -6.663  -4.726  1.00 19.40           N  
ATOM   1717  CA  PRO A 220     -22.102  -5.917  -5.487  1.00 19.40           C  
ATOM   1718  C   PRO A 220     -21.316  -4.994  -4.571  1.00 20.58           C  
ATOM   1719  O   PRO A 220     -21.870  -4.357  -3.669  1.00 19.69           O  
ATOM   1720  CB  PRO A 220     -22.934  -5.140  -6.512  1.00 14.03           C  
ATOM   1721  CG  PRO A 220     -24.166  -5.952  -6.673  1.00 16.31           C  
ATOM   1722  CD  PRO A 220     -24.460  -6.467  -5.276  1.00 16.06           C  
ATOM   1723  N   GLY A 221     -20.006  -4.935  -4.809  1.00 19.45           N  
ATOM   1724  CA  GLY A 221     -19.109  -4.190  -3.963  1.00 21.27           C  
ATOM   1725  C   GLY A 221     -18.513  -4.989  -2.829  1.00 23.59           C  
ATOM   1726  O   GLY A 221     -17.551  -4.527  -2.202  1.00 25.23           O  
ATOM   1727  HN  GLY A 221     -19.627  -5.433  -5.615  1.00  0.00           H  
ATOM   1728  N   LEU A 222     -19.044  -6.173  -2.550  1.00 25.41           N  
ATOM   1729  CA  LEU A 222     -18.527  -7.034  -1.497  1.00 23.46           C  
ATOM   1730  C   LEU A 222     -17.728  -8.167  -2.120  1.00 21.59           C  
ATOM   1731  O   LEU A 222     -18.287  -9.015  -2.820  1.00 28.87           O  
ATOM   1732  CB  LEU A 222     -19.658  -7.599  -0.640  1.00 23.31           C  
ATOM   1733  CG  LEU A 222     -19.224  -8.716   0.318  1.00 26.67           C  
ATOM   1734  CD1 LEU A 222     -18.123  -8.255   1.287  1.00 25.63           C  
ATOM   1735  CD2 LEU A 222     -20.424  -9.235   1.077  1.00 27.65           C  
ATOM   1736  HN  LEU A 222     -19.845  -6.492  -3.095  1.00  0.00           H  
ATOM   1737  N   THR A 223     -16.438  -8.196  -1.846  1.00 20.19           N  
ATOM   1738  CA  THR A 223     -15.598  -9.311  -2.229  1.00 21.10           C  
ATOM   1739  C   THR A 223     -15.120 -10.033  -0.977  1.00 26.11           C  
ATOM   1740  O   THR A 223     -14.728  -9.395   0.005  1.00 23.03           O  
ATOM   1741  CB  THR A 223     -14.404  -8.842  -3.057  1.00 23.24           C  
ATOM   1742  CG2 THR A 223     -13.613 -10.040  -3.574  1.00 22.32           C  
ATOM   1743  OG1 THR A 223     -14.887  -8.089  -4.167  1.00 26.65           O  
ATOM   1744  HN  THR A 223     -16.020  -7.409  -1.349  1.00  0.00           H  
ATOM   1745  HG1 THR A 223     -14.144  -7.797  -4.682  1.00  0.00           H  
ATOM   1746  N   LEU A 224     -15.164 -11.363  -1.017  1.00 26.08           N  
ATOM   1747  CA  LEU A 224     -14.663 -12.165   0.087  1.00 25.95           C  
ATOM   1748  C   LEU A 224     -13.156 -12.327  -0.054  1.00 25.22           C  
ATOM   1749  O   LEU A 224     -12.641 -12.549  -1.154  1.00 25.89           O  
ATOM   1750  CB  LEU A 224     -15.346 -13.541   0.117  1.00 20.19           C  
ATOM   1751  CG  LEU A 224     -16.869 -13.549   0.272  1.00 16.80           C  
ATOM   1752  CD1 LEU A 224     -17.389 -14.949   0.354  1.00 21.74           C  
ATOM   1753  CD2 LEU A 224     -17.282 -12.774   1.496  1.00 23.59           C  
ATOM   1754  HN  LEU A 224     -15.556 -11.827  -1.836  1.00  0.00           H  
ATOM   1755  N   GLY A 225     -12.446 -12.196   1.063  1.00 23.50           N  
ATOM   1756  CA  GLY A 225     -11.027 -12.482   1.069  1.00 20.91           C  
ATOM   1757  C   GLY A 225     -10.778 -13.973   1.012  1.00 20.66           C  
ATOM   1758  O   GLY A 225     -11.690 -14.794   1.123  1.00 24.54           O  
ATOM   1759  HN  GLY A 225     -12.905 -11.892   1.922  1.00  0.00           H  
ATOM   1760  N   LYS A 226      -9.517 -14.337   0.813  1.00 22.38           N  
ATOM   1761  CA  LYS A 226      -9.159 -15.748   0.819  1.00 18.29           C  
ATOM   1762  C   LYS A 226      -9.411 -16.323   2.210  1.00 21.15           C  
ATOM   1763  O   LYS A 226      -9.227 -15.637   3.222  1.00 24.02           O  
ATOM   1764  CB  LYS A 226      -7.698 -15.926   0.401  1.00 18.86           C  
ATOM   1765  CG  LYS A 226      -7.176 -17.354   0.471  1.00 27.39           C  
ATOM   1766  HN  LYS A 226      -8.800 -13.629   0.656  1.00  0.00           H  
ATOM   1767  N   LYS A 227      -9.888 -17.568   2.257  1.00 28.05           N  
ATOM   1768  CA  LYS A 227     -10.151 -18.222   3.534  1.00 20.04           C  
ATOM   1769  C   LYS A 227      -8.892 -18.257   4.388  1.00 19.90           C  
ATOM   1770  O   LYS A 227      -7.807 -18.596   3.908  1.00 20.32           O  
ATOM   1771  CB  LYS A 227     -10.643 -19.650   3.315  1.00 20.83           C  
ATOM   1772  CG  LYS A 227     -12.035 -19.767   2.769  1.00 22.53           C  
ATOM   1773  CD  LYS A 227     -12.361 -21.217   2.486  1.00 21.86           C  
ATOM   1774  CE  LYS A 227     -13.859 -21.447   2.460  1.00 28.12           C  
ATOM   1775  NZ  LYS A 227     -14.179 -22.896   2.434  1.00 21.21           N1+
ATOM   1776  HN  LYS A 227     -10.071 -18.069   1.388  1.00  0.00           H  
ATOM   1777  HZ1 LYS A 227     -15.187 -23.051   2.417  1.00  0.00           H  
ATOM   1778  HZ2 LYS A 227     -13.737 -23.392   3.208  1.00  0.00           H  
ATOM   1779  HZ3 LYS A 227     -13.713 -23.369   1.659  1.00  0.00           H  
ATOM   1780  N   GLU A 228      -9.044 -17.923   5.664  1.00 17.55           N  
ATOM   1781  CA  GLU A 228      -7.949 -18.109   6.601  1.00 15.95           C  
ATOM   1782  C   GLU A 228      -7.694 -19.589   6.826  1.00 20.59           C  
ATOM   1783  O   GLU A 228      -8.621 -20.401   6.863  1.00 22.49           O  
ATOM   1784  CB  GLU A 228      -8.252 -17.438   7.936  1.00 19.88           C  
ATOM   1785  CG  GLU A 228      -8.432 -15.943   7.858  1.00 21.28           C  
ATOM   1786  CD  GLU A 228      -7.164 -15.225   7.460  1.00 22.12           C  
ATOM   1787  OE1 GLU A 228      -6.096 -15.873   7.400  1.00 20.35           O  
ATOM   1788  OE2 GLU A 228      -7.240 -14.006   7.208  1.00 30.91           O1-
ATOM   1789  HN  GLU A 228      -9.930 -17.535   5.987  1.00  0.00           H  
ATOM   1790  N   ASP A 229      -6.429 -19.934   6.974  1.00 20.23           N  
ATOM   1791  CA  ASP A 229      -6.011 -21.304   7.233  1.00 25.40           C  
ATOM   1792  C   ASP A 229      -5.656 -21.375   8.717  1.00 21.97           C  
ATOM   1793  O   ASP A 229      -4.596 -20.906   9.132  1.00 25.39           O  
ATOM   1794  CB  ASP A 229      -4.842 -21.689   6.333  1.00 17.39           C  
ATOM   1795  CG  ASP A 229      -4.448 -23.124   6.500  1.00 28.74           C  
ATOM   1796  OD1 ASP A 229      -5.324 -23.920   6.881  1.00 32.14           O  
ATOM   1797  OD2 ASP A 229      -3.272 -23.461   6.263  1.00 34.29           O1-
ATOM   1798  HN  ASP A 229      -5.714 -19.210   6.904  1.00  0.00           H  
ATOM   1799  N   LYS A 230      -6.540 -21.977   9.510  1.00 17.09           N  
ATOM   1800  CA  LYS A 230      -6.579 -21.745  10.946  1.00 17.79           C  
ATOM   1801  C   LYS A 230      -6.047 -22.931  11.735  1.00 21.68           C  
ATOM   1802  O   LYS A 230      -6.098 -24.083  11.288  1.00 21.90           O  
ATOM   1803  CB  LYS A 230      -8.005 -21.445  11.410  1.00 16.45           C  
ATOM   1804  CG  LYS A 230      -8.637 -20.267  10.721  1.00 18.29           C  
ATOM   1805  CD  LYS A 230      -9.943 -19.900  11.383  1.00 17.21           C  
ATOM   1806  CE  LYS A 230     -11.002 -20.964  11.191  1.00 19.39           C  
ATOM   1807  NZ  LYS A 230     -11.564 -20.954   9.820  1.00 16.73           N1+
ATOM   1808  HN  LYS A 230      -7.213 -22.623   9.097  1.00  0.00           H  
ATOM   1809  HZ1 LYS A 230     -12.278 -21.671   9.691  1.00  0.00           H  
ATOM   1810  HZ2 LYS A 230     -10.828 -21.036   9.119  1.00  0.00           H  
ATOM   1811  HZ3 LYS A 230     -11.920 -20.030   9.574  1.00  0.00           H  
ATOM   1812  N   LEU A 231      -5.541 -22.621  12.927  1.00 15.30           N  
ATOM   1813  CA  LEU A 231      -5.154 -23.652  13.875  1.00 16.61           C  
ATOM   1814  C   LEU A 231      -6.321 -24.598  14.149  1.00 19.51           C  
ATOM   1815  O   LEU A 231      -6.170 -25.825  14.135  1.00 21.80           O  
ATOM   1816  CB  LEU A 231      -4.670 -22.982  15.161  1.00 18.58           C  
ATOM   1817  CG  LEU A 231      -4.336 -23.909  16.323  1.00 16.89           C  
ATOM   1818  CD1 LEU A 231      -3.243 -24.878  15.912  1.00 14.06           C  
ATOM   1819  CD2 LEU A 231      -3.912 -23.082  17.521  1.00 15.08           C  
ATOM   1820  HN  LEU A 231      -5.423 -21.640  13.180  1.00  0.00           H  
ATOM   1821  N   GLY A 232      -7.502 -24.042  14.372  1.00 18.52           N  
ATOM   1822  CA  GLY A 232      -8.660 -24.856  14.652  1.00 16.15           C  
ATOM   1823  C   GLY A 232      -9.938 -24.203  14.181  1.00 19.06           C  
ATOM   1824  O   GLY A 232      -9.901 -23.238  13.406  1.00 18.66           O  
ATOM   1825  HN  GLY A 232      -7.594 -23.027  14.346  1.00  0.00           H  
ATOM   1826  N   ILE A 233     -11.065 -24.697  14.697  1.00 17.51           N  
ATOM   1827  CA  ILE A 233     -12.399 -24.521  14.124  1.00 19.39           C  
ATOM   1828  C   ILE A 233     -12.272 -24.466  12.608  1.00 21.84           C  
ATOM   1829  O   ILE A 233     -12.819 -23.574  11.945  1.00 22.21           O  
ATOM   1830  CB  ILE A 233     -13.147 -23.296  14.690  1.00 17.44           C  
ATOM   1831  CG1 ILE A 233     -12.327 -22.004  14.615  1.00 17.71           C  
ATOM   1832  CG2 ILE A 233     -13.569 -23.573  16.120  1.00 18.00           C  
ATOM   1833  CD1 ILE A 233     -13.155 -20.786  14.761  1.00 14.34           C  
ATOM   1834  HN  ILE A 233     -10.990 -25.239  15.558  1.00  0.00           H  
ATOM   1835  N   ARG A 234     -11.563 -25.447  12.051  1.00 19.97           N  
ATOM   1836  CA  ARG A 234     -11.208 -25.402  10.643  1.00 23.77           C  
ATOM   1837  C   ARG A 234     -12.394 -25.696   9.729  1.00 25.14           C  
ATOM   1838  O   ARG A 234     -12.281 -25.492   8.517  1.00 25.25           O  
ATOM   1839  CB  ARG A 234     -10.043 -26.362  10.390  1.00 23.34           C  
ATOM   1840  CG  ARG A 234      -8.804 -26.049  11.256  1.00 20.47           C  
ATOM   1841  CD  ARG A 234      -7.704 -27.089  11.081  1.00 22.92           C  
ATOM   1842  NE  ARG A 234      -7.655 -27.602   9.710  1.00 35.09           N  
ATOM   1843  CZ  ARG A 234      -7.046 -26.989   8.691  1.00 33.04           C  
ATOM   1844  NH1 ARG A 234      -6.418 -25.831   8.878  1.00 27.81           N1+
ATOM   1845  NH2 ARG A 234      -7.060 -27.539   7.480  1.00 38.34           N  
ATOM   1846  HN  ARG A 234     -11.266 -26.239  12.620  1.00  0.00           H  
ATOM   1847  HE  ARG A 234      -8.119 -28.490   9.520  1.00  0.00           H  
ATOM   1848 1HH1 ARG A 234      -6.407 -25.409   9.807  1.00  0.00           H  
ATOM   1849 2HH1 ARG A 234      -5.953 -25.363   8.100  1.00  0.00           H  
ATOM   1850 1HH2 ARG A 234      -7.541 -28.427   7.337  1.00  0.00           H  
ATOM   1851 2HH2 ARG A 234      -6.595 -27.071   6.702  1.00  0.00           H  
ATOM   1852  N   GLY A 235     -13.529 -26.140  10.279  1.00 23.94           N  
ATOM   1853  CA  GLY A 235     -14.750 -26.268   9.507  1.00 19.96           C  
ATOM   1854  C   GLY A 235     -15.511 -24.975   9.316  1.00 22.58           C  
ATOM   1855  O   GLY A 235     -16.471 -24.925   8.542  1.00 23.87           O  
ATOM   1856  HN  GLY A 235     -13.536 -26.395  11.267  1.00  0.00           H  
ATOM   1857  N   SER A 236     -15.118 -23.929  10.019  1.00 19.22           N  
ATOM   1858  CA  SER A 236     -15.717 -22.626   9.827  1.00 19.41           C  
ATOM   1859  C   SER A 236     -14.877 -21.860   8.823  1.00 19.38           C  
ATOM   1860  O   SER A 236     -13.656 -22.029   8.761  1.00 20.78           O  
ATOM   1861  CB  SER A 236     -15.790 -21.856  11.149  1.00 22.38           C  
ATOM   1862  OG  SER A 236     -14.510 -21.376  11.550  1.00 18.17           O  
ATOM   1863  HN  SER A 236     -14.377 -24.042  10.711  1.00  0.00           H  
ATOM   1864  HG  SER A 236     -14.555 -20.898  12.370  1.00  0.00           H  
ATOM   1865  N   SER A 237     -15.530 -21.038   8.016  1.00 16.16           N  
ATOM   1866  CA  SER A 237     -14.748 -20.212   7.112  1.00 21.43           C  
ATOM   1867  C   SER A 237     -14.454 -18.886   7.798  1.00 21.64           C  
ATOM   1868  O   SER A 237     -15.195 -18.430   8.676  1.00 19.69           O  
ATOM   1869  CB  SER A 237     -15.447 -19.998   5.761  1.00 19.33           C  
ATOM   1870  OG  SER A 237     -16.598 -19.184   5.876  1.00 22.94           O  
ATOM   1871  HN  SER A 237     -16.549 -20.986   8.029  1.00  0.00           H  
ATOM   1872  HG  SER A 237     -17.030 -19.052   5.040  1.00  0.00           H  
ATOM   1873  N   THR A 238     -13.321 -18.311   7.433  1.00 18.50           N  
ATOM   1874  CA  THR A 238     -12.855 -17.057   7.998  1.00 18.80           C  
ATOM   1875  C   THR A 238     -12.212 -16.302   6.856  1.00 18.08           C  
ATOM   1876  O   THR A 238     -11.202 -16.748   6.303  1.00 21.96           O  
ATOM   1877  CB  THR A 238     -11.850 -17.274   9.129  1.00 22.52           C  
ATOM   1878  CG2 THR A 238     -11.711 -15.986   9.954  1.00 16.44           C  
ATOM   1879  OG1 THR A 238     -12.291 -18.351   9.966  1.00 18.79           O  
ATOM   1880  HN  THR A 238     -12.749 -18.768   6.723  1.00  0.00           H  
ATOM   1881  HG1 THR A 238     -11.666 -18.486  10.669  1.00  0.00           H  
ATOM   1882  N   ALA A 239     -12.792 -15.171   6.499  1.00 19.94           N  
ATOM   1883  CA  ALA A 239     -12.262 -14.408   5.389  1.00 23.22           C  
ATOM   1884  C   ALA A 239     -12.547 -12.947   5.659  1.00 20.47           C  
ATOM   1885  O   ALA A 239     -13.484 -12.612   6.387  1.00 20.31           O  
ATOM   1886  CB  ALA A 239     -12.877 -14.860   4.057  1.00 20.28           C  
ATOM   1887  HN  ALA A 239     -13.612 -14.836   7.004  1.00  0.00           H  
ATOM   1888  N   ASN A 240     -11.712 -12.086   5.094  1.00 21.45           N  
ATOM   1889  CA  ASN A 240     -12.019 -10.668   5.118  1.00 22.09           C  
ATOM   1890  C   ASN A 240     -13.257 -10.400   4.273  1.00 22.55           C  
ATOM   1891  O   ASN A 240     -13.571 -11.136   3.337  1.00 20.53           O  
ATOM   1892  CB  ASN A 240     -10.848  -9.844   4.585  1.00 19.51           C  
ATOM   1893  CG  ASN A 240      -9.585 -10.023   5.395  1.00 21.83           C  
ATOM   1894  ND2 ASN A 240      -8.469  -9.563   4.847  1.00 24.52           N  
ATOM   1895  OD1 ASN A 240      -9.607 -10.564   6.500  1.00 24.68           O  
ATOM   1896  HN  ASN A 240     -10.859 -12.418   4.645  1.00  0.00           H  
ATOM   1897 1HD2 ASN A 240      -7.616  -9.684   5.394  1.00  0.00           H  
ATOM   1898 2HD2 ASN A 240      -8.451  -9.115   3.931  1.00  0.00           H  
ATOM   1899  N   LEU A 241     -13.971  -9.350   4.621  1.00 25.13           N  
ATOM   1900  CA  LEU A 241     -15.042  -8.825   3.784  1.00 22.25           C  
ATOM   1901  C   LEU A 241     -14.516  -7.512   3.217  1.00 21.57           C  
ATOM   1902  O   LEU A 241     -14.418  -6.513   3.931  1.00 24.28           O  
ATOM   1903  CB  LEU A 241     -16.329  -8.638   4.584  1.00 22.46           C  
ATOM   1904  CG  LEU A 241     -17.307  -9.814   4.523  1.00 19.59           C  
ATOM   1905  CD1 LEU A 241     -16.594 -11.117   4.717  1.00 18.47           C  
ATOM   1906  CD2 LEU A 241     -18.371  -9.629   5.573  1.00 23.55           C  
ATOM   1907  HN  LEU A 241     -13.767  -8.888   5.507  1.00  0.00           H  
ATOM   1908  N   ILE A 242     -14.126  -7.524   1.950  1.00 23.24           N  
ATOM   1909  CA  ILE A 242     -13.638  -6.319   1.296  1.00 17.96           C  
ATOM   1910  C   ILE A 242     -14.839  -5.622   0.689  1.00 18.55           C  
ATOM   1911  O   ILE A 242     -15.465  -6.146  -0.232  1.00 24.32           O  
ATOM   1912  CB  ILE A 242     -12.589  -6.633   0.228  1.00 23.35           C  
ATOM   1913  CG1 ILE A 242     -11.471  -7.499   0.820  1.00 21.09           C  
ATOM   1914  CG2 ILE A 242     -12.066  -5.317  -0.402  1.00 19.18           C  
ATOM   1915  CD1 ILE A 242     -10.946  -8.551  -0.147  1.00 24.98           C  
ATOM   1916  HN  ILE A 242     -14.169  -8.396   1.423  1.00  0.00           H  
ATOM   1917  N   PHE A 243     -15.160  -4.444   1.208  1.00 20.10           N  
ATOM   1918  CA  PHE A 243     -16.219  -3.606   0.672  1.00 21.98           C  
ATOM   1919  C   PHE A 243     -15.599  -2.499  -0.166  1.00 26.78           C  
ATOM   1920  O   PHE A 243     -14.784  -1.717   0.336  1.00 24.27           O  
ATOM   1921  CB  PHE A 243     -17.058  -2.999   1.788  1.00 19.58           C  
ATOM   1922  CG  PHE A 243     -17.811  -4.002   2.583  1.00 25.06           C  
ATOM   1923  CD1 PHE A 243     -19.083  -4.383   2.200  1.00 24.38           C  
ATOM   1924  CD2 PHE A 243     -17.254  -4.561   3.723  1.00 23.22           C  
ATOM   1925  CE1 PHE A 243     -19.787  -5.297   2.933  1.00 26.72           C  
ATOM   1926  CE2 PHE A 243     -17.948  -5.474   4.453  1.00 21.82           C  
ATOM   1927  CZ  PHE A 243     -19.218  -5.844   4.066  1.00 23.20           C  
ATOM   1928  HN  PHE A 243     -14.640  -4.112   2.020  1.00  0.00           H  
ATOM   1929  N   GLU A 244     -15.978  -2.438  -1.438  1.00 27.45           N  
ATOM   1930  CA  GLU A 244     -15.582  -1.343  -2.321  1.00 28.40           C  
ATOM   1931  C   GLU A 244     -16.848  -0.737  -2.886  1.00 24.08           C  
ATOM   1932  O   GLU A 244     -17.534  -1.378  -3.684  1.00 28.51           O  
ATOM   1933  CB  GLU A 244     -14.655  -1.831  -3.422  1.00 26.14           C  
ATOM   1934  CG  GLU A 244     -13.459  -2.539  -2.838  1.00 32.23           C  
ATOM   1935  CD  GLU A 244     -12.575  -3.157  -3.878  1.00 36.26           C  
ATOM   1936  OE1 GLU A 244     -12.009  -2.400  -4.705  1.00 43.18           O  
ATOM   1937  OE2 GLU A 244     -12.460  -4.404  -3.859  1.00 36.07           O1-
ATOM   1938  HN  GLU A 244     -16.567  -3.182  -1.812  1.00  0.00           H  
ATOM   1939  N   ASP A 245     -17.171   0.469  -2.427  1.00 26.42           N  
ATOM   1940  CA  ASP A 245     -18.374   1.185  -2.828  1.00 25.62           C  
ATOM   1941  C   ASP A 245     -19.583   0.263  -2.830  1.00 23.23           C  
ATOM   1942  O   ASP A 245     -20.378   0.225  -3.768  1.00 28.49           O  
ATOM   1943  CB  ASP A 245     -18.178   1.845  -4.185  1.00 29.58           C  
ATOM   1944  CG  ASP A 245     -17.325   3.088  -4.095  1.00 34.02           C  
ATOM   1945  OD1 ASP A 245     -16.678   3.427  -5.113  1.00 37.34           O  
ATOM   1946  OD2 ASP A 245     -17.297   3.718  -3.004  1.00 29.00           O1-
ATOM   1947  HN  ASP A 245     -16.543   0.916  -1.759  1.00  0.00           H  
ATOM   1948  N   CYS A 246     -19.704  -0.509  -1.762  1.00 22.68           N  
ATOM   1949  CA  CYS A 246     -20.784  -1.478  -1.636  1.00 25.65           C  
ATOM   1950  C   CYS A 246     -22.046  -0.742  -1.202  1.00 22.35           C  
ATOM   1951  O   CYS A 246     -22.120  -0.221  -0.085  1.00 24.81           O  
ATOM   1952  CB  CYS A 246     -20.405  -2.573  -0.642  1.00 22.64           C  
ATOM   1953  SG  CYS A 246     -21.754  -3.730  -0.296  1.00 23.60           S  
ATOM   1954  HN  CYS A 246     -19.023  -0.423  -1.007  1.00  0.00           H  
ATOM   1955  N   ARG A 247     -23.039  -0.701  -2.078  1.00 20.30           N  
ATOM   1956  CA  ARG A 247     -24.256   0.061  -1.852  1.00 21.75           C  
ATOM   1957  C   ARG A 247     -25.326  -0.850  -1.273  1.00 19.67           C  
ATOM   1958  O   ARG A 247     -25.558  -1.953  -1.778  1.00 25.49           O  
ATOM   1959  CB  ARG A 247     -24.743   0.695  -3.156  1.00 26.88           C  
ATOM   1960  CG  ARG A 247     -25.898   1.691  -3.012  1.00 30.51           C  
ATOM   1961  CD  ARG A 247     -26.120   2.436  -4.332  1.00 24.06           C  
ATOM   1962  NE  ARG A 247     -24.864   3.009  -4.816  1.00 27.44           N  
ATOM   1963  CZ  ARG A 247     -24.474   4.262  -4.595  1.00 24.73           C  
ATOM   1964  NH1 ARG A 247     -25.249   5.096  -3.918  1.00 27.82           N1+
ATOM   1965  NH2 ARG A 247     -23.313   4.685  -5.073  1.00 26.12           N  
ATOM   1966  HN  ARG A 247     -22.946  -1.226  -2.947  1.00  0.00           H  
ATOM   1967  HE  ARG A 247     -24.245   2.407  -5.360  1.00  0.00           H  
ATOM   1968 1HH1 ARG A 247     -24.950   6.056  -3.749  1.00  0.00           H  
ATOM   1969 2HH1 ARG A 247     -26.143   4.770  -3.550  1.00  0.00           H  
ATOM   1970 1HH2 ARG A 247     -23.014   5.645  -4.904  1.00  0.00           H  
ATOM   1971 2HH2 ARG A 247     -22.716   4.043  -5.594  1.00  0.00           H  
ATOM   1972  N   ILE A 248     -25.979  -0.390  -0.220  1.00 23.56           N  
ATOM   1973  CA  ILE A 248     -27.037  -1.169   0.413  1.00 21.32           C  
ATOM   1974  C   ILE A 248     -28.196  -0.211   0.635  1.00 27.24           C  
ATOM   1975  O   ILE A 248     -27.976   1.005   0.719  1.00 29.31           O  
ATOM   1976  CB  ILE A 248     -26.552  -1.812   1.724  1.00 25.54           C  
ATOM   1977  CG1 ILE A 248     -26.180  -0.740   2.748  1.00 26.01           C  
ATOM   1978  CG2 ILE A 248     -25.354  -2.712   1.468  1.00 18.35           C  
ATOM   1979  CD1 ILE A 248     -25.566  -1.306   4.041  1.00 25.04           C  
ATOM   1980  HN  ILE A 248     -25.739   0.527   0.157  1.00  0.00           H  
ATOM   1981  N   PRO A 249     -29.435  -0.685   0.705  1.00 27.27           N  
ATOM   1982  CA  PRO A 249     -30.551   0.243   0.914  1.00 22.53           C  
ATOM   1983  C   PRO A 249     -30.358   1.055   2.186  1.00 29.43           C  
ATOM   1984  O   PRO A 249     -29.623   0.668   3.097  1.00 30.15           O  
ATOM   1985  CB  PRO A 249     -31.768  -0.680   1.024  1.00 25.67           C  
ATOM   1986  CG  PRO A 249     -31.378  -1.901   0.246  1.00 21.85           C  
ATOM   1987  CD  PRO A 249     -29.890  -2.061   0.457  1.00 23.11           C  
ATOM   1988  N   LYS A 250     -31.029   2.206   2.233  1.00 30.80           N  
ATOM   1989  CA  LYS A 250     -31.018   3.025   3.440  1.00 30.52           C  
ATOM   1990  C   LYS A 250     -31.465   2.213   4.641  1.00 24.26           C  
ATOM   1991  O   LYS A 250     -30.861   2.284   5.714  1.00 25.14           O  
ATOM   1992  CB  LYS A 250     -31.928   4.245   3.259  1.00 31.19           C  
ATOM   1993  CG  LYS A 250     -32.184   5.029   4.530  1.00 29.60           C  
ATOM   1994  CD  LYS A 250     -30.874   5.521   5.154  1.00 34.68           C  
ATOM   1995  CE  LYS A 250     -30.478   6.905   4.650  1.00 36.56           C  
ATOM   1996  NZ  LYS A 250     -29.011   7.012   4.384  1.00 28.79           N1+
ATOM   1997  HN  LYS A 250     -31.555   2.517   1.417  1.00  0.00           H  
ATOM   1998  HZ1 LYS A 250     -28.746   7.938   4.047  1.00  0.00           H  
ATOM   1999  HZ2 LYS A 250     -28.698   6.283   3.743  1.00  0.00           H  
ATOM   2000  HZ3 LYS A 250     -28.467   6.749   5.206  1.00  0.00           H  
ATOM   2001  N   ASP A 251     -32.517   1.416   4.458  1.00 31.14           N  
ATOM   2002  CA  ASP A 251     -33.151   0.612   5.494  1.00 31.75           C  
ATOM   2003  C   ASP A 251     -32.247  -0.510   5.986  1.00 27.27           C  
ATOM   2004  O   ASP A 251     -32.648  -1.296   6.847  1.00 22.49           O  
ATOM   2005  CB  ASP A 251     -34.454   0.014   4.961  1.00 35.28           C  
ATOM   2006  CG  ASP A 251     -35.670   0.833   5.340  1.00 46.56           C  
ATOM   2007  OD1 ASP A 251     -35.499   1.904   5.978  1.00 43.93           O  
ATOM   2008  OD2 ASP A 251     -36.796   0.406   4.986  1.00 46.05           O1-
ATOM   2009  HN  ASP A 251     -32.909   1.365   3.518  1.00  0.00           H  
ATOM   2010  N   SER A 252     -31.042  -0.605   5.425  1.00 25.93           N  
ATOM   2011  CA  SER A 252     -30.077  -1.605   5.856  1.00 28.50           C  
ATOM   2012  C   SER A 252     -29.445  -1.273   7.196  1.00 26.34           C  
ATOM   2013  O   SER A 252     -28.886  -2.166   7.835  1.00 25.53           O  
ATOM   2014  CB  SER A 252     -28.967  -1.761   4.820  1.00 25.21           C  
ATOM   2015  OG  SER A 252     -29.316  -2.723   3.853  1.00 31.34           O  
ATOM   2016  HN  SER A 252     -30.790   0.039   4.675  1.00  0.00           H  
ATOM   2017  HG  SER A 252     -28.625  -2.820   3.208  1.00  0.00           H  
ATOM   2018  N   ILE A 253     -29.492  -0.018   7.632  1.00 26.26           N  
ATOM   2019  CA  ILE A 253     -28.821   0.326   8.872  1.00 23.00           C  
ATOM   2020  C   ILE A 253     -29.576  -0.306  10.029  1.00 24.91           C  
ATOM   2021  O   ILE A 253     -30.810  -0.244  10.097  1.00 24.89           O  
ATOM   2022  CB  ILE A 253     -28.695   1.848   9.028  1.00 23.19           C  
ATOM   2023  CG1 ILE A 253     -27.944   2.182  10.331  1.00 25.04           C  
ATOM   2024  CG2 ILE A 253     -30.056   2.505   8.976  1.00 17.93           C  
ATOM   2025  CD1 ILE A 253     -27.374   3.599  10.378  1.00 19.04           C  
ATOM   2026  HN  ILE A 253     -29.994   0.694   7.102  1.00  0.00           H  
ATOM   2027  N   LEU A 254     -28.837  -0.972  10.913  1.00 23.03           N  
ATOM   2028  CA  LEU A 254     -29.403  -1.491  12.147  1.00 25.36           C  
ATOM   2029  C   LEU A 254     -29.468  -0.346  13.133  1.00 20.41           C  
ATOM   2030  O   LEU A 254     -28.440   0.262  13.438  1.00 25.59           O  
ATOM   2031  CB  LEU A 254     -28.550  -2.628  12.708  1.00 25.45           C  
ATOM   2032  CG  LEU A 254     -29.137  -4.022  12.729  1.00 22.32           C  
ATOM   2033  CD1 LEU A 254     -28.360  -4.908  13.688  1.00 24.11           C  
ATOM   2034  CD2 LEU A 254     -30.597  -3.973  13.104  1.00 26.04           C  
ATOM   2035  HN  LEU A 254     -27.847  -1.122  10.719  1.00  0.00           H  
ATOM   2036  N   GLY A 255     -30.668  -0.045  13.619  1.00 30.80           N  
ATOM   2037  CA  GLY A 255     -30.864   1.112  14.473  1.00 21.52           C  
ATOM   2038  C   GLY A 255     -30.463   2.404  13.777  1.00 25.54           C  
ATOM   2039  O   GLY A 255     -30.365   2.493  12.550  1.00 24.57           O  
ATOM   2040  HN  GLY A 255     -31.465  -0.638  13.388  1.00  0.00           H  
ATOM   2041  N   GLU A 256     -30.206   3.415  14.606  1.00 30.86           N  
ATOM   2042  CA  GLU A 256     -29.869   4.749  14.145  1.00 29.20           C  
ATOM   2043  C   GLU A 256     -28.370   4.864  13.886  1.00 26.35           C  
ATOM   2044  O   GLU A 256     -27.575   4.109  14.449  1.00 21.87           O  
ATOM   2045  CB  GLU A 256     -30.319   5.784  15.178  1.00 26.30           C  
ATOM   2046  CG  GLU A 256     -31.835   5.954  15.292  1.00 32.95           C  
ATOM   2047  CD  GLU A 256     -32.580   5.571  14.012  1.00 49.45           C  
ATOM   2048  OE1 GLU A 256     -33.297   4.537  14.020  1.00 51.23           O  
ATOM   2049  OE2 GLU A 256     -32.448   6.303  13.000  1.00 53.61           O1-
ATOM   2050  HN  GLU A 256     -30.248   3.243  15.611  1.00  0.00           H  
ATOM   2051  N   PRO A 257     -27.951   5.800  13.024  1.00 27.93           N  
ATOM   2052  CA  PRO A 257     -26.509   6.016  12.835  1.00 22.83           C  
ATOM   2053  C   PRO A 257     -25.838   6.328  14.164  1.00 20.89           C  
ATOM   2054  O   PRO A 257     -26.442   6.904  15.065  1.00 20.38           O  
ATOM   2055  CB  PRO A 257     -26.441   7.212  11.872  1.00 21.67           C  
ATOM   2056  CG  PRO A 257     -27.787   7.263  11.201  1.00 18.36           C  
ATOM   2057  CD  PRO A 257     -28.771   6.708  12.194  1.00 20.78           C  
ATOM   2058  N   GLY A 258     -24.578   5.923  14.295  1.00 19.55           N  
ATOM   2059  CA  GLY A 258     -23.862   6.136  15.530  1.00 19.69           C  
ATOM   2060  C   GLY A 258     -24.121   5.105  16.612  1.00 22.49           C  
ATOM   2061  O   GLY A 258     -23.357   5.044  17.582  1.00 18.24           O  
ATOM   2062  HN  GLY A 258     -24.113   5.458  13.515  1.00  0.00           H  
ATOM   2063  N   MET A 259     -25.168   4.289  16.473  1.00 21.70           N  
ATOM   2064  CA  MET A 259     -25.470   3.209  17.405  1.00 22.55           C  
ATOM   2065  C   MET A 259     -24.586   1.986  17.209  1.00 19.85           C  
ATOM   2066  O   MET A 259     -24.707   1.038  17.989  1.00 20.55           O  
ATOM   2067  CB  MET A 259     -26.931   2.780  17.269  1.00 19.08           C  
ATOM   2068  CG  MET A 259     -27.884   3.475  18.191  1.00 22.07           C  
ATOM   2069  SD  MET A 259     -29.578   3.026  17.801  1.00 33.13           S  
ATOM   2070  CE  MET A 259     -29.698   1.434  18.608  1.00 27.64           C  
ATOM   2071  HN  MET A 259     -25.788   4.428  15.675  1.00  0.00           H  
ATOM   2072  N   GLY A 260     -23.697   2.000  16.210  1.00 21.93           N  
ATOM   2073  CA  GLY A 260     -22.989   0.787  15.830  1.00 22.34           C  
ATOM   2074  C   GLY A 260     -22.072   0.249  16.913  1.00 24.63           C  
ATOM   2075  O   GLY A 260     -21.904  -0.966  17.048  1.00 22.84           O  
ATOM   2076  HN  GLY A 260     -23.513   2.870  15.710  1.00  0.00           H  
ATOM   2077  N   PHE A 261     -21.445   1.142  17.681  1.00 25.18           N  
ATOM   2078  CA  PHE A 261     -20.573   0.712  18.769  1.00 22.07           C  
ATOM   2079  C   PHE A 261     -21.362  -0.003  19.854  1.00 22.79           C  
ATOM   2080  O   PHE A 261     -20.946  -1.057  20.348  1.00 26.16           O  
ATOM   2081  CB  PHE A 261     -19.847   1.917  19.351  1.00 24.27           C  
ATOM   2082  CG  PHE A 261     -18.953   1.593  20.516  1.00 32.12           C  
ATOM   2083  CD1 PHE A 261     -18.017   0.579  20.426  1.00 28.54           C  
ATOM   2084  CD2 PHE A 261     -19.031   2.332  21.691  1.00 33.13           C  
ATOM   2085  CE1 PHE A 261     -17.183   0.293  21.478  1.00 29.56           C  
ATOM   2086  CE2 PHE A 261     -18.196   2.060  22.752  1.00 35.52           C  
ATOM   2087  CZ  PHE A 261     -17.272   1.032  22.650  1.00 40.36           C  
ATOM   2088  HN  PHE A 261     -21.577   2.138  17.505  1.00  0.00           H  
ATOM   2089  N   LYS A 262     -22.501   0.571  20.239  1.00 23.07           N  
ATOM   2090  CA  LYS A 262     -23.396  -0.062  21.200  1.00 21.73           C  
ATOM   2091  C   LYS A 262     -23.921  -1.387  20.668  1.00 22.54           C  
ATOM   2092  O   LYS A 262     -23.998  -2.380  21.402  1.00 21.41           O  
ATOM   2093  CB  LYS A 262     -24.552   0.893  21.525  1.00 20.59           C  
ATOM   2094  CG  LYS A 262     -25.743   0.257  22.259  1.00 30.60           C  
ATOM   2095  CD  LYS A 262     -26.653   1.292  22.983  1.00 30.30           C  
ATOM   2096  CE  LYS A 262     -27.892   1.654  22.154  1.00 44.10           C  
ATOM   2097  NZ  LYS A 262     -28.383   3.056  22.390  1.00 42.52           N1+
ATOM   2098  HN  LYS A 262     -22.754   1.479  19.850  1.00  0.00           H  
ATOM   2099  HZ1 LYS A 262     -29.207   3.297  21.839  1.00  0.00           H  
ATOM   2100  HZ2 LYS A 262     -27.635   3.732  22.235  1.00  0.00           H  
ATOM   2101  HZ3 LYS A 262     -28.553   3.217  23.383  1.00  0.00           H  
ATOM   2102  N   ILE A 263     -24.296  -1.420  19.390  1.00 23.40           N  
ATOM   2103  CA  ILE A 263     -24.793  -2.656  18.811  1.00 18.85           C  
ATOM   2104  C   ILE A 263     -23.693  -3.702  18.815  1.00 22.11           C  
ATOM   2105  O   ILE A 263     -23.902  -4.846  19.240  1.00 18.25           O  
ATOM   2106  CB  ILE A 263     -25.339  -2.407  17.397  1.00 22.31           C  
ATOM   2107  CG1 ILE A 263     -26.623  -1.569  17.474  1.00 20.25           C  
ATOM   2108  CG2 ILE A 263     -25.524  -3.740  16.655  1.00 17.70           C  
ATOM   2109  CD1 ILE A 263     -27.176  -1.158  16.117  1.00 21.29           C  
ATOM   2110  HN  ILE A 263     -24.234  -0.578  18.818  1.00  0.00           H  
ATOM   2111  N   ALA A 264     -22.488  -3.310  18.390  1.00 19.60           N  
ATOM   2112  CA  ALA A 264     -21.373  -4.250  18.406  1.00 21.85           C  
ATOM   2113  C   ALA A 264     -21.095  -4.745  19.820  1.00 23.80           C  
ATOM   2114  O   ALA A 264     -20.881  -5.945  20.037  1.00 20.98           O  
ATOM   2115  CB  ALA A 264     -20.124  -3.613  17.809  1.00 15.90           C  
ATOM   2116  HN  ALA A 264     -22.349  -2.357  18.056  1.00  0.00           H  
ATOM   2117  N   MET A 265     -21.113  -3.840  20.795  1.00 22.83           N  
ATOM   2118  CA  MET A 265     -20.753  -4.230  22.149  1.00 21.27           C  
ATOM   2119  C   MET A 265     -21.815  -5.140  22.757  1.00 23.88           C  
ATOM   2120  O   MET A 265     -21.494  -6.181  23.343  1.00 23.70           O  
ATOM   2121  CB  MET A 265     -20.539  -2.988  23.006  1.00 19.16           C  
ATOM   2122  CG  MET A 265     -19.134  -2.427  22.962  1.00 20.23           C  
ATOM   2123  SD  MET A 265     -18.871  -1.494  24.498  1.00 65.91           S  
ATOM   2124  CE  MET A 265     -20.091  -0.163  24.387  1.00 28.76           C  
ATOM   2125  HN  MET A 265     -21.378  -2.876  20.594  1.00  0.00           H  
ATOM   2126  N   GLN A 266     -23.089  -4.762  22.633  1.00 21.36           N  
ATOM   2127  CA  GLN A 266     -24.138  -5.618  23.164  1.00 23.34           C  
ATOM   2128  C   GLN A 266     -24.259  -6.916  22.376  1.00 19.33           C  
ATOM   2129  O   GLN A 266     -24.708  -7.926  22.923  1.00 20.17           O  
ATOM   2130  CB  GLN A 266     -25.468  -4.877  23.175  1.00 22.45           C  
ATOM   2131  CG  GLN A 266     -25.413  -3.569  23.908  1.00 26.15           C  
ATOM   2132  CD  GLN A 266     -26.778  -2.946  24.076  1.00 26.00           C  
ATOM   2133  NE2 GLN A 266     -26.806  -1.691  24.482  1.00 39.62           N  
ATOM   2134  OE1 GLN A 266     -27.797  -3.593  23.857  1.00 37.06           O  
ATOM   2135  HN  GLN A 266     -23.324  -3.883  22.171  1.00  0.00           H  
ATOM   2136 1HE2 GLN A 266     -27.728  -1.270  24.595  1.00  0.00           H  
ATOM   2137 2HE2 GLN A 266     -25.959  -1.153  24.664  1.00  0.00           H  
ATOM   2138  N   THR A 267     -23.885  -6.908  21.099  1.00 20.40           N  
ATOM   2139  CA  THR A 267     -23.854  -8.152  20.345  1.00 19.56           C  
ATOM   2140  C   THR A 267     -22.769  -9.059  20.887  1.00 18.88           C  
ATOM   2141  O   THR A 267     -23.011 -10.244  21.143  1.00 16.76           O  
ATOM   2142  CB  THR A 267     -23.641  -7.886  18.858  1.00 17.58           C  
ATOM   2143  CG2 THR A 267     -23.607  -9.204  18.088  1.00 20.01           C  
ATOM   2144  OG1 THR A 267     -24.741  -7.122  18.369  1.00 19.94           O  
ATOM   2145  HN  THR A 267     -23.621  -6.031  20.650  1.00  0.00           H  
ATOM   2146  HG1 THR A 267     -24.608  -6.956  17.443  1.00  0.00           H  
ATOM   2147  N   LEU A 268     -21.581  -8.493  21.125  1.00 18.79           N  
ATOM   2148  CA  LEU A 268     -20.487  -9.250  21.725  1.00 23.05           C  
ATOM   2149  C   LEU A 268     -20.868  -9.806  23.100  1.00 21.10           C  
ATOM   2150  O   LEU A 268     -20.574 -10.970  23.405  1.00 23.24           O  
ATOM   2151  CB  LEU A 268     -19.238  -8.374  21.803  1.00 19.75           C  
ATOM   2152  CG  LEU A 268     -18.508  -8.248  20.457  1.00 20.36           C  
ATOM   2153  CD1 LEU A 268     -17.262  -7.388  20.572  1.00 19.66           C  
ATOM   2154  CD2 LEU A 268     -18.142  -9.651  19.913  1.00 21.54           C  
ATOM   2155  HN  LEU A 268     -21.437  -7.513  20.882  1.00  0.00           H  
ATOM   2156  N   ASP A 269     -21.534  -9.003  23.935  1.00 16.51           N  
ATOM   2157  CA  ASP A 269     -22.038  -9.522  25.204  1.00 20.20           C  
ATOM   2158  C   ASP A 269     -22.819 -10.817  24.992  1.00 21.07           C  
ATOM   2159  O   ASP A 269     -22.543 -11.834  25.636  1.00 19.87           O  
ATOM   2160  CB  ASP A 269     -22.915  -8.486  25.901  1.00 21.95           C  
ATOM   2161  CG  ASP A 269     -22.179  -7.182  26.200  1.00 21.91           C  
ATOM   2162  OD1 ASP A 269     -22.839  -6.119  26.167  1.00 21.98           O  
ATOM   2163  OD2 ASP A 269     -20.957  -7.221  26.462  1.00 19.67           O1-
ATOM   2164  HN  ASP A 269     -21.691  -8.026  23.686  1.00  0.00           H  
ATOM   2165  N   MET A 270     -23.784 -10.803  24.071  1.00 22.22           N  
ATOM   2166  CA  MET A 270     -24.495 -12.031  23.728  1.00 19.30           C  
ATOM   2167  C   MET A 270     -23.537 -13.070  23.149  1.00 20.42           C  
ATOM   2168  O   MET A 270     -23.523 -14.236  23.566  1.00 19.84           O  
ATOM   2169  CB  MET A 270     -25.611 -11.724  22.728  1.00 22.63           C  
ATOM   2170  CG  MET A 270     -26.743 -10.863  23.255  1.00 20.32           C  
ATOM   2171  SD  MET A 270     -28.085 -10.743  22.044  1.00 37.27           S  
ATOM   2172  CE  MET A 270     -27.442  -9.485  20.949  1.00 16.81           C  
ATOM   2173  HN  MET A 270     -24.026  -9.929  23.604  1.00  0.00           H  
ATOM   2174  N   GLY A 271     -22.719 -12.655  22.182  1.00 20.43           N  
ATOM   2175  CA  GLY A 271     -21.820 -13.587  21.546  1.00 19.14           C  
ATOM   2176  C   GLY A 271     -20.847 -14.234  22.502  1.00 18.46           C  
ATOM   2177  O   GLY A 271     -20.428 -15.373  22.285  1.00 22.74           O  
ATOM   2178  HN  GLY A 271     -22.729 -11.677  21.891  1.00  0.00           H  
ATOM   2179  N   ARG A 272     -20.449 -13.520  23.555  1.00 20.73           N  
ATOM   2180  CA  ARG A 272     -19.468 -14.098  24.458  1.00 17.45           C  
ATOM   2181  C   ARG A 272     -20.085 -15.219  25.264  1.00 16.18           C  
ATOM   2182  O   ARG A 272     -19.396 -16.166  25.649  1.00 17.52           O  
ATOM   2183  CB  ARG A 272     -18.899 -13.026  25.368  1.00 19.89           C  
ATOM   2184  CG  ARG A 272     -17.908 -12.167  24.660  1.00 16.65           C  
ATOM   2185  CD  ARG A 272     -17.858 -10.812  25.273  1.00 17.41           C  
ATOM   2186  NE  ARG A 272     -16.907 -10.005  24.541  1.00 20.93           N  
ATOM   2187  CZ  ARG A 272     -16.594  -8.763  24.859  1.00 16.99           C  
ATOM   2188  NH1 ARG A 272     -17.151  -8.175  25.915  1.00 17.50           N1+
ATOM   2189  NH2 ARG A 272     -15.714  -8.126  24.124  1.00 16.61           N  
ATOM   2190  HN  ARG A 272     -20.825 -12.587  23.723  1.00  0.00           H  
ATOM   2191  HE  ARG A 272     -16.450 -10.421  23.729  1.00  0.00           H  
ATOM   2192 1HH1 ARG A 272     -16.909  -7.215  26.161  1.00  0.00           H  
ATOM   2193 2HH1 ARG A 272     -17.835  -8.670  26.487  1.00  0.00           H  
ATOM   2194 1HH2 ARG A 272     -15.472  -7.166  24.370  1.00  0.00           H  
ATOM   2195 2HH2 ARG A 272     -15.287  -8.577  23.315  1.00  0.00           H  
ATOM   2196  N   ILE A 273     -21.384 -15.139  25.505  1.00 16.82           N  
ATOM   2197  CA  ILE A 273     -22.068 -16.262  26.119  1.00 18.32           C  
ATOM   2198  C   ILE A 273     -22.003 -17.470  25.202  1.00 16.96           C  
ATOM   2199  O   ILE A 273     -21.710 -18.593  25.641  1.00 14.85           O  
ATOM   2200  CB  ILE A 273     -23.511 -15.861  26.457  1.00 18.23           C  
ATOM   2201  CG1 ILE A 273     -23.480 -14.693  27.451  1.00 13.45           C  
ATOM   2202  CG2 ILE A 273     -24.276 -17.050  26.988  1.00 17.17           C  
ATOM   2203  CD1 ILE A 273     -24.830 -14.296  27.936  1.00 17.70           C  
ATOM   2204  HN  ILE A 273     -21.901 -14.294  25.261  1.00  0.00           H  
ATOM   2205  N   GLY A 274     -22.225 -17.245  23.904  1.00 16.71           N  
ATOM   2206  CA  GLY A 274     -22.094 -18.320  22.941  1.00 14.44           C  
ATOM   2207  C   GLY A 274     -20.684 -18.873  22.876  1.00 16.82           C  
ATOM   2208  O   GLY A 274     -20.478 -20.087  22.867  1.00 12.22           O  
ATOM   2209  HN  GLY A 274     -22.488 -16.311  23.589  1.00  0.00           H  
ATOM   2210  N   ILE A 275     -19.686 -17.990  22.835  1.00 18.20           N  
ATOM   2211  CA  ILE A 275     -18.319 -18.497  22.768  1.00 17.54           C  
ATOM   2212  C   ILE A 275     -17.940 -19.178  24.068  1.00 16.76           C  
ATOM   2213  O   ILE A 275     -17.260 -20.209  24.060  1.00 18.62           O  
ATOM   2214  CB  ILE A 275     -17.325 -17.383  22.411  1.00 18.25           C  
ATOM   2215  CG1 ILE A 275     -17.677 -16.815  21.041  1.00 15.03           C  
ATOM   2216  CG2 ILE A 275     -15.897 -17.936  22.434  1.00 13.91           C  
ATOM   2217  CD1 ILE A 275     -18.087 -17.872  20.022  1.00 18.37           C  
ATOM   2218  HN  ILE A 275     -19.873 -16.987  22.850  1.00  0.00           H  
ATOM   2219  N   ALA A 276     -18.352 -18.609  25.208  1.00 18.58           N  
ATOM   2220  CA  ALA A 276     -18.163 -19.311  26.472  1.00 16.59           C  
ATOM   2221  C   ALA A 276     -18.724 -20.720  26.367  1.00 16.82           C  
ATOM   2222  O   ALA A 276     -18.092 -21.694  26.792  1.00 16.44           O  
ATOM   2223  CB  ALA A 276     -18.836 -18.548  27.617  1.00 12.10           C  
ATOM   2224  HN  ALA A 276     -18.795 -17.690  25.192  1.00  0.00           H  
ATOM   2225  N   SER A 277     -19.891 -20.843  25.745  1.00 15.84           N  
ATOM   2226  CA  SER A 277     -20.552 -22.129  25.657  1.00 15.64           C  
ATOM   2227  C   SER A 277     -19.800 -23.056  24.720  1.00 17.14           C  
ATOM   2228  O   SER A 277     -19.629 -24.243  25.014  1.00 18.91           O  
ATOM   2229  CB  SER A 277     -21.976 -21.914  25.185  1.00 15.14           C  
ATOM   2230  OG  SER A 277     -22.697 -21.177  26.150  1.00 19.76           O  
ATOM   2231  HN  SER A 277     -20.327 -20.022  25.324  1.00  0.00           H  
ATOM   2232  HG  SER A 277     -23.590 -21.042  25.854  1.00  0.00           H  
ATOM   2233  N   GLN A 278     -19.359 -22.526  23.580  1.00 17.69           N  
ATOM   2234  CA  GLN A 278     -18.504 -23.286  22.691  1.00 15.83           C  
ATOM   2235  C   GLN A 278     -17.275 -23.782  23.428  1.00 15.97           C  
ATOM   2236  O   GLN A 278     -16.877 -24.940  23.285  1.00 15.68           O  
ATOM   2237  CB  GLN A 278     -18.095 -22.430  21.498  1.00 17.65           C  
ATOM   2238  CG  GLN A 278     -17.192 -23.170  20.536  1.00 15.63           C  
ATOM   2239  CD  GLN A 278     -16.325 -22.243  19.737  1.00 14.27           C  
ATOM   2240  NE2 GLN A 278     -15.904 -22.694  18.568  1.00 20.00           N  
ATOM   2241  OE1 GLN A 278     -16.040 -21.124  20.157  1.00 16.80           O  
ATOM   2242  HN  GLN A 278     -19.626 -21.574  23.330  1.00  0.00           H  
ATOM   2243 1HE2 GLN A 278     -16.141 -23.623  18.219  1.00  0.00           H  
ATOM   2244 2HE2 GLN A 278     -15.314 -22.064  18.025  1.00  0.00           H  
ATOM   2245  N   ALA A 279     -16.668 -22.920  24.233  1.00 17.13           N  
ATOM   2246  CA  ALA A 279     -15.512 -23.353  24.995  1.00 15.14           C  
ATOM   2247  C   ALA A 279     -15.895 -24.420  26.010  1.00 16.52           C  
ATOM   2248  O   ALA A 279     -15.093 -25.314  26.297  1.00 17.98           O  
ATOM   2249  CB  ALA A 279     -14.861 -22.151  25.666  1.00 12.28           C  
ATOM   2250  HN  ALA A 279     -17.010 -21.963  24.315  1.00  0.00           H  
ATOM   2251  N   LEU A 280     -17.117 -24.355  26.552  1.00 18.80           N  
ATOM   2252  CA  LEU A 280     -17.565 -25.392  27.474  1.00 15.91           C  
ATOM   2253  C   LEU A 280     -17.589 -26.734  26.773  1.00 17.37           C  
ATOM   2254  O   LEU A 280     -17.035 -27.715  27.275  1.00 20.67           O  
ATOM   2255  CB  LEU A 280     -18.949 -25.059  28.038  1.00 15.26           C  
ATOM   2256  CG  LEU A 280     -19.081 -23.771  28.855  1.00 17.70           C  
ATOM   2257  CD1 LEU A 280     -20.478 -23.643  29.429  1.00 14.68           C  
ATOM   2258  CD2 LEU A 280     -18.032 -23.712  29.953  1.00 15.26           C  
ATOM   2259  HN  LEU A 280     -17.736 -23.578  26.320  1.00  0.00           H  
ATOM   2260  N   GLY A 281     -18.211 -26.784  25.592  1.00 15.59           N  
ATOM   2261  CA  GLY A 281     -18.287 -28.031  24.852  1.00 15.86           C  
ATOM   2262  C   GLY A 281     -16.925 -28.596  24.502  1.00 16.23           C  
ATOM   2263  O   GLY A 281     -16.661 -29.784  24.713  1.00 22.85           O  
ATOM   2264  HN  GLY A 281     -18.636 -25.940  25.207  1.00  0.00           H  
ATOM   2265  N   ILE A 282     -16.045 -27.757  23.951  1.00 13.59           N  
ATOM   2266  CA  ILE A 282     -14.672 -28.182  23.698  1.00 17.53           C  
ATOM   2267  C   ILE A 282     -14.031 -28.679  24.982  1.00 18.67           C  
ATOM   2268  O   ILE A 282     -13.391 -29.740  25.012  1.00 19.62           O  
ATOM   2269  CB  ILE A 282     -13.848 -27.038  23.091  1.00 14.68           C  
ATOM   2270  CG1 ILE A 282     -14.463 -26.564  21.783  1.00 11.02           C  
ATOM   2271  CG2 ILE A 282     -12.410 -27.497  22.895  1.00 15.42           C  
ATOM   2272  CD1 ILE A 282     -14.216 -25.096  21.539  1.00 17.83           C  
ATOM   2273  HN  ILE A 282     -16.335 -26.811  23.705  1.00  0.00           H  
ATOM   2274  N   ALA A 283     -14.196 -27.920  26.066  1.00 14.97           N  
ATOM   2275  CA  ALA A 283     -13.675 -28.368  27.350  1.00 15.16           C  
ATOM   2276  C   ALA A 283     -14.321 -29.677  27.767  1.00 16.41           C  
ATOM   2277  O   ALA A 283     -13.644 -30.569  28.291  1.00 17.42           O  
ATOM   2278  CB  ALA A 283     -13.897 -27.300  28.422  1.00 12.10           C  
ATOM   2279  HN  ALA A 283     -14.686 -27.028  25.996  1.00  0.00           H  
ATOM   2280  N   GLN A 284     -15.633 -29.810  27.543  1.00 14.92           N  
ATOM   2281  CA  GLN A 284     -16.333 -31.006  27.995  1.00 19.48           C  
ATOM   2282  C   GLN A 284     -15.853 -32.222  27.230  1.00 18.94           C  
ATOM   2283  O   GLN A 284     -15.493 -33.243  27.826  1.00 16.17           O  
ATOM   2284  CB  GLN A 284     -17.841 -30.843  27.836  1.00 19.26           C  
ATOM   2285  CG  GLN A 284     -18.636 -31.992  28.429  1.00 14.17           C  
ATOM   2286  CD  GLN A 284     -18.389 -32.174  29.927  1.00 17.24           C  
ATOM   2287  NE2 GLN A 284     -17.644 -33.212  30.276  1.00 14.70           N  
ATOM   2288  OE1 GLN A 284     -18.854 -31.383  30.752  1.00 18.95           O  
ATOM   2289  HN  GLN A 284     -16.144 -29.074  27.056  1.00  0.00           H  
ATOM   2290 1HE2 GLN A 284     -17.260 -33.866  29.594  1.00  0.00           H  
ATOM   2291 2HE2 GLN A 284     -17.479 -33.333  31.275  1.00  0.00           H  
ATOM   2292  N   THR A 285     -15.820 -32.112  25.901  1.00 17.21           N  
ATOM   2293  CA  THR A 285     -15.408 -33.240  25.087  1.00 19.64           C  
ATOM   2294  C   THR A 285     -13.948 -33.587  25.337  1.00 22.55           C  
ATOM   2295  O   THR A 285     -13.588 -34.772  25.324  1.00 21.51           O  
ATOM   2296  CB  THR A 285     -15.683 -32.935  23.614  1.00 20.89           C  
ATOM   2297  CG2 THR A 285     -14.759 -31.854  23.082  1.00 23.76           C  
ATOM   2298  OG1 THR A 285     -15.541 -34.125  22.837  1.00 20.96           O  
ATOM   2299  HN  THR A 285     -16.085 -31.233  25.456  1.00  0.00           H  
ATOM   2300  HG1 THR A 285     -15.712 -33.936  21.922  1.00  0.00           H  
ATOM   2301  N   ALA A 286     -13.112 -32.580  25.624  1.00 20.63           N  
ATOM   2302  CA  ALA A 286     -11.730 -32.852  25.991  1.00 17.09           C  
ATOM   2303  C   ALA A 286     -11.673 -33.621  27.296  1.00 15.45           C  
ATOM   2304  O   ALA A 286     -10.929 -34.598  27.422  1.00 17.70           O  
ATOM   2305  CB  ALA A 286     -10.934 -31.546  26.103  1.00 14.71           C  
ATOM   2306  HN  ALA A 286     -13.446 -31.617  25.585  1.00  0.00           H  
ATOM   2307  N   LEU A 287     -12.467 -33.206  28.278  1.00 17.24           N  
ATOM   2308  CA  LEU A 287     -12.476 -33.919  29.546  1.00 14.92           C  
ATOM   2309  C   LEU A 287     -13.096 -35.301  29.386  1.00 17.48           C  
ATOM   2310  O   LEU A 287     -12.598 -36.279  29.955  1.00 18.25           O  
ATOM   2311  CB  LEU A 287     -13.221 -33.099  30.593  1.00 14.20           C  
ATOM   2312  CG  LEU A 287     -13.326 -33.770  31.956  1.00 16.03           C  
ATOM   2313  CD1 LEU A 287     -11.948 -34.077  32.519  1.00 12.57           C  
ATOM   2314  CD2 LEU A 287     -14.102 -32.877  32.889  1.00 19.14           C  
ATOM   2315  HN  LEU A 287     -13.067 -32.392  28.143  1.00  0.00           H  
ATOM   2316  N   ASP A 288     -14.196 -35.388  28.632  1.00 17.61           N  
ATOM   2317  CA  ASP A 288     -14.739 -36.670  28.195  1.00 17.38           C  
ATOM   2318  C   ASP A 288     -13.631 -37.571  27.679  1.00 20.63           C  
ATOM   2319  O   ASP A 288     -13.395 -38.666  28.199  1.00 18.26           O  
ATOM   2320  CB  ASP A 288     -15.759 -36.460  27.078  1.00 17.58           C  
ATOM   2321  CG  ASP A 288     -17.062 -35.879  27.561  1.00 19.42           C  
ATOM   2322  OD1 ASP A 288     -17.213 -35.638  28.780  1.00 18.64           O  
ATOM   2323  OD2 ASP A 288     -17.943 -35.670  26.696  1.00 19.40           O1-
ATOM   2324  HN  ASP A 288     -14.672 -34.530  28.353  1.00  0.00           H  
ATOM   2325  N   CYS A 289     -12.951 -37.112  26.632  1.00 17.61           N  
ATOM   2326  CA  CYS A 289     -11.868 -37.883  26.045  1.00 20.33           C  
ATOM   2327  C   CYS A 289     -10.841 -38.277  27.096  1.00 19.16           C  
ATOM   2328  O   CYS A 289     -10.430 -39.442  27.175  1.00 15.66           O  
ATOM   2329  CB  CYS A 289     -11.204 -37.072  24.933  1.00 18.86           C  
ATOM   2330  SG  CYS A 289      -9.719 -37.858  24.286  1.00 17.24           S  
ATOM   2331  HN  CYS A 289     -13.194 -36.204  26.235  1.00  0.00           H  
ATOM   2332  N   ALA A 290     -10.394 -37.302  27.900  1.00 18.09           N  
ATOM   2333  CA  ALA A 290      -9.350 -37.589  28.875  1.00 16.45           C  
ATOM   2334  C   ALA A 290      -9.834 -38.574  29.935  1.00 16.82           C  
ATOM   2335  O   ALA A 290      -9.094 -39.485  30.317  1.00 18.99           O  
ATOM   2336  CB  ALA A 290      -8.855 -36.295  29.519  1.00 18.27           C  
ATOM   2337  HN  ALA A 290     -10.784 -36.362  27.829  1.00  0.00           H  
ATOM   2338  N   VAL A 291     -11.070 -38.417  30.414  1.00 13.82           N  
ATOM   2339  CA  VAL A 291     -11.572 -39.316  31.446  1.00 16.82           C  
ATOM   2340  C   VAL A 291     -11.670 -40.734  30.904  1.00 17.89           C  
ATOM   2341  O   VAL A 291     -11.163 -41.691  31.504  1.00 14.85           O  
ATOM   2342  CB  VAL A 291     -12.934 -38.840  31.974  1.00 19.51           C  
ATOM   2343  CG1 VAL A 291     -13.590 -40.018  32.733  1.00 18.31           C  
ATOM   2344  CG2 VAL A 291     -12.771 -37.609  32.862  1.00 13.59           C  
ATOM   2345  HN  VAL A 291     -11.663 -37.668  30.058  1.00  0.00           H  
ATOM   2346  N   ASN A 292     -12.334 -40.887  29.759  1.00 15.03           N  
ATOM   2347  CA  ASN A 292     -12.463 -42.203  29.174  1.00 13.79           C  
ATOM   2348  C   ASN A 292     -11.107 -42.828  28.905  1.00 18.13           C  
ATOM   2349  O   ASN A 292     -10.901 -44.023  29.158  1.00 19.60           O  
ATOM   2350  CB  ASN A 292     -13.238 -42.149  27.878  1.00 12.33           C  
ATOM   2351  CG  ASN A 292     -13.263 -43.493  27.227  1.00 20.22           C  
ATOM   2352  ND2 ASN A 292     -14.134 -44.354  27.728  1.00 16.94           N  
ATOM   2353  OD1 ASN A 292     -12.458 -43.793  26.337  1.00 23.03           O  
ATOM   2354  HN  ASN A 292     -12.750 -40.078  29.297  1.00  0.00           H  
ATOM   2355 1HD2 ASN A 292     -14.798 -44.107  28.462  1.00  0.00           H  
ATOM   2356 2HD2 ASN A 292     -14.151 -45.272  27.283  1.00  0.00           H  
ATOM   2357  N   TYR A 293     -10.177 -42.046  28.360  1.00 15.82           N  
ATOM   2358  CA  TYR A 293      -8.860 -42.585  28.076  1.00 13.22           C  
ATOM   2359  C   TYR A 293      -8.159 -43.021  29.358  1.00 16.87           C  
ATOM   2360  O   TYR A 293      -7.646 -44.142  29.444  1.00 15.70           O  
ATOM   2361  CB  TYR A 293      -8.027 -41.562  27.324  1.00 12.11           C  
ATOM   2362  CG  TYR A 293      -6.727 -42.122  26.853  1.00 12.99           C  
ATOM   2363  CD1 TYR A 293      -6.651 -42.824  25.664  1.00 13.15           C  
ATOM   2364  CD2 TYR A 293      -5.577 -41.996  27.617  1.00 15.59           C  
ATOM   2365  CE1 TYR A 293      -5.464 -43.370  25.224  1.00 11.21           C  
ATOM   2366  CE2 TYR A 293      -4.381 -42.540  27.190  1.00 17.32           C  
ATOM   2367  CZ  TYR A 293      -4.331 -43.224  25.981  1.00 16.97           C  
ATOM   2368  OH  TYR A 293      -3.140 -43.762  25.528  1.00 18.84           O  
ATOM   2369  HN  TYR A 293     -10.390 -41.072  28.143  1.00  0.00           H  
ATOM   2370  HH  TYR A 293      -2.355 -43.661  26.053  1.00  0.00           H  
ATOM   2371  N   ALA A 294      -8.128 -42.146  30.371  1.00 15.36           N  
ATOM   2372  CA  ALA A 294      -7.377 -42.459  31.588  1.00 17.62           C  
ATOM   2373  C   ALA A 294      -7.975 -43.641  32.344  1.00 14.23           C  
ATOM   2374  O   ALA A 294      -7.263 -44.330  33.077  1.00 16.54           O  
ATOM   2375  CB  ALA A 294      -7.307 -41.229  32.506  1.00 12.28           C  
ATOM   2376  HN  ALA A 294      -8.628 -41.260  30.295  1.00  0.00           H  
ATOM   2377  N   GLU A 295      -9.278 -43.858  32.215  1.00 12.73           N  
ATOM   2378  CA  GLU A 295      -9.920 -45.004  32.822  1.00 15.01           C  
ATOM   2379  C   GLU A 295      -9.588 -46.286  32.090  1.00 17.75           C  
ATOM   2380  O   GLU A 295      -9.827 -47.370  32.625  1.00 19.42           O  
ATOM   2381  CB  GLU A 295     -11.435 -44.808  32.830  1.00 17.81           C  
ATOM   2382  CG  GLU A 295     -11.883 -43.769  33.795  1.00 16.47           C  
ATOM   2383  CD  GLU A 295     -12.042 -44.344  35.164  1.00 18.44           C  
ATOM   2384  OE1 GLU A 295     -13.146 -44.819  35.474  1.00 21.76           O  
ATOM   2385  OE2 GLU A 295     -11.059 -44.343  35.920  1.00 18.94           O1-
ATOM   2386  HN  GLU A 295      -9.841 -43.201  31.675  1.00  0.00           H  
ATOM   2387  N   ASN A 296      -9.062 -46.190  30.873  1.00 18.89           N  
ATOM   2388  CA  ASN A 296      -8.861 -47.364  30.055  1.00 18.29           C  
ATOM   2389  C   ASN A 296      -7.428 -47.548  29.632  1.00 16.82           C  
ATOM   2390  O   ASN A 296      -7.102 -48.576  29.034  1.00 18.75           O  
ATOM   2391  CB  ASN A 296      -9.789 -47.310  28.834  1.00 15.71           C  
ATOM   2392  CG  ASN A 296     -11.226 -47.530  29.237  1.00 22.68           C  
ATOM   2393  ND2 ASN A 296     -12.002 -46.444  29.312  1.00 16.15           N  
ATOM   2394  OD1 ASN A 296     -11.621 -48.664  29.556  1.00 23.19           O  
ATOM   2395  HN  ASN A 296      -8.796 -45.274  30.511  1.00  0.00           H  
ATOM   2396 1HD2 ASN A 296     -11.678 -45.513  29.050  1.00  0.00           H  
ATOM   2397 2HD2 ASN A 296     -12.974 -46.593  29.584  1.00  0.00           H  
ATOM   2398  N   ARG A 297      -6.562 -46.615  29.970  1.00 18.26           N  
ATOM   2399  CA  ARG A 297      -5.143 -46.724  29.697  1.00 17.37           C  
ATOM   2400  C   ARG A 297      -4.447 -47.164  30.980  1.00 20.99           C  
ATOM   2401  O   ARG A 297      -4.649 -46.555  32.036  1.00 24.07           O  
ATOM   2402  CB  ARG A 297      -4.606 -45.376  29.218  1.00 18.82           C  
ATOM   2403  CG  ARG A 297      -3.117 -45.302  29.115  1.00 18.86           C  
ATOM   2404  CD  ARG A 297      -2.658 -46.083  27.937  1.00 16.25           C  
ATOM   2405  NE  ARG A 297      -1.284 -45.770  27.582  1.00 20.13           N  
ATOM   2406  CZ  ARG A 297      -0.639 -46.359  26.584  1.00 17.68           C  
ATOM   2407  NH1 ARG A 297      -1.256 -47.295  25.875  1.00 13.32           N1+
ATOM   2408  NH2 ARG A 297       0.615 -46.020  26.312  1.00 15.67           N  
ATOM   2409  HN  ARG A 297      -6.905 -45.780  30.444  1.00  0.00           H  
ATOM   2410  HE  ARG A 297      -0.791 -45.063  28.127  1.00  0.00           H  
ATOM   2411 1HH1 ARG A 297      -0.760 -47.748  25.107  1.00  0.00           H  
ATOM   2412 2HH1 ARG A 297      -2.220 -47.556  26.084  1.00  0.00           H  
ATOM   2413 1HH2 ARG A 297       1.111 -46.473  25.544  1.00  0.00           H  
ATOM   2414 2HH2 ARG A 297       1.089 -45.300  26.857  1.00  0.00           H  
ATOM   2415  N   MET A 298      -3.653 -48.225  30.898  1.00 20.65           N  
ATOM   2416  CA  MET A 298      -2.858 -48.664  32.033  1.00 23.69           C  
ATOM   2417  C   MET A 298      -1.468 -48.070  31.937  1.00 19.75           C  
ATOM   2418  O   MET A 298      -0.933 -47.866  30.847  1.00 23.42           O  
ATOM   2419  CB  MET A 298      -2.727 -50.193  32.100  1.00 18.77           C  
ATOM   2420  CG  MET A 298      -4.028 -50.940  32.060  1.00 19.04           C  
ATOM   2421  SD  MET A 298      -5.142 -50.452  33.378  1.00 23.55           S  
ATOM   2422  CE  MET A 298      -6.172 -51.907  33.499  1.00 26.55           C  
ATOM   2423  HN  MET A 298      -3.600 -48.743  30.021  1.00  0.00           H  
ATOM   2424  N   ALA A 299      -0.878 -47.825  33.096  1.00 17.20           N  
ATOM   2425  CA  ALA A 299       0.533 -47.501  33.178  1.00 19.07           C  
ATOM   2426  C   ALA A 299       0.969 -47.882  34.577  1.00 19.41           C  
ATOM   2427  O   ALA A 299       0.251 -47.616  35.544  1.00 23.83           O  
ATOM   2428  CB  ALA A 299       0.812 -46.012  32.886  1.00 19.32           C  
ATOM   2429  HN  ALA A 299      -1.430 -47.865  33.953  1.00  0.00           H  
ATOM   2430  N   PHE A 300       2.119 -48.530  34.678  1.00 21.95           N  
ATOM   2431  CA  PHE A 300       2.629 -48.965  35.974  1.00 21.84           C  
ATOM   2432  C   PHE A 300       1.592 -49.819  36.705  1.00 19.23           C  
ATOM   2433  O   PHE A 300       1.303 -49.625  37.888  1.00 29.72           O  
ATOM   2434  CB  PHE A 300       3.065 -47.755  36.799  1.00 18.63           C  
ATOM   2435  CG  PHE A 300       4.192 -46.997  36.172  1.00 23.13           C  
ATOM   2436  CD1 PHE A 300       5.498 -47.387  36.385  1.00 17.13           C  
ATOM   2437  CD2 PHE A 300       3.953 -45.927  35.328  1.00 19.10           C  
ATOM   2438  CE1 PHE A 300       6.541 -46.722  35.791  1.00 17.77           C  
ATOM   2439  CE2 PHE A 300       5.010 -45.253  34.737  1.00 18.86           C  
ATOM   2440  CZ  PHE A 300       6.300 -45.646  34.976  1.00 21.37           C  
ATOM   2441  HN  PHE A 300       2.658 -48.729  33.835  1.00  0.00           H  
ATOM   2442  N   GLY A 301       1.007 -50.759  35.965  1.00 28.12           N  
ATOM   2443  CA  GLY A 301       0.142 -51.783  36.520  1.00 25.52           C  
ATOM   2444  C   GLY A 301      -1.263 -51.349  36.873  1.00 26.81           C  
ATOM   2445  O   GLY A 301      -2.021 -52.170  37.403  1.00 22.25           O  
ATOM   2446  HN  GLY A 301       1.175 -50.759  34.959  1.00  0.00           H  
ATOM   2447  N   ALA A 302      -1.644 -50.100  36.602  1.00 19.85           N  
ATOM   2448  CA  ALA A 302      -2.955 -49.624  37.013  1.00 19.70           C  
ATOM   2449  C   ALA A 302      -3.441 -48.581  36.017  1.00 25.14           C  
ATOM   2450  O   ALA A 302      -2.636 -47.984  35.286  1.00 20.55           O  
ATOM   2451  CB  ALA A 302      -2.911 -49.050  38.441  1.00 15.14           C  
ATOM   2452  HN  ALA A 302      -1.011 -49.474  36.103  1.00  0.00           H  
ATOM   2453  N   PRO A 303      -4.751 -48.341  35.953  1.00 25.00           N  
ATOM   2454  CA  PRO A 303      -5.256 -47.293  35.063  1.00 20.11           C  
ATOM   2455  C   PRO A 303      -4.682 -45.938  35.439  1.00 18.35           C  
ATOM   2456  O   PRO A 303      -4.321 -45.694  36.590  1.00 17.46           O  
ATOM   2457  CB  PRO A 303      -6.773 -47.337  35.277  1.00 21.09           C  
ATOM   2458  CG  PRO A 303      -6.963 -48.049  36.568  1.00 18.21           C  
ATOM   2459  CD  PRO A 303      -5.836 -49.007  36.693  1.00 21.49           C  
ATOM   2460  N   LEU A 304      -4.581 -45.061  34.435  1.00 15.92           N  
ATOM   2461  CA  LEU A 304      -4.087 -43.709  34.680  1.00 18.37           C  
ATOM   2462  C   LEU A 304      -4.829 -43.034  35.819  1.00 14.39           C  
ATOM   2463  O   LEU A 304      -4.230 -42.279  36.583  1.00 15.78           O  
ATOM   2464  CB  LEU A 304      -4.213 -42.859  33.413  1.00 16.22           C  
ATOM   2465  CG  LEU A 304      -3.453 -43.390  32.206  1.00 16.30           C  
ATOM   2466  CD1 LEU A 304      -3.500 -42.368  31.116  1.00 17.21           C  
ATOM   2467  CD2 LEU A 304      -2.007 -43.743  32.579  1.00 17.89           C  
ATOM   2468  HN  LEU A 304      -4.851 -45.338  33.491  1.00  0.00           H  
ATOM   2469  N   THR A 305      -6.120 -43.318  35.972  1.00 16.00           N  
ATOM   2470  CA  THR A 305      -6.903 -42.629  36.976  1.00 15.53           C  
ATOM   2471  C   THR A 305      -6.570 -43.074  38.383  1.00 22.55           C  
ATOM   2472  O   THR A 305      -7.085 -42.479  39.335  1.00 19.35           O  
ATOM   2473  CB  THR A 305      -8.379 -42.834  36.722  1.00 12.83           C  
ATOM   2474  CG2 THR A 305      -8.786 -42.107  35.473  1.00 14.08           C  
ATOM   2475  OG1 THR A 305      -8.622 -44.225  36.551  1.00 16.85           O  
ATOM   2476  HN  THR A 305      -6.559 -44.023  35.380  1.00  0.00           H  
ATOM   2477  HG1 THR A 305      -8.364 -44.685  37.341  1.00  0.00           H  
ATOM   2478  N   LYS A 306      -5.757 -44.116  38.549  1.00 22.09           N  
ATOM   2479  CA  LYS A 306      -5.247 -44.397  39.882  1.00 22.38           C  
ATOM   2480  C   LYS A 306      -4.057 -43.521  40.212  1.00 19.68           C  
ATOM   2481  O   LYS A 306      -3.708 -43.382  41.384  1.00 23.03           O  
ATOM   2482  CB  LYS A 306      -4.878 -45.876  40.018  1.00 22.46           C  
ATOM   2483  CG  LYS A 306      -6.000 -46.839  39.601  1.00 26.95           C  
ATOM   2484  CD  LYS A 306      -7.347 -46.591  40.315  1.00 39.79           C  
ATOM   2485  CE  LYS A 306      -8.390 -45.839  39.430  1.00 32.49           C  
ATOM   2486  NZ  LYS A 306      -9.322 -45.014  40.277  1.00 33.96           N1+
ATOM   2487  HN  LYS A 306      -5.497 -44.705  37.758  1.00  0.00           H  
ATOM   2488  HZ1 LYS A 306     -10.004 -44.523  39.699  1.00  0.00           H  
ATOM   2489  HZ2 LYS A 306      -8.811 -44.372  40.883  1.00  0.00           H  
ATOM   2490  HZ3 LYS A 306      -9.776 -45.578  40.996  1.00  0.00           H  
ATOM   2491  N   LEU A 307      -3.424 -42.947  39.200  1.00 20.45           N  
ATOM   2492  CA  LEU A 307      -2.373 -41.980  39.430  1.00 17.44           C  
ATOM   2493  C   LEU A 307      -2.973 -40.702  39.996  1.00 21.85           C  
ATOM   2494  O   LEU A 307      -3.960 -40.169  39.474  1.00 22.12           O  
ATOM   2495  CB  LEU A 307      -1.631 -41.695  38.135  1.00 20.38           C  
ATOM   2496  CG  LEU A 307      -1.014 -42.957  37.562  1.00 21.72           C  
ATOM   2497  CD1 LEU A 307      -0.511 -42.676  36.144  1.00 18.34           C  
ATOM   2498  CD2 LEU A 307       0.098 -43.400  38.510  1.00 16.42           C  
ATOM   2499  HN  LEU A 307      -3.682 -43.191  38.244  1.00  0.00           H  
ATOM   2500  N   GLN A 308      -2.375 -40.217  41.076  1.00 20.53           N  
ATOM   2501  CA  GLN A 308      -2.930 -39.059  41.750  1.00 18.25           C  
ATOM   2502  C   GLN A 308      -2.869 -37.835  40.861  1.00 21.21           C  
ATOM   2503  O   GLN A 308      -3.785 -37.004  40.882  1.00 21.12           O  
ATOM   2504  CB  GLN A 308      -2.177 -38.812  43.045  1.00 20.51           C  
ATOM   2505  CG  GLN A 308      -2.540 -39.783  44.113  1.00 19.02           C  
ATOM   2506  CD  GLN A 308      -2.114 -39.280  45.438  1.00 22.52           C  
ATOM   2507  NE2 GLN A 308      -2.997 -39.383  46.410  1.00 20.68           N  
ATOM   2508  OE1 GLN A 308      -1.006 -38.772  45.591  1.00 23.33           O  
ATOM   2509  HN  GLN A 308      -1.527 -40.658  41.432  1.00  0.00           H  
ATOM   2510 1HE2 GLN A 308      -2.703 -39.036  47.323  1.00  0.00           H  
ATOM   2511 2HE2 GLN A 308      -3.917 -39.805  46.283  1.00  0.00           H  
ATOM   2512  N   VAL A 309      -1.802 -37.703  40.064  1.00 18.52           N  
ATOM   2513  CA  VAL A 309      -1.689 -36.488  39.276  1.00 19.40           C  
ATOM   2514  C   VAL A 309      -2.711 -36.500  38.154  1.00 19.16           C  
ATOM   2515  O   VAL A 309      -3.236 -35.445  37.776  1.00 21.20           O  
ATOM   2516  CB  VAL A 309      -0.262 -36.269  38.745  1.00 21.36           C  
ATOM   2517  CG1 VAL A 309       0.060 -37.221  37.647  1.00 20.64           C  
ATOM   2518  CG2 VAL A 309      -0.157 -34.841  38.216  1.00 23.41           C  
ATOM   2519  HN  VAL A 309      -1.091 -38.432  40.012  1.00  0.00           H  
ATOM   2520  N   ILE A 310      -3.042 -37.681  37.628  1.00 17.27           N  
ATOM   2521  CA  ILE A 310      -4.111 -37.752  36.644  1.00 20.25           C  
ATOM   2522  C   ILE A 310      -5.425 -37.376  37.298  1.00 16.45           C  
ATOM   2523  O   ILE A 310      -6.190 -36.560  36.772  1.00 18.64           O  
ATOM   2524  CB  ILE A 310      -4.172 -39.151  36.003  1.00 19.59           C  
ATOM   2525  CG1 ILE A 310      -2.883 -39.427  35.233  1.00 17.13           C  
ATOM   2526  CG2 ILE A 310      -5.388 -39.257  35.086  1.00 13.40           C  
ATOM   2527  CD1 ILE A 310      -2.586 -38.392  34.157  1.00 19.12           C  
ATOM   2528  HN  ILE A 310      -2.549 -38.527  37.914  1.00  0.00           H  
ATOM   2529  N   GLN A 311      -5.684 -37.946  38.475  1.00 18.42           N  
ATOM   2530  CA  GLN A 311      -6.837 -37.558  39.276  1.00 18.32           C  
ATOM   2531  C   GLN A 311      -6.882 -36.058  39.486  1.00 16.66           C  
ATOM   2532  O   GLN A 311      -7.934 -35.428  39.339  1.00 17.43           O  
ATOM   2533  CB  GLN A 311      -6.788 -38.270  40.623  1.00 19.97           C  
ATOM   2534  CG  GLN A 311      -7.065 -39.749  40.528  1.00 18.36           C  
ATOM   2535  CD  GLN A 311      -7.006 -40.428  41.877  1.00 19.32           C  
ATOM   2536  NE2 GLN A 311      -6.789 -41.731  41.880  1.00 18.17           N  
ATOM   2537  OE1 GLN A 311      -7.142 -39.779  42.907  1.00 24.55           O  
ATOM   2538  HN  GLN A 311      -5.059 -38.673  38.824  1.00  0.00           H  
ATOM   2539 1HE2 GLN A 311      -6.749 -42.189  42.790  1.00  0.00           H  
ATOM   2540 2HE2 GLN A 311      -6.676 -42.271  41.022  1.00  0.00           H  
ATOM   2541  N   PHE A 312      -5.740 -35.474  39.849  1.00 18.20           N  
ATOM   2542  CA  PHE A 312      -5.688 -34.046  40.118  1.00 18.89           C  
ATOM   2543  C   PHE A 312      -5.990 -33.256  38.857  1.00 18.02           C  
ATOM   2544  O   PHE A 312      -6.789 -32.314  38.886  1.00 16.36           O  
ATOM   2545  CB  PHE A 312      -4.319 -33.671  40.692  1.00 17.17           C  
ATOM   2546  CG  PHE A 312      -4.279 -33.695  42.190  1.00 20.77           C  
ATOM   2547  CD1 PHE A 312      -4.962 -34.683  42.891  1.00 14.11           C  
ATOM   2548  CD2 PHE A 312      -3.583 -32.718  42.901  1.00 18.73           C  
ATOM   2549  CE1 PHE A 312      -4.948 -34.712  44.256  1.00 18.80           C  
ATOM   2550  CE2 PHE A 312      -3.562 -32.745  44.282  1.00 20.05           C  
ATOM   2551  CZ  PHE A 312      -4.253 -33.745  44.962  1.00 18.37           C  
ATOM   2552  HN  PHE A 312      -4.893 -36.035  39.939  1.00  0.00           H  
ATOM   2553  N   LYS A 313      -5.364 -33.639  37.736  1.00 17.00           N  
ATOM   2554  CA  LYS A 313      -5.666 -33.026  36.441  1.00 18.36           C  
ATOM   2555  C   LYS A 313      -7.157 -33.070  36.162  1.00 15.64           C  
ATOM   2556  O   LYS A 313      -7.794 -32.042  35.923  1.00 19.13           O  
ATOM   2557  CB  LYS A 313      -4.929 -33.752  35.319  1.00 15.06           C  
ATOM   2558  CG  LYS A 313      -3.450 -33.511  35.237  1.00 15.77           C  
ATOM   2559  CD  LYS A 313      -2.885 -34.382  34.124  1.00 16.55           C  
ATOM   2560  CE  LYS A 313      -1.393 -34.357  34.144  1.00 17.82           C  
ATOM   2561  NZ  LYS A 313      -0.913 -32.985  34.473  1.00 20.35           N1+
ATOM   2562  HN  LYS A 313      -4.660 -34.375  37.786  1.00  0.00           H  
ATOM   2563  HZ1 LYS A 313       0.107 -32.968  34.487  1.00  0.00           H  
ATOM   2564  HZ2 LYS A 313      -1.313 -32.638  35.345  1.00  0.00           H  
ATOM   2565  HZ3 LYS A 313      -1.299 -32.283  33.842  1.00  0.00           H  
ATOM   2566  N   LEU A 314      -7.715 -34.280  36.191  1.00 15.73           N  
ATOM   2567  CA  LEU A 314      -9.140 -34.490  35.985  1.00 14.93           C  
ATOM   2568  C   LEU A 314      -9.968 -33.614  36.901  1.00 17.92           C  
ATOM   2569  O   LEU A 314     -10.956 -33.008  36.469  1.00 21.00           O  
ATOM   2570  CB  LEU A 314      -9.478 -35.964  36.222  1.00 16.64           C  
ATOM   2571  CG  LEU A 314      -8.835 -36.854  35.157  1.00 15.43           C  
ATOM   2572  CD1 LEU A 314      -9.097 -38.336  35.399  1.00 12.77           C  
ATOM   2573  CD2 LEU A 314      -9.321 -36.405  33.788  1.00 12.73           C  
ATOM   2574  HN  LEU A 314      -7.120 -35.090  36.364  1.00  0.00           H  
ATOM   2575  N   ALA A 315      -9.594 -33.551  38.178  1.00 18.55           N  
ATOM   2576  CA  ALA A 315     -10.330 -32.718  39.114  1.00 14.14           C  
ATOM   2577  C   ALA A 315     -10.258 -31.266  38.685  1.00 16.87           C  
ATOM   2578  O   ALA A 315     -11.284 -30.580  38.599  1.00 19.12           O  
ATOM   2579  CB  ALA A 315      -9.775 -32.898  40.532  1.00 16.20           C  
ATOM   2580  HN  ALA A 315      -8.789 -34.089  38.500  1.00  0.00           H  
ATOM   2581  N   ASP A 316      -9.043 -30.792  38.386  1.00 17.36           N  
ATOM   2582  CA  ASP A 316      -8.850 -29.404  37.984  1.00 18.55           C  
ATOM   2583  C   ASP A 316      -9.628 -29.098  36.724  1.00 18.48           C  
ATOM   2584  O   ASP A 316     -10.294 -28.059  36.638  1.00 17.61           O  
ATOM   2585  CB  ASP A 316      -7.365 -29.116  37.777  1.00 16.90           C  
ATOM   2586  CG  ASP A 316      -6.610 -29.011  39.083  1.00 18.74           C  
ATOM   2587  OD1 ASP A 316      -7.261 -28.884  40.143  1.00 14.94           O  
ATOM   2588  OD2 ASP A 316      -5.365 -29.043  39.046  1.00 22.98           O1-
ATOM   2589  HN  ASP A 316      -8.236 -31.414  38.440  1.00  0.00           H  
ATOM   2590  N   MET A 317      -9.565 -30.006  35.740  1.00 16.87           N  
ATOM   2591  CA  MET A 317     -10.332 -29.833  34.516  1.00 13.61           C  
ATOM   2592  C   MET A 317     -11.818 -29.778  34.808  1.00 13.99           C  
ATOM   2593  O   MET A 317     -12.525 -28.906  34.292  1.00 15.65           O  
ATOM   2594  CB  MET A 317     -10.020 -30.962  33.533  1.00 17.05           C  
ATOM   2595  CG  MET A 317      -8.573 -31.005  33.141  1.00 16.57           C  
ATOM   2596  SD  MET A 317      -8.030 -32.627  32.637  1.00 16.48           S  
ATOM   2597  CE  MET A 317      -8.753 -32.728  30.998  1.00 12.37           C  
ATOM   2598  HN  MET A 317      -8.972 -30.828  35.851  1.00  0.00           H  
ATOM   2599  N   ALA A 318     -12.307 -30.693  35.647  1.00 14.98           N  
ATOM   2600  CA  ALA A 318     -13.731 -30.721  35.965  1.00 16.71           C  
ATOM   2601  C   ALA A 318     -14.161 -29.437  36.653  1.00 15.78           C  
ATOM   2602  O   ALA A 318     -15.179 -28.839  36.294  1.00 16.99           O  
ATOM   2603  CB  ALA A 318     -14.056 -31.927  36.844  1.00 14.70           C  
ATOM   2604  HN  ALA A 318     -11.681 -31.378  36.069  1.00  0.00           H  
ATOM   2605  N   LEU A 319     -13.407 -29.013  37.668  1.00 19.11           N  
ATOM   2606  CA  LEU A 319     -13.727 -27.779  38.368  1.00 16.69           C  
ATOM   2607  C   LEU A 319     -13.761 -26.610  37.394  1.00 18.66           C  
ATOM   2608  O   LEU A 319     -14.787 -25.941  37.244  1.00 17.39           O  
ATOM   2609  CB  LEU A 319     -12.703 -27.535  39.465  1.00 14.68           C  
ATOM   2610  CG  LEU A 319     -13.044 -26.431  40.454  1.00 16.78           C  
ATOM   2611  CD1 LEU A 319     -12.529 -26.817  41.820  1.00 20.18           C  
ATOM   2612  CD2 LEU A 319     -12.421 -25.121  40.004  1.00 23.44           C  
ATOM   2613  HN  LEU A 319     -12.596 -29.561  37.957  1.00  0.00           H  
ATOM   2614  N   ALA A 320     -12.640 -26.382  36.702  1.00 19.40           N  
ATOM   2615  CA  ALA A 320     -12.532 -25.310  35.722  1.00 15.92           C  
ATOM   2616  C   ALA A 320     -13.675 -25.363  34.721  1.00 19.04           C  
ATOM   2617  O   ALA A 320     -14.220 -24.327  34.336  1.00 17.09           O  
ATOM   2618  CB  ALA A 320     -11.186 -25.412  35.003  1.00 13.34           C  
ATOM   2619  HN  ALA A 320     -11.831 -26.981  36.866  1.00  0.00           H  
ATOM   2620  N   LEU A 321     -14.056 -26.570  34.296  1.00 20.07           N  
ATOM   2621  CA  LEU A 321     -15.161 -26.718  33.360  1.00 17.51           C  
ATOM   2622  C   LEU A 321     -16.472 -26.297  33.999  1.00 18.67           C  
ATOM   2623  O   LEU A 321     -17.180 -25.425  33.481  1.00 20.07           O  
ATOM   2624  CB  LEU A 321     -15.250 -28.167  32.882  1.00 17.67           C  
ATOM   2625  CG  LEU A 321     -16.399 -28.494  31.927  1.00 17.88           C  
ATOM   2626  CD1 LEU A 321     -16.594 -27.381  30.880  1.00 19.35           C  
ATOM   2627  CD2 LEU A 321     -16.148 -29.856  31.261  1.00 16.58           C  
ATOM   2628  HN  LEU A 321     -13.566 -27.399  34.632  1.00  0.00           H  
ATOM   2629  N   GLU A 322     -16.821 -26.923  35.124  1.00 17.76           N  
ATOM   2630  CA  GLU A 322     -18.106 -26.646  35.752  1.00 18.05           C  
ATOM   2631  C   GLU A 322     -18.162 -25.230  36.288  1.00 16.05           C  
ATOM   2632  O   GLU A 322     -19.217 -24.592  36.241  1.00 17.30           O  
ATOM   2633  CB  GLU A 322     -18.374 -27.654  36.861  1.00 18.35           C  
ATOM   2634  CG  GLU A 322     -18.591 -29.030  36.311  1.00 16.75           C  
ATOM   2635  CD  GLU A 322     -18.691 -30.077  37.391  1.00 17.53           C  
ATOM   2636  OE1 GLU A 322     -18.265 -31.221  37.137  1.00 21.57           O  
ATOM   2637  OE2 GLU A 322     -19.190 -29.758  38.488  1.00 15.41           O1-
ATOM   2638  HN  GLU A 322     -16.185 -27.599  35.547  1.00  0.00           H  
ATOM   2639  N   SER A 323     -17.036 -24.726  36.801  1.00 19.31           N  
ATOM   2640  CA  SER A 323     -16.953 -23.322  37.195  1.00 19.30           C  
ATOM   2641  C   SER A 323     -17.275 -22.409  36.021  1.00 19.21           C  
ATOM   2642  O   SER A 323     -18.109 -21.502  36.132  1.00 19.15           O  
ATOM   2643  CB  SER A 323     -15.563 -23.011  37.753  1.00 16.05           C  
ATOM   2644  OG  SER A 323     -15.408 -21.630  38.018  1.00 31.22           O  
ATOM   2645  HN  SER A 323     -16.223 -25.330  36.919  1.00  0.00           H  
ATOM   2646  HG  SER A 323     -14.545 -21.437  38.365  1.00  0.00           H  
ATOM   2647  N   ALA A 324     -16.632 -22.645  34.880  1.00 16.77           N  
ATOM   2648  CA  ALA A 324     -16.896 -21.817  33.713  1.00 15.08           C  
ATOM   2649  C   ALA A 324     -18.346 -21.943  33.282  1.00 18.94           C  
ATOM   2650  O   ALA A 324     -18.976 -20.951  32.900  1.00 23.41           O  
ATOM   2651  CB  ALA A 324     -15.955 -22.197  32.574  1.00 16.44           C  
ATOM   2652  HN  ALA A 324     -15.955 -23.406  34.824  1.00  0.00           H  
ATOM   2653  N   ARG A 325     -18.897 -23.155  33.360  1.00 17.64           N  
ATOM   2654  CA  ARG A 325     -20.292 -23.353  32.994  1.00 18.82           C  
ATOM   2655  C   ARG A 325     -21.206 -22.520  33.875  1.00 15.83           C  
ATOM   2656  O   ARG A 325     -22.137 -21.878  33.384  1.00 19.69           O  
ATOM   2657  CB  ARG A 325     -20.664 -24.841  33.087  1.00 15.31           C  
ATOM   2658  CG  ARG A 325     -22.098 -25.150  32.657  1.00 16.63           C  
ATOM   2659  CD  ARG A 325     -22.176 -26.502  31.926  1.00 18.96           C  
ATOM   2660  NE  ARG A 325     -21.375 -27.470  32.653  1.00 28.39           N  
ATOM   2661  CZ  ARG A 325     -20.468 -28.269  32.112  1.00 23.45           C  
ATOM   2662  NH1 ARG A 325     -20.260 -28.259  30.810  1.00 21.64           N1+
ATOM   2663  NH2 ARG A 325     -19.781 -29.097  32.886  1.00 33.41           N  
ATOM   2664  HN  ARG A 325     -18.338 -23.947  33.678  1.00  0.00           H  
ATOM   2665  HE  ARG A 325     -21.522 -27.540  33.660  1.00  0.00           H  
ATOM   2666 1HH1 ARG A 325     -20.789 -27.622  30.214  1.00  0.00           H  
ATOM   2667 2HH1 ARG A 325     -19.561 -28.874  30.393  1.00  0.00           H  
ATOM   2668 1HH2 ARG A 325     -19.942 -29.105  33.893  1.00  0.00           H  
ATOM   2669 2HH2 ARG A 325     -19.082 -29.712  32.469  1.00  0.00           H  
ATOM   2670  N   LEU A 326     -20.969 -22.526  35.180  1.00 15.53           N  
ATOM   2671  CA  LEU A 326     -21.787 -21.710  36.066  1.00 18.74           C  
ATOM   2672  C   LEU A 326     -21.698 -20.248  35.672  1.00 17.59           C  
ATOM   2673  O   LEU A 326     -22.713 -19.551  35.566  1.00 18.87           O  
ATOM   2674  CB  LEU A 326     -21.339 -21.911  37.511  1.00 19.12           C  
ATOM   2675  CG  LEU A 326     -21.647 -23.317  38.006  1.00 17.13           C  
ATOM   2676  CD1 LEU A 326     -21.215 -23.470  39.449  1.00 17.60           C  
ATOM   2677  CD2 LEU A 326     -23.125 -23.596  37.837  1.00 13.30           C  
ATOM   2678  HN  LEU A 326     -20.217 -23.100  35.561  1.00  0.00           H  
ATOM   2679  N   LEU A 327     -20.477 -19.777  35.431  1.00 17.53           N  
ATOM   2680  CA  LEU A 327     -20.289 -18.435  34.918  1.00 18.00           C  
ATOM   2681  C   LEU A 327     -21.062 -18.236  33.636  1.00 20.28           C  
ATOM   2682  O   LEU A 327     -21.685 -17.185  33.436  1.00 16.73           O  
ATOM   2683  CB  LEU A 327     -18.814 -18.180  34.669  1.00 19.23           C  
ATOM   2684  CG  LEU A 327     -18.016 -17.915  35.928  1.00 18.99           C  
ATOM   2685  CD1 LEU A 327     -16.594 -17.969  35.524  1.00 14.30           C  
ATOM   2686  CD2 LEU A 327     -18.390 -16.545  36.511  1.00 15.29           C  
ATOM   2687  HN  LEU A 327     -19.664 -20.367  35.609  1.00  0.00           H  
ATOM   2688  N   THR A 328     -21.029 -19.237  32.751  1.00 15.58           N  
ATOM   2689  CA  THR A 328     -21.686 -19.075  31.464  1.00 14.10           C  
ATOM   2690  C   THR A 328     -23.187 -19.027  31.630  1.00 15.26           C  
ATOM   2691  O   THR A 328     -23.862 -18.184  31.024  1.00 21.43           O  
ATOM   2692  CB  THR A 328     -21.288 -20.202  30.517  1.00 16.09           C  
ATOM   2693  CG2 THR A 328     -21.961 -20.019  29.172  1.00 12.40           C  
ATOM   2694  OG1 THR A 328     -19.873 -20.180  30.333  1.00 15.09           O  
ATOM   2695  HN  THR A 328     -20.547 -20.107  32.976  1.00  0.00           H  
ATOM   2696  HG1 THR A 328     -19.451 -20.295  31.176  1.00  0.00           H  
ATOM   2697  N   TRP A 329     -23.725 -19.915  32.455  1.00 16.24           N  
ATOM   2698  CA  TRP A 329     -25.163 -19.945  32.634  1.00 17.35           C  
ATOM   2699  C   TRP A 329     -25.636 -18.732  33.395  1.00 16.35           C  
ATOM   2700  O   TRP A 329     -26.782 -18.315  33.223  1.00 17.92           O  
ATOM   2701  CB  TRP A 329     -25.581 -21.222  33.351  1.00 18.53           C  
ATOM   2702  CG  TRP A 329     -25.428 -22.403  32.501  1.00 18.40           C  
ATOM   2703  CD1 TRP A 329     -24.842 -22.451  31.273  1.00 18.30           C  
ATOM   2704  CD2 TRP A 329     -25.871 -23.729  32.791  1.00 18.83           C  
ATOM   2705  CE2 TRP A 329     -25.511 -24.537  31.695  1.00 12.47           C  
ATOM   2706  CE3 TRP A 329     -26.526 -24.315  33.876  1.00 21.78           C  
ATOM   2707  NE1 TRP A 329     -24.881 -23.734  30.785  1.00 15.40           N  
ATOM   2708  CZ2 TRP A 329     -25.782 -25.902  31.648  1.00 18.18           C  
ATOM   2709  CZ3 TRP A 329     -26.804 -25.669  33.824  1.00 29.85           C  
ATOM   2710  CH2 TRP A 329     -26.439 -26.450  32.707  1.00 20.95           C  
ATOM   2711  HN  TRP A 329     -23.131 -20.572  32.960  1.00  0.00           H  
ATOM   2712  HE1 TRP A 329     -24.501 -24.039  29.889  1.00  0.00           H  
ATOM   2713  N   ARG A 330     -24.781 -18.175  34.260  1.00 19.83           N  
ATOM   2714  CA  ARG A 330     -25.144 -16.944  34.944  1.00 21.68           C  
ATOM   2715  C   ARG A 330     -25.310 -15.823  33.934  1.00 20.88           C  
ATOM   2716  O   ARG A 330     -26.305 -15.093  33.958  1.00 22.53           O  
ATOM   2717  CB  ARG A 330     -24.099 -16.566  36.005  1.00 16.99           C  
ATOM   2718  CG  ARG A 330     -24.388 -15.201  36.646  1.00 16.56           C  
ATOM   2719  CD  ARG A 330     -23.332 -14.788  37.675  1.00 13.09           C  
ATOM   2720  NE  ARG A 330     -22.067 -14.484  37.030  1.00 13.36           N  
ATOM   2721  CZ  ARG A 330     -21.071 -13.825  37.611  1.00 18.82           C  
ATOM   2722  NH1 ARG A 330     -21.181 -13.411  38.875  1.00 20.38           N1+
ATOM   2723  NH2 ARG A 330     -19.963 -13.573  36.925  1.00 15.23           N  
ATOM   2724  HN  ARG A 330     -23.877 -18.612  34.439  1.00  0.00           H  
ATOM   2725  HE  ARG A 330     -21.935 -14.797  36.068  1.00  0.00           H  
ATOM   2726 1HH1 ARG A 330     -20.416 -12.905  39.321  1.00  0.00           H  
ATOM   2727 2HH1 ARG A 330     -22.032 -13.605  39.402  1.00  0.00           H  
ATOM   2728 1HH2 ARG A 330     -19.198 -13.067  37.371  1.00  0.00           H  
ATOM   2729 2HH2 ARG A 330     -19.879 -13.889  35.959  1.00  0.00           H  
ATOM   2730  N   ALA A 331     -24.351 -15.689  33.017  1.00 18.40           N  
ATOM   2731  CA  ALA A 331     -24.482 -14.660  31.995  1.00 17.21           C  
ATOM   2732  C   ALA A 331     -25.725 -14.902  31.160  1.00 19.24           C  
ATOM   2733  O   ALA A 331     -26.488 -13.967  30.890  1.00 20.98           O  
ATOM   2734  CB  ALA A 331     -23.229 -14.623  31.125  1.00 15.57           C  
ATOM   2735  HN  ALA A 331     -23.535 -16.301  33.031  1.00  0.00           H  
ATOM   2736  N   ALA A 332     -25.974 -16.168  30.794  1.00 16.40           N  
ATOM   2737  CA  ALA A 332     -27.125 -16.504  29.965  1.00 15.73           C  
ATOM   2738  C   ALA A 332     -28.426 -16.163  30.665  1.00 18.80           C  
ATOM   2739  O   ALA A 332     -29.358 -15.636  30.044  1.00 19.28           O  
ATOM   2740  CB  ALA A 332     -27.108 -17.993  29.594  1.00 16.56           C  
ATOM   2741  HN  ALA A 332     -25.346 -16.910  31.102  1.00  0.00           H  
ATOM   2742  N   MET A 333     -28.520 -16.479  31.954  1.00 20.68           N  
ATOM   2743  CA  MET A 333     -29.775 -16.261  32.657  1.00 23.36           C  
ATOM   2744  C   MET A 333     -29.988 -14.781  32.908  1.00 23.91           C  
ATOM   2745  O   MET A 333     -31.111 -14.282  32.792  1.00 24.63           O  
ATOM   2746  CB  MET A 333     -29.789 -17.050  33.962  1.00 21.60           C  
ATOM   2747  CG  MET A 333     -29.946 -18.555  33.745  1.00 26.90           C  
ATOM   2748  SD  MET A 333     -30.130 -19.483  35.292  1.00 26.95           S  
ATOM   2749  CE  MET A 333     -28.447 -20.024  35.555  1.00 25.78           C  
ATOM   2750  HN  MET A 333     -27.717 -16.872  32.446  1.00  0.00           H  
ATOM   2751  N   LEU A 334     -28.908 -14.066  33.210  1.00 22.56           N  
ATOM   2752  CA  LEU A 334     -28.986 -12.617  33.312  1.00 20.61           C  
ATOM   2753  C   LEU A 334     -29.548 -12.019  32.029  1.00 23.39           C  
ATOM   2754  O   LEU A 334     -30.425 -11.152  32.073  1.00 26.13           O  
ATOM   2755  CB  LEU A 334     -27.607 -12.047  33.631  1.00 20.40           C  
ATOM   2756  CG  LEU A 334     -27.148 -12.295  35.063  1.00 21.18           C  
ATOM   2757  CD1 LEU A 334     -25.679 -11.980  35.210  1.00 15.63           C  
ATOM   2758  CD2 LEU A 334     -27.985 -11.495  36.059  1.00 19.78           C  
ATOM   2759  HN  LEU A 334     -28.018 -14.537  33.371  1.00  0.00           H  
ATOM   2760  N   LYS A 335     -29.063 -12.490  30.874  1.00 24.11           N  
ATOM   2761  CA  LYS A 335     -29.605 -12.036  29.595  1.00 23.22           C  
ATOM   2762  C   LYS A 335     -31.079 -12.385  29.490  1.00 24.14           C  
ATOM   2763  O   LYS A 335     -31.912 -11.529  29.172  1.00 26.75           O  
ATOM   2764  CB  LYS A 335     -28.819 -12.652  28.432  1.00 24.13           C  
ATOM   2765  CG  LYS A 335     -29.122 -12.062  27.049  1.00 24.64           C  
ATOM   2766  CD  LYS A 335     -30.270 -12.786  26.358  1.00 31.99           C  
ATOM   2767  CE  LYS A 335     -30.724 -12.091  25.075  1.00 24.48           C  
ATOM   2768  NZ  LYS A 335     -29.730 -12.357  24.027  1.00 31.53           N1+
ATOM   2769  HN  LYS A 335     -28.306 -13.174  30.887  1.00  0.00           H  
ATOM   2770  HZ1 LYS A 335     -30.033 -11.893  23.171  1.00  0.00           H  
ATOM   2771  HZ2 LYS A 335     -29.558 -13.354  23.893  1.00  0.00           H  
ATOM   2772  HZ3 LYS A 335     -28.786 -12.089  24.305  1.00  0.00           H  
ATOM   2773  N   ASP A 336     -31.416 -13.646  29.755  1.00 21.46           N  
ATOM   2774  CA  ASP A 336     -32.805 -14.078  29.690  1.00 23.06           C  
ATOM   2775  C   ASP A 336     -33.677 -13.228  30.583  1.00 25.41           C  
ATOM   2776  O   ASP A 336     -34.794 -12.857  30.207  1.00 31.64           O  
ATOM   2777  CB  ASP A 336     -32.922 -15.543  30.092  1.00 22.67           C  
ATOM   2778  CG  ASP A 336     -32.388 -16.457  29.035  1.00 26.84           C  
ATOM   2779  OD1 ASP A 336     -32.339 -15.996  27.867  1.00 25.92           O  
ATOM   2780  OD2 ASP A 336     -32.022 -17.609  29.362  1.00 23.46           O1-
ATOM   2781  HN  ASP A 336     -30.691 -14.318  30.007  1.00  0.00           H  
ATOM   2782  N   ASN A 337     -33.185 -12.900  31.766  1.00 28.98           N  
ATOM   2783  CA  ASN A 337     -33.975 -12.113  32.692  1.00 28.43           C  
ATOM   2784  C   ASN A 337     -33.816 -10.622  32.447  1.00 27.50           C  
ATOM   2785  O   ASN A 337     -34.225  -9.821  33.292  1.00 22.64           O  
ATOM   2786  CB  ASN A 337     -33.615 -12.500  34.125  1.00 25.66           C  
ATOM   2787  CG  ASN A 337     -34.016 -13.942  34.454  1.00 32.12           C  
ATOM   2788  ND2 ASN A 337     -34.935 -14.103  35.404  1.00 48.72           N  
ATOM   2789  OD1 ASN A 337     -33.501 -14.893  33.868  1.00 47.86           O  
ATOM   2790  HN  ASN A 337     -32.246 -13.202  32.028  1.00  0.00           H  
ATOM   2791 1HD2 ASN A 337     -35.202 -15.063  35.623  1.00  0.00           H  
ATOM   2792 2HD2 ASN A 337     -35.362 -13.314  35.890  1.00  0.00           H  
ATOM   2793  N   LYS A 338     -33.264 -10.258  31.287  1.00 24.83           N  
ATOM   2794  CA  LYS A 338     -33.123  -8.867  30.878  1.00 28.91           C  
ATOM   2795  C   LYS A 338     -32.435  -8.062  31.971  1.00 30.59           C  
ATOM   2796  O   LYS A 338     -32.818  -6.937  32.282  1.00 32.72           O  
ATOM   2797  CB  LYS A 338     -34.478  -8.259  30.507  1.00 28.18           C  
ATOM   2798  CG  LYS A 338     -35.193  -8.979  29.379  1.00 28.18           C  
ATOM   2799  CD  LYS A 338     -36.095  -8.029  28.604  1.00 33.38           C  
ATOM   2800  HN  LYS A 338     -32.926 -10.987  30.659  1.00  0.00           H  
ATOM   2801  N   LYS A 339     -31.439  -8.671  32.582  1.00 28.85           N  
ATOM   2802  CA  LYS A 339     -30.529  -8.096  33.550  1.00 26.69           C  
ATOM   2803  C   LYS A 339     -29.206  -7.786  32.871  1.00 24.16           C  
ATOM   2804  O   LYS A 339     -28.900  -8.335  31.805  1.00 24.35           O  
ATOM   2805  CB  LYS A 339     -30.316  -9.073  34.719  1.00 23.83           C  
ATOM   2806  CG  LYS A 339     -31.550  -9.306  35.562  1.00 26.23           C  
ATOM   2807  CD  LYS A 339     -32.181  -7.972  35.962  1.00 31.81           C  
ATOM   2808  CE  LYS A 339     -33.494  -8.157  36.699  1.00 31.61           C  
ATOM   2809  NZ  LYS A 339     -33.399  -7.658  38.104  1.00 33.75           N1+
ATOM   2810  HN  LYS A 339     -31.294  -9.653  32.348  1.00  0.00           H  
ATOM   2811  HZ1 LYS A 339     -34.282  -7.782  38.600  1.00  0.00           H  
ATOM   2812  HZ2 LYS A 339     -33.083  -6.689  38.137  1.00  0.00           H  
ATOM   2813  HZ3 LYS A 339     -32.623  -8.092  38.605  1.00  0.00           H  
ATOM   2814  N   PRO A 340     -28.406  -6.881  33.428  1.00 20.36           N  
ATOM   2815  CA  PRO A 340     -27.104  -6.595  32.815  1.00 19.72           C  
ATOM   2816  C   PRO A 340     -26.212  -7.812  32.935  1.00 21.29           C  
ATOM   2817  O   PRO A 340     -26.303  -8.576  33.897  1.00 21.39           O  
ATOM   2818  CB  PRO A 340     -26.556  -5.414  33.630  1.00 18.29           C  
ATOM   2819  CG  PRO A 340     -27.736  -4.870  34.380  1.00 23.75           C  
ATOM   2820  CD  PRO A 340     -28.653  -6.049  34.612  1.00 23.89           C  
ATOM   2821  N   PHE A 341     -25.369  -8.016  31.916  1.00 19.91           N  
ATOM   2822  CA  PHE A 341     -24.523  -9.204  31.934  1.00 18.77           C  
ATOM   2823  C   PHE A 341     -23.208  -8.993  31.205  1.00 18.58           C  
ATOM   2824  O   PHE A 341     -22.586  -9.976  30.793  1.00 19.76           O  
ATOM   2825  CB  PHE A 341     -25.252 -10.418  31.328  1.00 21.39           C  
ATOM   2826  CG  PHE A 341     -25.628 -10.239  29.894  1.00 24.16           C  
ATOM   2827  CD1 PHE A 341     -24.860 -10.803  28.888  1.00 22.41           C  
ATOM   2828  CD2 PHE A 341     -26.742  -9.498  29.546  1.00 20.53           C  
ATOM   2829  CE1 PHE A 341     -25.196 -10.628  27.566  1.00 22.72           C  
ATOM   2830  CE2 PHE A 341     -27.083  -9.331  28.225  1.00 21.99           C  
ATOM   2831  CZ  PHE A 341     -26.310  -9.898  27.235  1.00 23.96           C  
ATOM   2832  HN  PHE A 341     -25.319  -7.354  31.142  1.00  0.00           H  
ATOM   2833  N   ILE A 342     -22.755  -7.750  31.056  1.00 24.50           N  
ATOM   2834  CA  ILE A 342     -21.500  -7.494  30.360  1.00 18.71           C  
ATOM   2835  C   ILE A 342     -20.338  -8.145  31.099  1.00 16.75           C  
ATOM   2836  O   ILE A 342     -19.538  -8.883  30.511  1.00 20.54           O  
ATOM   2837  CB  ILE A 342     -21.284  -5.984  30.193  1.00 18.25           C  
ATOM   2838  CG1 ILE A 342     -22.450  -5.369  29.417  1.00 21.43           C  
ATOM   2839  CG2 ILE A 342     -19.954  -5.717  29.505  1.00 16.37           C  
ATOM   2840  CD1 ILE A 342     -22.440  -3.828  29.424  1.00 15.13           C  
ATOM   2841  HN  ILE A 342     -23.292  -6.969  31.433  1.00  0.00           H  
ATOM   2842  N   LYS A 343     -20.213  -7.860  32.394  1.00 19.39           N  
ATOM   2843  CA  LYS A 343     -19.157  -8.474  33.188  1.00 16.70           C  
ATOM   2844  C   LYS A 343     -19.305  -9.985  33.187  1.00 16.22           C  
ATOM   2845  O   LYS A 343     -18.333 -10.725  32.986  1.00 19.60           O  
ATOM   2846  CB  LYS A 343     -19.194  -7.946  34.622  1.00 16.11           C  
ATOM   2847  CG  LYS A 343     -18.034  -8.452  35.474  1.00 20.07           C  
ATOM   2848  CD  LYS A 343     -18.273  -8.257  36.958  1.00 21.93           C  
ATOM   2849  CE  LYS A 343     -19.528  -8.980  37.412  1.00 23.97           C  
ATOM   2850  NZ  LYS A 343     -19.637  -8.937  38.886  1.00 25.29           N1+
ATOM   2851  HN  LYS A 343     -20.862  -7.207  32.833  1.00  0.00           H  
ATOM   2852  HZ1 LYS A 343     -20.480  -9.423  39.191  1.00  0.00           H  
ATOM   2853  HZ2 LYS A 343     -19.597  -7.983  39.243  1.00  0.00           H  
ATOM   2854  HZ3 LYS A 343     -18.801  -9.303  39.341  1.00  0.00           H  
ATOM   2855  N   GLU A 344     -20.526 -10.459  33.385  1.00 13.67           N  
ATOM   2856  CA  GLU A 344     -20.736 -11.888  33.539  1.00 17.04           C  
ATOM   2857  C   GLU A 344     -20.484 -12.629  32.227  1.00 18.65           C  
ATOM   2858  O   GLU A 344     -19.823 -13.674  32.220  1.00 16.07           O  
ATOM   2859  CB  GLU A 344     -22.140 -12.130  34.082  1.00 17.35           C  
ATOM   2860  CG  GLU A 344     -22.330 -11.557  35.498  1.00 17.57           C  
ATOM   2861  CD  GLU A 344     -22.683 -10.061  35.510  1.00 17.09           C  
ATOM   2862  OE1 GLU A 344     -22.994  -9.525  36.598  1.00 15.79           O  
ATOM   2863  OE2 GLU A 344     -22.623  -9.416  34.440  1.00 17.53           O1-
ATOM   2864  HN  GLU A 344     -21.320  -9.820  33.429  1.00  0.00           H  
ATOM   2865  N   ALA A 345     -20.951 -12.080  31.101  1.00 18.41           N  
ATOM   2866  CA  ALA A 345     -20.615 -12.667  29.809  1.00 14.26           C  
ATOM   2867  C   ALA A 345     -19.113 -12.667  29.582  1.00 15.00           C  
ATOM   2868  O   ALA A 345     -18.551 -13.655  29.101  1.00 19.89           O  
ATOM   2869  CB  ALA A 345     -21.321 -11.920  28.680  1.00 15.21           C  
ATOM   2870  HN  ALA A 345     -21.543 -11.250  31.146  1.00  0.00           H  
ATOM   2871  N   ALA A 346     -18.446 -11.568  29.916  1.00 16.44           N  
ATOM   2872  CA  ALA A 346     -16.998 -11.529  29.780  1.00 17.92           C  
ATOM   2873  C   ALA A 346     -16.334 -12.559  30.690  1.00 17.81           C  
ATOM   2874  O   ALA A 346     -15.425 -13.282  30.263  1.00 19.29           O  
ATOM   2875  CB  ALA A 346     -16.490 -10.114  30.069  1.00 16.51           C  
ATOM   2876  HN  ALA A 346     -18.948 -10.753  30.267  1.00  0.00           H  
ATOM   2877  N   MET A 347     -16.804 -12.669  31.937  1.00 18.52           N  
ATOM   2878  CA  MET A 347     -16.277 -13.682  32.846  1.00 16.72           C  
ATOM   2879  C   MET A 347     -16.518 -15.088  32.319  1.00 16.31           C  
ATOM   2880  O   MET A 347     -15.627 -15.947  32.378  1.00 15.48           O  
ATOM   2881  CB  MET A 347     -16.923 -13.532  34.217  1.00 18.50           C  
ATOM   2882  CG  MET A 347     -16.288 -12.474  35.049  1.00 19.87           C  
ATOM   2883  SD  MET A 347     -17.038 -12.357  36.654  1.00 23.78           S  
ATOM   2884  CE  MET A 347     -15.976 -11.122  37.393  1.00 23.19           C  
ATOM   2885  HN  MET A 347     -17.539 -12.038  32.256  1.00  0.00           H  
ATOM   2886  N   ALA A 348     -17.732 -15.354  31.832  1.00 17.29           N  
ATOM   2887  CA  ALA A 348     -18.037 -16.672  31.273  1.00 17.12           C  
ATOM   2888  C   ALA A 348     -17.089 -17.002  30.136  1.00 15.88           C  
ATOM   2889  O   ALA A 348     -16.399 -18.027  30.157  1.00 15.49           O  
ATOM   2890  CB  ALA A 348     -19.480 -16.708  30.783  1.00 12.79           C  
ATOM   2891  HN  ALA A 348     -18.453 -14.633  31.850  1.00  0.00           H  
ATOM   2892  N   LYS A 349     -17.014 -16.107  29.154  1.00 15.91           N  
ATOM   2893  CA  LYS A 349     -16.150 -16.320  28.004  1.00 13.96           C  
ATOM   2894  C   LYS A 349     -14.699 -16.441  28.429  1.00 15.33           C  
ATOM   2895  O   LYS A 349     -13.963 -17.299  27.927  1.00 14.69           O  
ATOM   2896  CB  LYS A 349     -16.345 -15.170  27.015  1.00 12.92           C  
ATOM   2897  CG  LYS A 349     -15.845 -15.425  25.615  1.00 13.32           C  
ATOM   2898  CD  LYS A 349     -14.375 -15.114  25.543  1.00 15.00           C  
ATOM   2899  CE  LYS A 349     -13.929 -14.902  24.151  1.00 18.29           C  
ATOM   2900  NZ  LYS A 349     -12.463 -14.797  24.137  1.00 18.28           N1+
ATOM   2901  HN  LYS A 349     -17.573 -15.256  29.209  1.00  0.00           H  
ATOM   2902  HZ1 LYS A 349     -12.155 -14.651  23.176  1.00  0.00           H  
ATOM   2903  HZ2 LYS A 349     -12.010 -15.600  24.574  1.00  0.00           H  
ATOM   2904  HZ3 LYS A 349     -12.117 -14.077  24.772  1.00  0.00           H  
ATOM   2905  N   LEU A 350     -14.260 -15.574  29.339  1.00 15.41           N  
ATOM   2906  CA  LEU A 350     -12.880 -15.643  29.803  1.00 16.06           C  
ATOM   2907  C   LEU A 350     -12.592 -16.974  30.491  1.00 14.67           C  
ATOM   2908  O   LEU A 350     -11.643 -17.688  30.131  1.00 16.48           O  
ATOM   2909  CB  LEU A 350     -12.592 -14.481  30.749  1.00 16.66           C  
ATOM   2910  CG  LEU A 350     -11.160 -14.505  31.238  1.00 12.88           C  
ATOM   2911  CD1 LEU A 350     -10.222 -14.603  30.050  1.00 12.65           C  
ATOM   2912  CD2 LEU A 350     -10.901 -13.270  32.062  1.00 16.57           C  
ATOM   2913  HN  LEU A 350     -14.889 -14.862  29.711  1.00  0.00           H  
ATOM   2914  N   ALA A 351     -13.393 -17.326  31.494  1.00 16.74           N  
ATOM   2915  CA  ALA A 351     -13.120 -18.561  32.230  1.00 14.86           C  
ATOM   2916  C   ALA A 351     -13.246 -19.775  31.330  1.00 14.88           C  
ATOM   2917  O   ALA A 351     -12.397 -20.670  31.370  1.00 18.56           O  
ATOM   2918  CB  ALA A 351     -14.059 -18.690  33.426  1.00 13.91           C  
ATOM   2919  HN  ALA A 351     -14.189 -16.741  31.747  1.00  0.00           H  
ATOM   2920  N   ALA A 352     -14.292 -19.818  30.501  1.00 14.39           N  
ATOM   2921  CA  ALA A 352     -14.527 -20.993  29.668  1.00 16.28           C  
ATOM   2922  C   ALA A 352     -13.471 -21.123  28.582  1.00 14.71           C  
ATOM   2923  O   ALA A 352     -13.012 -22.229  28.278  1.00 13.26           O  
ATOM   2924  CB  ALA A 352     -15.923 -20.930  29.050  1.00 15.31           C  
ATOM   2925  HN  ALA A 352     -14.931 -19.024  30.450  1.00  0.00           H  
ATOM   2926  N   SER A 353     -13.089 -20.012  27.962  1.00 15.51           N  
ATOM   2927  CA  SER A 353     -12.063 -20.106  26.933  1.00 15.04           C  
ATOM   2928  C   SER A 353     -10.750 -20.567  27.536  1.00 12.52           C  
ATOM   2929  O   SER A 353     -10.093 -21.459  26.995  1.00 16.49           O  
ATOM   2930  CB  SER A 353     -11.901 -18.772  26.209  1.00 13.93           C  
ATOM   2931  OG  SER A 353     -11.254 -17.819  27.016  1.00 17.99           O  
ATOM   2932  HN  SER A 353     -13.505 -19.112  28.202  1.00  0.00           H  
ATOM   2933  HG  SER A 353     -11.153 -16.989  26.565  1.00  0.00           H  
ATOM   2934  N   GLU A 354     -10.366 -20.002  28.678  1.00 13.34           N  
ATOM   2935  CA  GLU A 354      -9.148 -20.461  29.336  1.00 14.66           C  
ATOM   2936  C   GLU A 354      -9.312 -21.873  29.887  1.00 13.54           C  
ATOM   2937  O   GLU A 354      -8.364 -22.662  29.865  1.00 13.92           O  
ATOM   2938  CB  GLU A 354      -8.743 -19.478  30.435  1.00 14.98           C  
ATOM   2939  CG  GLU A 354      -8.505 -18.063  29.899  1.00 16.24           C  
ATOM   2940  CD  GLU A 354      -7.767 -17.172  30.875  1.00 14.43           C  
ATOM   2941  OE1 GLU A 354      -8.121 -17.156  32.074  1.00 20.49           O  
ATOM   2942  OE2 GLU A 354      -6.810 -16.502  30.448  1.00 17.47           O1-
ATOM   2943  HN  GLU A 354     -10.920 -19.252  29.091  1.00  0.00           H  
ATOM   2944  N   ALA A 355     -10.500 -22.217  30.369  1.00 13.31           N  
ATOM   2945  CA  ALA A 355     -10.754 -23.600  30.743  1.00 13.82           C  
ATOM   2946  C   ALA A 355     -10.587 -24.519  29.543  1.00 16.26           C  
ATOM   2947  O   ALA A 355      -9.912 -25.554  29.625  1.00 17.93           O  
ATOM   2948  CB  ALA A 355     -12.156 -23.736  31.331  1.00 13.38           C  
ATOM   2949  HN  ALA A 355     -11.232 -21.515  30.477  1.00  0.00           H  
ATOM   2950  N   ALA A 356     -11.183 -24.150  28.409  1.00 12.49           N  
ATOM   2951  CA  ALA A 356     -11.086 -25.009  27.234  1.00 18.06           C  
ATOM   2952  C   ALA A 356      -9.631 -25.269  26.871  1.00 15.76           C  
ATOM   2953  O   ALA A 356      -9.251 -26.399  26.554  1.00 19.37           O  
ATOM   2954  CB  ALA A 356     -11.834 -24.388  26.053  1.00 16.34           C  
ATOM   2955  HN  ALA A 356     -11.703 -23.274  28.363  1.00  0.00           H  
ATOM   2956  N   THR A 357      -8.792 -24.249  26.962  1.00 15.28           N  
ATOM   2957  CA  THR A 357      -7.412 -24.424  26.552  1.00 15.26           C  
ATOM   2958  C   THR A 357      -6.657 -25.257  27.564  1.00 17.31           C  
ATOM   2959  O   THR A 357      -5.936 -26.194  27.191  1.00 19.60           O  
ATOM   2960  CB  THR A 357      -6.759 -23.064  26.342  1.00 17.32           C  
ATOM   2961  CG2 THR A 357      -5.233 -23.160  26.442  1.00 13.78           C  
ATOM   2962  OG1 THR A 357      -7.148 -22.572  25.047  1.00 14.58           O  
ATOM   2963  HN  THR A 357      -9.113 -23.348  27.317  1.00  0.00           H  
ATOM   2964  HG1 THR A 357      -6.741 -21.724  24.916  1.00  0.00           H  
ATOM   2965  N   ALA A 358      -6.838 -24.952  28.854  1.00 12.60           N  
ATOM   2966  CA  ALA A 358      -6.161 -25.702  29.903  1.00 11.82           C  
ATOM   2967  C   ALA A 358      -6.672 -27.137  29.957  1.00 14.98           C  
ATOM   2968  O   ALA A 358      -5.888 -28.083  30.084  1.00 14.47           O  
ATOM   2969  CB  ALA A 358      -6.359 -25.006  31.251  1.00 10.06           C  
ATOM   2970  HN  ALA A 358      -7.459 -24.183  29.106  1.00  0.00           H  
ATOM   2971  N   ILE A 359      -7.984 -27.317  29.848  1.00 16.13           N  
ATOM   2972  CA  ILE A 359      -8.535 -28.663  29.867  1.00 15.54           C  
ATOM   2973  C   ILE A 359      -8.113 -29.419  28.619  1.00 15.81           C  
ATOM   2974  O   ILE A 359      -7.738 -30.598  28.689  1.00 16.06           O  
ATOM   2975  CB  ILE A 359     -10.063 -28.607  30.010  1.00 15.12           C  
ATOM   2976  CG1 ILE A 359     -10.447 -28.110  31.412  1.00 12.49           C  
ATOM   2977  CG2 ILE A 359     -10.683 -29.936  29.659  1.00 12.60           C  
ATOM   2978  CD1 ILE A 359     -11.856 -27.620  31.491  1.00 17.42           C  
ATOM   2979  HN  ILE A 359      -8.604 -26.513  29.751  1.00  0.00           H  
ATOM   2980  N   SER A 360      -8.163 -28.764  27.454  1.00 14.04           N  
ATOM   2981  CA  SER A 360      -7.712 -29.462  26.252  1.00 15.57           C  
ATOM   2982  C   SER A 360      -6.216 -29.739  26.318  1.00 15.11           C  
ATOM   2983  O   SER A 360      -5.767 -30.833  25.955  1.00 16.32           O  
ATOM   2984  CB  SER A 360      -8.075 -28.680  24.991  1.00 12.81           C  
ATOM   2985  OG  SER A 360      -7.185 -27.595  24.795  1.00 23.07           O  
ATOM   2986  HN  SER A 360      -8.506 -27.805  27.406  1.00  0.00           H  
ATOM   2987  HG  SER A 360      -7.411 -27.109  24.011  1.00  0.00           H  
ATOM   2988  N   HIS A 361      -5.432 -28.785  26.832  1.00 15.60           N  
ATOM   2989  CA  HIS A 361      -4.017 -29.057  27.059  1.00 15.32           C  
ATOM   2990  C   HIS A 361      -3.830 -30.251  27.987  1.00 18.55           C  
ATOM   2991  O   HIS A 361      -3.034 -31.155  27.702  1.00 17.42           O  
ATOM   2992  CB  HIS A 361      -3.312 -27.840  27.642  1.00 14.34           C  
ATOM   2993  CG  HIS A 361      -1.852 -28.060  27.875  1.00 11.55           C  
ATOM   2994  CD2 HIS A 361      -0.769 -27.686  27.156  1.00 13.28           C  
ATOM   2995  ND1 HIS A 361      -1.369 -28.769  28.953  1.00 13.36           N  
ATOM   2996  CE1 HIS A 361      -0.050 -28.812  28.896  1.00 13.63           C  
ATOM   2997  NE2 HIS A 361       0.340 -28.159  27.817  1.00 14.00           N  
ATOM   2998  HN  HIS A 361      -5.822 -27.871  27.064  1.00  0.00           H  
ATOM   2999  HD1 HIS A 361      -1.941 -29.195  29.682  1.00  0.00           H  
ATOM   3000  HE2 HIS A 361       1.307 -28.027  27.522  1.00  0.00           H  
ATOM   3001  N   GLN A 362      -4.546 -30.261  29.113  1.00 17.50           N  
ATOM   3002  CA  GLN A 362      -4.398 -31.362  30.058  1.00 18.79           C  
ATOM   3003  C   GLN A 362      -4.942 -32.663  29.496  1.00 16.21           C  
ATOM   3004  O   GLN A 362      -4.412 -33.735  29.803  1.00 15.17           O  
ATOM   3005  CB  GLN A 362      -5.079 -31.015  31.378  1.00 19.80           C  
ATOM   3006  CG  GLN A 362      -4.234 -30.062  32.197  1.00 21.17           C  
ATOM   3007  CD  GLN A 362      -2.821 -30.587  32.337  1.00 27.50           C  
ATOM   3008  NE2 GLN A 362      -1.886 -29.982  31.602  1.00 25.54           N  
ATOM   3009  OE1 GLN A 362      -2.572 -31.541  33.078  1.00 19.02           O  
ATOM   3010  HN  GLN A 362      -5.195 -29.500  29.312  1.00  0.00           H  
ATOM   3011 1HE2 GLN A 362      -2.092 -29.193  30.989  1.00  0.00           H  
ATOM   3012 2HE2 GLN A 362      -0.934 -30.336  31.696  1.00  0.00           H  
ATOM   3013  N   ALA A 363      -5.979 -32.589  28.663  1.00 18.32           N  
ATOM   3014  CA  ALA A 363      -6.473 -33.788  28.003  1.00 14.46           C  
ATOM   3015  C   ALA A 363      -5.393 -34.394  27.122  1.00 18.96           C  
ATOM   3016  O   ALA A 363      -5.149 -35.607  27.165  1.00 21.48           O  
ATOM   3017  CB  ALA A 363      -7.722 -33.470  27.190  1.00 14.05           C  
ATOM   3018  HN  ALA A 363      -6.428 -31.690  28.487  1.00  0.00           H  
ATOM   3019  N   ILE A 364      -4.720 -33.556  26.333  1.00 15.89           N  
ATOM   3020  CA  ILE A 364      -3.582 -34.030  25.558  1.00 16.68           C  
ATOM   3021  C   ILE A 364      -2.583 -34.716  26.470  1.00 18.24           C  
ATOM   3022  O   ILE A 364      -2.139 -35.845  26.208  1.00 18.80           O  
ATOM   3023  CB  ILE A 364      -2.915 -32.872  24.806  1.00 16.40           C  
ATOM   3024  CG1 ILE A 364      -3.891 -32.235  23.826  1.00 17.69           C  
ATOM   3025  CG2 ILE A 364      -1.686 -33.375  24.098  1.00 12.94           C  
ATOM   3026  CD1 ILE A 364      -3.202 -31.523  22.694  1.00 16.79           C  
ATOM   3027  HN  ILE A 364      -5.004 -32.578  26.272  1.00  0.00           H  
ATOM   3028  N   GLN A 365      -2.189 -34.025  27.537  1.00 15.05           N  
ATOM   3029  CA  GLN A 365      -1.202 -34.586  28.446  1.00 18.02           C  
ATOM   3030  C   GLN A 365      -1.632 -35.956  28.929  1.00 15.06           C  
ATOM   3031  O   GLN A 365      -0.847 -36.900  28.900  1.00 18.43           O  
ATOM   3032  CB  GLN A 365      -0.972 -33.668  29.643  1.00 13.62           C  
ATOM   3033  CG  GLN A 365       0.315 -33.992  30.360  1.00 12.92           C  
ATOM   3034  CD  GLN A 365       1.535 -33.682  29.500  1.00 15.84           C  
ATOM   3035  NE2 GLN A 365       2.710 -34.144  29.925  1.00 17.31           N  
ATOM   3036  OE1 GLN A 365       1.417 -33.035  28.463  1.00 15.20           O  
ATOM   3037  HN  GLN A 365      -2.580 -33.100  27.718  1.00  0.00           H  
ATOM   3038 1HE2 GLN A 365       2.808 -34.681  30.786  1.00  0.00           H  
ATOM   3039 2HE2 GLN A 365       3.526 -33.937  29.350  1.00  0.00           H  
ATOM   3040  N   ILE A 366      -2.878 -36.075  29.381  1.00 12.61           N  
ATOM   3041  CA  ILE A 366      -3.367 -37.336  29.911  1.00 14.22           C  
ATOM   3042  C   ILE A 366      -3.306 -38.420  28.842  1.00 17.64           C  
ATOM   3043  O   ILE A 366      -2.994 -39.578  29.131  1.00 16.00           O  
ATOM   3044  CB  ILE A 366      -4.788 -37.154  30.464  1.00 13.34           C  
ATOM   3045  CG1 ILE A 366      -4.753 -36.245  31.684  1.00 14.35           C  
ATOM   3046  CG2 ILE A 366      -5.420 -38.506  30.799  1.00 16.74           C  
ATOM   3047  CD1 ILE A 366      -6.113 -35.933  32.233  1.00 16.93           C  
ATOM   3048  HN  ILE A 366      -3.500 -35.267  29.355  1.00  0.00           H  
ATOM   3049  N   LEU A 367      -3.576 -38.059  27.588  1.00 15.83           N  
ATOM   3050  CA  LEU A 367      -3.479 -39.038  26.522  1.00 16.48           C  
ATOM   3051  C   LEU A 367      -2.038 -39.381  26.201  1.00 18.15           C  
ATOM   3052  O   LEU A 367      -1.785 -40.403  25.554  1.00 18.71           O  
ATOM   3053  CB  LEU A 367      -4.182 -38.535  25.271  1.00 17.02           C  
ATOM   3054  CG  LEU A 367      -5.630 -38.990  25.171  1.00 18.37           C  
ATOM   3055  CD1 LEU A 367      -6.419 -38.536  26.403  1.00 12.82           C  
ATOM   3056  CD2 LEU A 367      -6.226 -38.441  23.908  1.00 14.00           C  
ATOM   3057  HN  LEU A 367      -3.850 -37.099  27.379  1.00  0.00           H  
ATOM   3058  N   GLY A 368      -1.091 -38.567  26.659  1.00 17.35           N  
ATOM   3059  CA  GLY A 368       0.300 -38.815  26.326  1.00 18.33           C  
ATOM   3060  C   GLY A 368       0.523 -38.627  24.840  1.00 17.16           C  
ATOM   3061  O   GLY A 368       0.038 -37.669  24.233  1.00 19.38           O  
ATOM   3062  HN  GLY A 368      -1.342 -37.770  27.243  1.00  0.00           H  
ATOM   3063  N   GLY A 369       1.251 -39.571  24.241  1.00 21.16           N  
ATOM   3064  CA  GLY A 369       1.465 -39.517  22.810  1.00 14.30           C  
ATOM   3065  C   GLY A 369       0.161 -39.511  22.048  1.00 15.46           C  
ATOM   3066  O   GLY A 369       0.010 -38.797  21.050  1.00 17.91           O  
ATOM   3067  HN  GLY A 369       1.656 -40.329  24.790  1.00  0.00           H  
ATOM   3068  N   MET A 370      -0.809 -40.284  22.524  1.00 16.89           N  
ATOM   3069  CA  MET A 370      -2.120 -40.293  21.897  1.00 15.92           C  
ATOM   3070  C   MET A 370      -2.711 -38.898  21.807  1.00 18.94           C  
ATOM   3071  O   MET A 370      -3.531 -38.641  20.917  1.00 17.42           O  
ATOM   3072  CB  MET A 370      -3.061 -41.214  22.674  1.00 14.09           C  
ATOM   3073  CG  MET A 370      -3.006 -42.661  22.207  1.00 16.12           C  
ATOM   3074  SD  MET A 370      -3.195 -42.759  20.405  1.00 20.12           S  
ATOM   3075  CE  MET A 370      -2.590 -44.444  20.146  1.00 14.29           C  
ATOM   3076  HN  MET A 370      -0.632 -40.876  23.336  1.00  0.00           H  
ATOM   3077  N   GLY A 371      -2.311 -37.992  22.704  1.00 15.71           N  
ATOM   3078  CA  GLY A 371      -2.859 -36.653  22.685  1.00 18.97           C  
ATOM   3079  C   GLY A 371      -2.289 -35.770  21.618  1.00 19.62           C  
ATOM   3080  O   GLY A 371      -2.761 -34.645  21.434  1.00 23.52           O  
ATOM   3081  HN  GLY A 371      -1.616 -38.246  23.406  1.00  0.00           H  
ATOM   3082  N   TYR A 372      -1.278 -36.257  20.911  1.00 18.31           N  
ATOM   3083  CA  TYR A 372      -0.541 -35.452  19.961  1.00 18.75           C  
ATOM   3084  C   TYR A 372      -0.873 -35.797  18.523  1.00 18.62           C  
ATOM   3085  O   TYR A 372      -0.278 -35.230  17.608  1.00 19.10           O  
ATOM   3086  CB  TYR A 372       0.964 -35.613  20.195  1.00 18.49           C  
ATOM   3087  CG  TYR A 372       1.727 -34.465  19.618  1.00 20.92           C  
ATOM   3088  CD1 TYR A 372       1.610 -33.201  20.174  1.00 18.05           C  
ATOM   3089  CD2 TYR A 372       2.519 -34.623  18.484  1.00 20.59           C  
ATOM   3090  CE1 TYR A 372       2.272 -32.132  19.646  1.00 19.17           C  
ATOM   3091  CE2 TYR A 372       3.194 -33.549  17.941  1.00 19.20           C  
ATOM   3092  CZ  TYR A 372       3.054 -32.307  18.531  1.00 19.40           C  
ATOM   3093  OH  TYR A 372       3.713 -31.225  18.040  1.00 17.69           O  
ATOM   3094  HN  TYR A 372      -1.011 -37.233  21.041  1.00  0.00           H  
ATOM   3095  HH  TYR A 372       4.254 -31.346  17.269  1.00  0.00           H  
ATOM   3096  N   VAL A 373      -1.803 -36.718  18.300  1.00 21.25           N  
ATOM   3097  CA  VAL A 373      -1.990 -37.322  16.992  1.00 18.63           C  
ATOM   3098  C   VAL A 373      -3.480 -37.453  16.738  1.00 17.40           C  
ATOM   3099  O   VAL A 373      -4.300 -37.411  17.657  1.00 21.43           O  
ATOM   3100  CB  VAL A 373      -1.286 -38.695  16.895  1.00 22.27           C  
ATOM   3101  CG1 VAL A 373       0.233 -38.525  16.979  1.00 16.52           C  
ATOM   3102  CG2 VAL A 373      -1.788 -39.625  18.002  1.00 18.83           C  
ATOM   3103  HN  VAL A 373      -2.404 -37.010  19.070  1.00  0.00           H  
ATOM   3104  N   THR A 374      -3.824 -37.610  15.468  1.00 19.08           N  
ATOM   3105  CA  THR A 374      -5.223 -37.694  15.075  1.00 22.64           C  
ATOM   3106  C   THR A 374      -5.882 -39.020  15.438  1.00 17.75           C  
ATOM   3107  O   THR A 374      -7.095 -39.142  15.251  1.00 20.12           O  
ATOM   3108  CB  THR A 374      -5.353 -37.460  13.575  1.00 24.74           C  
ATOM   3109  CG2 THR A 374      -4.764 -36.100  13.208  1.00 18.47           C  
ATOM   3110  OG1 THR A 374      -4.653 -38.498  12.873  1.00 28.53           O  
ATOM   3111  HN  THR A 374      -3.097 -37.673  14.755  1.00  0.00           H  
ATOM   3112  HG1 THR A 374      -5.019 -39.344  13.101  1.00  0.00           H  
ATOM   3113  N   GLU A 375      -5.135 -40.007  15.943  1.00 17.16           N  
ATOM   3114  CA  GLU A 375      -5.783 -41.208  16.476  1.00 24.94           C  
ATOM   3115  C   GLU A 375      -6.808 -40.852  17.515  1.00 17.97           C  
ATOM   3116  O   GLU A 375      -7.778 -41.585  17.713  1.00 26.03           O  
ATOM   3117  CB  GLU A 375      -4.781 -42.150  17.127  1.00 23.30           C  
ATOM   3118  CG  GLU A 375      -4.117 -43.027  16.175  1.00 22.64           C  
ATOM   3119  CD  GLU A 375      -2.894 -42.389  15.631  1.00 20.58           C  
ATOM   3120  OE1 GLU A 375      -1.947 -43.144  15.352  1.00 23.98           O  
ATOM   3121  OE2 GLU A 375      -2.876 -41.142  15.491  1.00 20.06           O1-
ATOM   3122  HN  GLU A 375      -4.118 -39.924  15.957  1.00  0.00           H  
ATOM   3123  N   MET A 376      -6.591 -39.755  18.206  1.00 20.86           N  
ATOM   3124  CA  MET A 376      -7.500 -39.254  19.216  1.00 18.22           C  
ATOM   3125  C   MET A 376      -7.865 -37.823  18.882  1.00 18.99           C  
ATOM   3126  O   MET A 376      -7.160 -37.150  18.122  1.00 18.48           O  
ATOM   3127  CB  MET A 376      -6.845 -39.367  20.595  1.00 20.63           C  
ATOM   3128  CG  MET A 376      -6.649 -40.823  20.993  1.00 18.45           C  
ATOM   3129  SD  MET A 376      -8.109 -41.522  21.793  1.00 28.00           S  
ATOM   3130  CE  MET A 376      -9.214 -41.954  20.468  1.00 22.48           C  
ATOM   3131  HN  MET A 376      -5.737 -39.229  18.021  1.00  0.00           H  
ATOM   3132  N   PRO A 377      -8.986 -37.335  19.411  1.00 22.81           N  
ATOM   3133  CA  PRO A 377      -9.423 -35.963  19.127  1.00 16.80           C  
ATOM   3134  C   PRO A 377      -8.875 -34.909  20.077  1.00 21.22           C  
ATOM   3135  O   PRO A 377      -9.300 -33.751  19.987  1.00 20.72           O  
ATOM   3136  CB  PRO A 377     -10.938 -36.085  19.297  1.00 16.05           C  
ATOM   3137  CG  PRO A 377     -11.050 -37.029  20.471  1.00 16.74           C  
ATOM   3138  CD  PRO A 377      -9.945 -38.048  20.274  1.00 18.17           C  
ATOM   3139  N   ALA A 378      -7.966 -35.281  20.985  1.00 19.92           N  
ATOM   3140  CA  ALA A 378      -7.474 -34.326  21.977  1.00 15.82           C  
ATOM   3141  C   ALA A 378      -6.753 -33.168  21.317  1.00 17.87           C  
ATOM   3142  O   ALA A 378      -6.967 -32.001  21.672  1.00 19.79           O  
ATOM   3143  CB  ALA A 378      -6.531 -35.014  22.948  1.00 14.33           C  
ATOM   3144  HN  ALA A 378      -7.613 -36.238  20.985  1.00  0.00           H  
ATOM   3145  N   GLU A 379      -5.878 -33.474  20.360  1.00 18.87           N  
ATOM   3146  CA  GLU A 379      -5.101 -32.420  19.738  1.00 16.97           C  
ATOM   3147  C   GLU A 379      -6.023 -31.444  19.014  1.00 16.66           C  
ATOM   3148  O   GLU A 379      -5.833 -30.227  19.110  1.00 17.99           O  
ATOM   3149  CB  GLU A 379      -4.032 -33.039  18.829  1.00 18.89           C  
ATOM   3150  CG  GLU A 379      -4.556 -33.874  17.679  1.00 17.60           C  
ATOM   3151  CD  GLU A 379      -4.906 -33.011  16.474  1.00 15.54           C  
ATOM   3152  OE1 GLU A 379      -5.873 -33.343  15.766  1.00 15.71           O  
ATOM   3153  OE2 GLU A 379      -4.234 -31.980  16.263  1.00 14.92           O1-
ATOM   3154  HN  GLU A 379      -5.756 -34.443  20.067  1.00  0.00           H  
ATOM   3155  N   ARG A 380      -7.085 -31.953  18.373  1.00 17.69           N  
ATOM   3156  CA  ARG A 380      -8.086 -31.077  17.765  1.00 15.85           C  
ATOM   3157  C   ARG A 380      -8.734 -30.167  18.801  1.00 20.10           C  
ATOM   3158  O   ARG A 380      -8.913 -28.966  18.557  1.00 17.90           O  
ATOM   3159  CB  ARG A 380      -9.164 -31.895  17.061  1.00 17.91           C  
ATOM   3160  CG  ARG A 380     -10.229 -31.049  16.355  1.00 15.73           C  
ATOM   3161  CD  ARG A 380     -11.219 -31.970  15.626  1.00 21.38           C  
ATOM   3162  NE  ARG A 380     -12.201 -32.546  16.548  1.00 24.88           N  
ATOM   3163  CZ  ARG A 380     -12.286 -33.836  16.862  1.00 23.91           C  
ATOM   3164  NH1 ARG A 380     -13.216 -34.245  17.713  1.00 29.56           N1+
ATOM   3165  NH2 ARG A 380     -11.457 -34.721  16.320  1.00 27.33           N  
ATOM   3166  HN  ARG A 380      -7.196 -32.965  18.309  1.00  0.00           H  
ATOM   3167  HE  ARG A 380     -12.870 -31.910  16.982  1.00  0.00           H  
ATOM   3168 1HH1 ARG A 380     -13.281 -35.234  17.954  1.00  0.00           H  
ATOM   3169 2HH1 ARG A 380     -13.853 -33.565  18.129  1.00  0.00           H  
ATOM   3170 1HH2 ARG A 380     -11.522 -35.710  16.561  1.00  0.00           H  
ATOM   3171 2HH2 ARG A 380     -10.741 -34.406  15.665  1.00  0.00           H  
ATOM   3172  N   HIS A 381      -9.133 -30.732  19.952  1.00 17.48           N  
ATOM   3173  CA  HIS A 381      -9.767 -29.917  20.978  1.00 16.27           C  
ATOM   3174  C   HIS A 381      -8.830 -28.812  21.420  1.00 17.97           C  
ATOM   3175  O   HIS A 381      -9.253 -27.671  21.625  1.00 15.88           O  
ATOM   3176  CB  HIS A 381     -10.173 -30.779  22.175  1.00 17.92           C  
ATOM   3177  CG  HIS A 381     -11.081 -31.914  21.813  1.00 21.59           C  
ATOM   3178  CD2 HIS A 381     -11.211 -33.152  22.338  1.00 18.58           C  
ATOM   3179  ND1 HIS A 381     -11.987 -31.841  20.775  1.00 22.52           N  
ATOM   3180  CE1 HIS A 381     -12.636 -32.986  20.679  1.00 23.80           C  
ATOM   3181  NE2 HIS A 381     -12.183 -33.799  21.615  1.00 25.07           N  
ATOM   3182  HN  HIS A 381      -8.992 -31.730  20.107  1.00  0.00           H  
ATOM   3183  HD1 HIS A 381     -12.132 -31.029  20.175  1.00  0.00           H  
ATOM   3184  HE2 HIS A 381     -12.503 -34.754  21.775  1.00  0.00           H  
ATOM   3185  N   TYR A 382      -7.550 -29.149  21.573  1.00 15.24           N  
ATOM   3186  CA  TYR A 382      -6.537 -28.165  21.904  1.00 12.68           C  
ATOM   3187  C   TYR A 382      -6.543 -27.026  20.904  1.00 13.66           C  
ATOM   3188  O   TYR A 382      -6.526 -25.851  21.280  1.00 14.95           O  
ATOM   3189  CB  TYR A 382      -5.187 -28.856  21.927  1.00 12.72           C  
ATOM   3190  CG  TYR A 382      -4.068 -28.072  22.537  1.00 15.37           C  
ATOM   3191  CD1 TYR A 382      -4.228 -27.390  23.747  1.00 13.73           C  
ATOM   3192  CD2 TYR A 382      -2.833 -28.041  21.926  1.00 13.37           C  
ATOM   3193  CE1 TYR A 382      -3.177 -26.687  24.306  1.00 12.63           C  
ATOM   3194  CE2 TYR A 382      -1.787 -27.347  22.478  1.00 14.28           C  
ATOM   3195  CZ  TYR A 382      -1.956 -26.672  23.648  1.00 13.06           C  
ATOM   3196  OH  TYR A 382      -0.866 -26.003  24.146  1.00 14.95           O  
ATOM   3197  HN  TYR A 382      -7.275 -30.124  21.454  1.00  0.00           H  
ATOM   3198  HH  TYR A 382      -0.984 -25.532  24.963  1.00  0.00           H  
ATOM   3199  N   ARG A 383      -6.587 -27.372  19.617  1.00 17.63           N  
ATOM   3200  CA  ARG A 383      -6.507 -26.384  18.556  1.00 17.12           C  
ATOM   3201  C   ARG A 383      -7.779 -25.574  18.494  1.00 18.00           C  
ATOM   3202  O   ARG A 383      -7.736 -24.344  18.320  1.00 15.89           O  
ATOM   3203  CB  ARG A 383      -6.247 -27.070  17.212  1.00 14.09           C  
ATOM   3204  CG  ARG A 383      -4.885 -27.733  17.121  1.00 16.50           C  
ATOM   3205  CD  ARG A 383      -4.573 -28.252  15.728  1.00 14.63           C  
ATOM   3206  NE  ARG A 383      -5.245 -29.518  15.456  1.00 15.61           N  
ATOM   3207  CZ  ARG A 383      -6.392 -29.608  14.790  1.00 19.63           C  
ATOM   3208  NH1 ARG A 383      -6.978 -28.498  14.347  1.00 18.59           N1+
ATOM   3209  NH2 ARG A 383      -6.952 -30.792  14.562  1.00 14.28           N  
ATOM   3210  HN  ARG A 383      -6.679 -28.358  19.371  1.00  0.00           H  
ATOM   3211  HE  ARG A 383      -4.813 -30.378  15.794  1.00  0.00           H  
ATOM   3212 1HH1 ARG A 383      -6.548 -27.590  14.522  1.00  0.00           H  
ATOM   3213 2HH1 ARG A 383      -7.858 -28.567  13.836  1.00  0.00           H  
ATOM   3214 1HH2 ARG A 383      -6.503 -31.643  14.901  1.00  0.00           H  
ATOM   3215 2HH2 ARG A 383      -7.832 -30.861  14.051  1.00  0.00           H  
ATOM   3216  N   ASP A 384      -8.917 -26.257  18.652  1.00 15.19           N  
ATOM   3217  CA  ASP A 384     -10.211 -25.587  18.661  1.00 15.71           C  
ATOM   3218  C   ASP A 384     -10.345 -24.675  19.870  1.00 17.46           C  
ATOM   3219  O   ASP A 384     -10.893 -23.574  19.767  1.00 15.50           O  
ATOM   3220  CB  ASP A 384     -11.331 -26.620  18.664  1.00 13.45           C  
ATOM   3221  CG  ASP A 384     -11.470 -27.343  17.335  1.00 16.25           C  
ATOM   3222  OD1 ASP A 384     -11.046 -26.789  16.298  1.00 15.08           O  
ATOM   3223  OD2 ASP A 384     -12.006 -28.479  17.334  1.00 23.86           O1-
ATOM   3224  HN  ASP A 384      -8.879 -27.270  18.769  1.00  0.00           H  
ATOM   3225  N   ALA A 385      -9.885 -25.138  21.032  1.00 17.00           N  
ATOM   3226  CA  ALA A 385     -10.002 -24.332  22.232  1.00 15.94           C  
ATOM   3227  C   ALA A 385      -9.289 -23.009  22.043  1.00 15.90           C  
ATOM   3228  O   ALA A 385      -9.799 -21.964  22.448  1.00 18.23           O  
ATOM   3229  CB  ALA A 385      -9.428 -25.086  23.432  1.00 14.52           C  
ATOM   3230  HN  ALA A 385      -9.450 -26.060  21.077  1.00  0.00           H  
ATOM   3231  N   ARG A 386      -8.135 -23.034  21.366  1.00 15.75           N  
ATOM   3232  CA  ARG A 386      -7.265 -21.868  21.316  1.00 14.89           C  
ATOM   3233  C   ARG A 386      -7.984 -20.643  20.775  1.00 18.46           C  
ATOM   3234  O   ARG A 386      -7.689 -19.513  21.188  1.00 15.98           O  
ATOM   3235  CB  ARG A 386      -6.043 -22.158  20.455  1.00 12.75           C  
ATOM   3236  CG  ARG A 386      -4.930 -21.154  20.662  1.00 15.17           C  
ATOM   3237  CD  ARG A 386      -4.701 -20.961  22.132  1.00 15.11           C  
ATOM   3238  NE  ARG A 386      -3.765 -19.892  22.459  1.00 17.97           N  
ATOM   3239  CZ  ARG A 386      -4.103 -18.614  22.601  1.00 14.10           C  
ATOM   3240  NH1 ARG A 386      -5.357 -18.222  22.413  1.00 14.26           N1+
ATOM   3241  NH2 ARG A 386      -3.183 -17.741  22.943  1.00 11.60           N  
ATOM   3242  HN  ARG A 386      -7.860 -23.885  20.876  1.00  0.00           H  
ATOM   3243  HE  ARG A 386      -2.784 -20.142  22.588  1.00  0.00           H  
ATOM   3244 1HH1 ARG A 386      -6.071 -18.900  22.147  1.00  0.00           H  
ATOM   3245 2HH1 ARG A 386      -5.616 -17.242  22.522  1.00  0.00           H  
ATOM   3246 1HH2 ARG A 386      -2.219 -18.042  23.087  1.00  0.00           H  
ATOM   3247 2HH2 ARG A 386      -3.442 -16.761  23.052  1.00  0.00           H  
ATOM   3248  N   ILE A 387      -8.925 -20.839  19.854  1.00 15.31           N  
ATOM   3249  CA  ILE A 387      -9.566 -19.675  19.266  1.00 17.30           C  
ATOM   3250  C   ILE A 387     -10.428 -18.969  20.298  1.00 18.29           C  
ATOM   3251  O   ILE A 387     -10.543 -17.740  20.284  1.00 16.30           O  
ATOM   3252  CB  ILE A 387     -10.376 -20.066  18.017  1.00 16.25           C  
ATOM   3253  CG1 ILE A 387     -10.684 -18.810  17.215  1.00 16.51           C  
ATOM   3254  CG2 ILE A 387     -11.656 -20.787  18.376  1.00 13.71           C  
ATOM   3255  CD1 ILE A 387      -9.510 -17.890  17.105  1.00 15.86           C  
ATOM   3256  HN  ILE A 387      -9.189 -21.782  19.568  1.00  0.00           H  
ATOM   3257  N   THR A 388     -10.999 -19.722  21.239  1.00 16.81           N  
ATOM   3258  CA  THR A 388     -11.962 -19.134  22.149  1.00 15.80           C  
ATOM   3259  C   THR A 388     -11.332 -18.071  23.029  1.00 15.25           C  
ATOM   3260  O   THR A 388     -12.049 -17.205  23.524  1.00 16.99           O  
ATOM   3261  CB  THR A 388     -12.609 -20.224  22.998  1.00 16.80           C  
ATOM   3262  CG2 THR A 388     -13.204 -21.303  22.098  1.00 19.33           C  
ATOM   3263  OG1 THR A 388     -11.624 -20.810  23.866  1.00 16.15           O  
ATOM   3264  HN  THR A 388     -10.758 -20.710  21.318  1.00  0.00           H  
ATOM   3265  HG1 THR A 388     -11.254 -20.138  24.426  1.00  0.00           H  
ATOM   3266  N   GLU A 389     -10.017 -18.117  23.234  1.00 15.24           N  
ATOM   3267  CA  GLU A 389      -9.309 -17.075  23.965  1.00 13.23           C  
ATOM   3268  C   GLU A 389      -9.055 -15.832  23.132  1.00 17.38           C  
ATOM   3269  O   GLU A 389      -8.529 -14.846  23.658  1.00 18.70           O  
ATOM   3270  CB  GLU A 389      -7.975 -17.609  24.465  1.00 12.76           C  
ATOM   3271  CG  GLU A 389      -8.108 -18.855  25.353  1.00 15.19           C  
ATOM   3272  CD  GLU A 389      -6.768 -19.376  25.777  1.00 12.44           C  
ATOM   3273  OE1 GLU A 389      -6.200 -20.204  25.039  1.00 14.66           O  
ATOM   3274  OE2 GLU A 389      -6.252 -18.923  26.826  1.00 16.56           O1-
ATOM   3275  HN  GLU A 389      -9.488 -18.908  22.867  1.00  0.00           H  
ATOM   3276  N   ILE A 390      -9.384 -15.863  21.849  1.00 16.42           N  
ATOM   3277  CA  ILE A 390      -9.057 -14.793  20.924  1.00 14.87           C  
ATOM   3278  C   ILE A 390     -10.309 -14.062  20.461  1.00 20.08           C  
ATOM   3279  O   ILE A 390     -10.455 -12.861  20.693  1.00 17.68           O  
ATOM   3280  CB  ILE A 390      -8.251 -15.331  19.723  1.00 17.62           C  
ATOM   3281  CG1 ILE A 390      -7.034 -16.118  20.226  1.00 14.20           C  
ATOM   3282  CG2 ILE A 390      -7.872 -14.186  18.799  1.00 17.27           C  
ATOM   3283  CD1 ILE A 390      -6.212 -16.715  19.137  1.00 12.81           C  
ATOM   3284  HN  ILE A 390      -9.890 -16.675  21.495  1.00  0.00           H  
ATOM   3285  N   TYR A 391     -11.225 -14.764  19.785  1.00 18.30           N  
ATOM   3286  CA  TYR A 391     -12.240 -13.956  19.134  1.00 17.73           C  
ATOM   3287  C   TYR A 391     -13.351 -13.575  20.107  1.00 17.85           C  
ATOM   3288  O   TYR A 391     -13.451 -14.094  21.224  1.00 20.43           O  
ATOM   3289  CB  TYR A 391     -12.827 -14.626  17.890  1.00 15.50           C  
ATOM   3290  CG  TYR A 391     -13.439 -16.003  18.004  1.00 17.56           C  
ATOM   3291  CD1 TYR A 391     -13.055 -17.010  17.130  1.00 20.60           C  
ATOM   3292  CD2 TYR A 391     -14.384 -16.307  18.969  1.00 22.94           C  
ATOM   3293  CE1 TYR A 391     -13.610 -18.275  17.193  1.00 23.41           C  
ATOM   3294  CE2 TYR A 391     -14.932 -17.573  19.049  1.00 25.34           C  
ATOM   3295  CZ  TYR A 391     -14.538 -18.555  18.160  1.00 18.00           C  
ATOM   3296  OH  TYR A 391     -15.078 -19.813  18.241  1.00 14.00           O  
ATOM   3297  HN  TYR A 391     -11.211 -15.782  19.731  1.00  0.00           H  
ATOM   3298  HH  TYR A 391     -15.722 -20.007  18.912  1.00  0.00           H  
ATOM   3299  N   GLU A 392     -14.200 -12.652  19.644  1.00 16.33           N  
ATOM   3300  CA  GLU A 392     -15.237 -12.022  20.453  1.00 19.19           C  
ATOM   3301  C   GLU A 392     -14.642 -11.363  21.680  1.00 14.93           C  
ATOM   3302  O   GLU A 392     -15.270 -11.306  22.731  1.00 21.33           O  
ATOM   3303  CB  GLU A 392     -16.337 -13.011  20.836  1.00 16.09           C  
ATOM   3304  CG  GLU A 392     -16.852 -13.755  19.616  1.00 15.61           C  
ATOM   3305  CD  GLU A 392     -18.327 -13.981  19.670  1.00 16.70           C  
ATOM   3306  OE1 GLU A 392     -18.977 -13.314  20.490  1.00 21.58           O  
ATOM   3307  OE2 GLU A 392     -18.830 -14.837  18.918  1.00 17.95           O1-
ATOM   3308  HN  GLU A 392     -14.118 -12.372  18.667  1.00  0.00           H  
ATOM   3309  N   GLY A 393     -13.435 -10.840  21.525  1.00 16.01           N  
ATOM   3310  CA  GLY A 393     -12.724 -10.201  22.603  1.00 15.78           C  
ATOM   3311  C   GLY A 393     -11.691 -11.129  23.183  1.00 16.61           C  
ATOM   3312  O   GLY A 393     -12.040 -12.157  23.764  1.00 17.89           O  
ATOM   3313  HN  GLY A 393     -12.992 -10.892  20.608  1.00  0.00           H  
ATOM   3314  N   THR A 394     -10.417 -10.776  23.039  1.00 18.44           N  
ATOM   3315  CA  THR A 394      -9.367 -11.596  23.615  1.00 18.18           C  
ATOM   3316  C   THR A 394      -9.530 -11.673  25.126  1.00 19.02           C  
ATOM   3317  O   THR A 394     -10.225 -10.864  25.755  1.00 17.65           O  
ATOM   3318  CB  THR A 394      -7.982 -11.028  23.310  1.00 17.35           C  
ATOM   3319  CG2 THR A 394      -7.757 -10.879  21.841  1.00 14.54           C  
ATOM   3320  OG1 THR A 394      -7.855  -9.749  23.933  1.00 18.81           O  
ATOM   3321  HN  THR A 394     -10.178  -9.929  22.524  1.00  0.00           H  
ATOM   3322  HG1 THR A 394      -6.994  -9.396  23.743  1.00  0.00           H  
ATOM   3323  N   SER A 395      -8.864 -12.665  25.711  1.00 18.82           N  
ATOM   3324  CA  SER A 395      -8.825 -12.758  27.160  1.00 15.25           C  
ATOM   3325  C   SER A 395      -8.426 -11.430  27.778  1.00 19.85           C  
ATOM   3326  O   SER A 395      -8.959 -11.036  28.825  1.00 16.95           O  
ATOM   3327  CB  SER A 395      -7.855 -13.844  27.577  1.00 13.60           C  
ATOM   3328  OG  SER A 395      -8.189 -15.059  26.953  1.00 15.99           O  
ATOM   3329  HN  SER A 395      -8.381 -13.360  25.142  1.00  0.00           H  
ATOM   3330  HG  SER A 395      -7.581 -15.740  27.215  1.00  0.00           H  
ATOM   3331  N   GLU A 396      -7.492 -10.723  27.138  1.00 15.12           N  
ATOM   3332  CA  GLU A 396      -7.059  -9.435  27.663  1.00 16.11           C  
ATOM   3333  C   GLU A 396      -8.228  -8.463  27.685  1.00 18.08           C  
ATOM   3334  O   GLU A 396      -8.503  -7.825  28.707  1.00 19.73           O  
ATOM   3335  CB  GLU A 396      -5.888  -8.882  26.840  1.00 14.61           C  
ATOM   3336  CG  GLU A 396      -4.597  -9.710  26.939  1.00 14.57           C  
ATOM   3337  CD  GLU A 396      -4.770 -11.134  26.412  1.00 15.21           C  
ATOM   3338  OE1 GLU A 396      -5.363 -11.292  25.328  1.00 10.92           O  
ATOM   3339  OE2 GLU A 396      -4.342 -12.099  27.097  1.00 18.12           O1-
ATOM   3340  HN  GLU A 396      -7.080 -11.086  26.278  1.00  0.00           H  
ATOM   3341  N   ILE A 397      -8.978  -8.402  26.584  1.00 19.65           N  
ATOM   3342  CA  ILE A 397     -10.111  -7.486  26.517  1.00 20.25           C  
ATOM   3343  C   ILE A 397     -11.189  -7.897  27.506  1.00 17.81           C  
ATOM   3344  O   ILE A 397     -11.799  -7.042  28.166  1.00 17.05           O  
ATOM   3345  CB  ILE A 397     -10.646  -7.406  25.077  1.00 19.00           C  
ATOM   3346  CG1 ILE A 397      -9.922  -6.287  24.335  1.00 20.05           C  
ATOM   3347  CG2 ILE A 397     -12.144  -7.172  25.067  1.00 19.30           C  
ATOM   3348  CD1 ILE A 397      -8.472  -6.592  24.088  1.00 21.60           C  
ATOM   3349  HN  ILE A 397      -8.759  -8.998  25.786  1.00  0.00           H  
ATOM   3350  N   GLN A 398     -11.441  -9.205  27.624  1.00 16.30           N  
ATOM   3351  CA  GLN A 398     -12.362  -9.687  28.641  1.00 17.54           C  
ATOM   3352  C   GLN A 398     -11.954  -9.156  29.998  1.00 14.58           C  
ATOM   3353  O   GLN A 398     -12.775  -8.593  30.726  1.00 13.88           O  
ATOM   3354  CB  GLN A 398     -12.419 -11.221  28.653  1.00 16.55           C  
ATOM   3355  CG  GLN A 398     -12.735 -11.838  27.297  1.00 15.42           C  
ATOM   3356  CD  GLN A 398     -14.040 -11.335  26.703  1.00 15.82           C  
ATOM   3357  NE2 GLN A 398     -14.137 -11.383  25.380  1.00 16.74           N  
ATOM   3358  OE1 GLN A 398     -14.947 -10.903  27.419  1.00 14.88           O  
ATOM   3359  HN  GLN A 398     -10.985  -9.868  26.997  1.00  0.00           H  
ATOM   3360 1HE2 GLN A 398     -13.387 -11.740  24.788  1.00  0.00           H  
ATOM   3361 2HE2 GLN A 398     -15.013 -11.045  24.981  1.00  0.00           H  
ATOM   3362  N   ARG A 399     -10.666  -9.263  30.322  1.00 16.10           N  
ATOM   3363  CA  ARG A 399     -10.204  -8.808  31.626  1.00 16.42           C  
ATOM   3364  C   ARG A 399     -10.365  -7.304  31.746  1.00 17.58           C  
ATOM   3365  O   ARG A 399     -10.773  -6.795  32.799  1.00 16.33           O  
ATOM   3366  CB  ARG A 399      -8.754  -9.233  31.851  1.00 13.62           C  
ATOM   3367  CG  ARG A 399      -8.598 -10.732  31.988  1.00 13.32           C  
ATOM   3368  CD  ARG A 399      -7.165 -11.179  32.285  1.00 17.04           C  
ATOM   3369  NE  ARG A 399      -7.154 -12.498  32.926  1.00 15.41           N  
ATOM   3370  CZ  ARG A 399      -7.092 -13.653  32.266  1.00 16.54           C  
ATOM   3371  NH1 ARG A 399      -7.018 -13.670  30.934  1.00 15.82           N1+
ATOM   3372  NH2 ARG A 399      -7.099 -14.797  32.936  1.00 12.90           N  
ATOM   3373  HN  ARG A 399     -10.004  -9.663  29.657  1.00  0.00           H  
ATOM   3374  HE  ARG A 399      -7.197 -12.533  33.945  1.00  0.00           H  
ATOM   3375 1HH1 ARG A 399      -7.013 -12.790  30.419  1.00  0.00           H  
ATOM   3376 2HH1 ARG A 399      -6.971 -14.555  30.428  1.00  0.00           H  
ATOM   3377 1HH2 ARG A 399      -7.156 -14.784  33.954  1.00  0.00           H  
ATOM   3378 2HH2 ARG A 399      -7.052 -15.682  32.430  1.00  0.00           H  
ATOM   3379  N   LEU A 400     -10.086  -6.580  30.661  1.00 15.85           N  
ATOM   3380  CA  LEU A 400     -10.378  -5.155  30.648  1.00 17.95           C  
ATOM   3381  C   LEU A 400     -11.855  -4.911  30.883  1.00 17.68           C  
ATOM   3382  O   LEU A 400     -12.229  -4.054  31.692  1.00 17.57           O  
ATOM   3383  CB  LEU A 400      -9.941  -4.540  29.329  1.00 19.71           C  
ATOM   3384  CG  LEU A 400      -8.442  -4.463  29.093  1.00 24.26           C  
ATOM   3385  CD1 LEU A 400      -8.226  -3.997  27.665  1.00 21.96           C  
ATOM   3386  CD2 LEU A 400      -7.771  -3.504  30.085  1.00 21.55           C  
ATOM   3387  HN  LEU A 400      -9.669  -7.024  29.843  1.00  0.00           H  
ATOM   3388  N   VAL A 401     -12.709  -5.677  30.204  1.00 18.54           N  
ATOM   3389  CA  VAL A 401     -14.148  -5.539  30.393  1.00 17.12           C  
ATOM   3390  C   VAL A 401     -14.522  -5.841  31.836  1.00 16.41           C  
ATOM   3391  O   VAL A 401     -15.303  -5.107  32.448  1.00 20.87           O  
ATOM   3392  CB  VAL A 401     -14.912  -6.447  29.413  1.00 16.07           C  
ATOM   3393  CG1 VAL A 401     -16.392  -6.405  29.719  1.00 12.71           C  
ATOM   3394  CG2 VAL A 401     -14.666  -6.003  28.000  1.00 14.30           C  
ATOM   3395  HN  VAL A 401     -12.351  -6.368  29.544  1.00  0.00           H  
ATOM   3396  N   ILE A 402     -13.987  -6.943  32.390  1.00 22.87           N  
ATOM   3397  CA  ILE A 402     -14.245  -7.308  33.787  1.00 17.70           C  
ATOM   3398  C   ILE A 402     -13.833  -6.175  34.703  1.00 19.63           C  
ATOM   3399  O   ILE A 402     -14.620  -5.699  35.527  1.00 22.15           O  
ATOM   3400  CB  ILE A 402     -13.486  -8.584  34.194  1.00 21.13           C  
ATOM   3401  CG1 ILE A 402     -13.676  -9.747  33.231  1.00 22.44           C  
ATOM   3402  CG2 ILE A 402     -13.891  -8.979  35.596  1.00 17.95           C  
ATOM   3403  CD1 ILE A 402     -15.051 -10.132  33.098  1.00 27.59           C  
ATOM   3404  HN  ILE A 402     -13.386  -7.541  31.824  1.00  0.00           H  
ATOM   3405  N   ALA A 403     -12.562  -5.771  34.598  1.00 20.84           N  
ATOM   3406  CA  ALA A 403     -12.042  -4.658  35.382  1.00 21.83           C  
ATOM   3407  C   ALA A 403     -12.941  -3.439  35.267  1.00 21.34           C  
ATOM   3408  O   ALA A 403     -13.310  -2.831  36.277  1.00 22.22           O  
ATOM   3409  CB  ALA A 403     -10.623  -4.310  34.929  1.00 17.26           C  
ATOM   3410  HN  ALA A 403     -11.940  -6.255  33.951  1.00  0.00           H  
ATOM   3411  N   GLY A 404     -13.320  -3.084  34.037  1.00 24.40           N  
ATOM   3412  CA  GLY A 404     -14.069  -1.858  33.831  1.00 19.44           C  
ATOM   3413  C   GLY A 404     -15.361  -1.850  34.617  1.00 25.80           C  
ATOM   3414  O   GLY A 404     -15.663  -0.892  35.336  1.00 24.17           O  
ATOM   3415  HN  GLY A 404     -13.083  -3.675  33.241  1.00  0.00           H  
ATOM   3416  N   HIS A 405     -16.116  -2.948  34.531  1.00 21.94           N  
ATOM   3417  CA  HIS A 405     -17.419  -3.016  35.168  1.00 22.89           C  
ATOM   3418  C   HIS A 405     -17.319  -3.321  36.648  1.00 26.22           C  
ATOM   3419  O   HIS A 405     -18.212  -2.941  37.411  1.00 29.65           O  
ATOM   3420  CB  HIS A 405     -18.279  -4.058  34.458  1.00 21.20           C  
ATOM   3421  CG  HIS A 405     -18.748  -3.593  33.122  1.00 23.61           C  
ATOM   3422  CD2 HIS A 405     -18.128  -3.576  31.917  1.00 24.65           C  
ATOM   3423  ND1 HIS A 405     -19.967  -2.979  32.938  1.00 22.57           N  
ATOM   3424  CE1 HIS A 405     -20.096  -2.639  31.666  1.00 26.29           C  
ATOM   3425  NE2 HIS A 405     -18.995  -2.993  31.022  1.00 22.93           N  
ATOM   3426  HN  HIS A 405     -15.771  -3.753  34.009  1.00  0.00           H  
ATOM   3427  HD1 HIS A 405     -20.661  -2.813  33.667  1.00  0.00           H  
ATOM   3428  HE2 HIS A 405     -18.819  -2.856  30.027  1.00  0.00           H  
ATOM   3429  N   LEU A 406     -16.270  -4.025  37.068  1.00 23.82           N  
ATOM   3430  CA  LEU A 406     -16.029  -4.194  38.494  1.00 25.60           C  
ATOM   3431  C   LEU A 406     -15.806  -2.839  39.157  1.00 28.55           C  
ATOM   3432  O   LEU A 406     -16.390  -2.535  40.203  1.00 28.60           O  
ATOM   3433  CB  LEU A 406     -14.826  -5.105  38.700  1.00 18.99           C  
ATOM   3434  CG  LEU A 406     -14.446  -5.438  40.130  1.00 28.42           C  
ATOM   3435  CD1 LEU A 406     -15.447  -6.411  40.776  1.00 23.04           C  
ATOM   3436  CD2 LEU A 406     -13.063  -6.033  40.101  1.00 27.74           C  
ATOM   3437  HN  LEU A 406     -15.635  -4.446  36.390  1.00  0.00           H  
ATOM   3438  N   LEU A 407     -14.964  -2.010  38.539  1.00 23.27           N  
ATOM   3439  CA  LEU A 407     -14.693  -0.673  39.045  1.00 26.60           C  
ATOM   3440  C   LEU A 407     -15.954   0.175  39.037  1.00 30.24           C  
ATOM   3441  O   LEU A 407     -16.265   0.855  40.022  1.00 31.00           O  
ATOM   3442  CB  LEU A 407     -13.602  -0.015  38.197  1.00 25.60           C  
ATOM   3443  CG  LEU A 407     -12.212  -0.580  38.442  1.00 19.17           C  
ATOM   3444  CD1 LEU A 407     -11.240   0.027  37.490  1.00 17.40           C  
ATOM   3445  CD2 LEU A 407     -11.810  -0.317  39.859  1.00 17.27           C  
ATOM   3446  HN  LEU A 407     -14.497  -2.322  37.688  1.00  0.00           H  
ATOM   3447  N   ARG A 408     -16.700   0.143  37.928  1.00 25.18           N  
ATOM   3448  CA  ARG A 408     -17.902   0.960  37.845  1.00 27.54           C  
ATOM   3449  C   ARG A 408     -18.997   0.436  38.756  1.00 38.94           C  
ATOM   3450  O   ARG A 408     -19.848   1.216  39.204  1.00 45.84           O  
ATOM   3451  CB  ARG A 408     -18.366   1.061  36.401  1.00 28.13           C  
ATOM   3452  CG  ARG A 408     -17.281   1.704  35.523  1.00 37.41           C  
ATOM   3453  CD  ARG A 408     -17.692   1.925  34.071  1.00 47.25           C  
ATOM   3454  NE  ARG A 408     -18.882   1.163  33.701  1.00 47.21           N  
ATOM   3455  CZ  ARG A 408     -20.104   1.686  33.626  1.00 51.69           C  
ATOM   3456  NH1 ARG A 408     -20.295   2.976  33.891  1.00 58.31           N1+
ATOM   3457  NH2 ARG A 408     -21.133   0.919  33.290  1.00 55.14           N  
ATOM   3458  HN  ARG A 408     -16.428  -0.451  37.144  1.00  0.00           H  
ATOM   3459  HE  ARG A 408     -18.770   0.172  33.488  1.00  0.00           H  
ATOM   3460 1HH1 ARG A 408     -19.504   3.566  34.149  1.00  0.00           H  
ATOM   3461 2HH1 ARG A 408     -21.231   3.377  33.834  1.00  0.00           H  
ATOM   3462 1HH2 ARG A 408     -20.987  -0.070  33.087  1.00  0.00           H  
ATOM   3463 2HH2 ARG A 408     -22.069   1.320  33.233  1.00  0.00           H  
ATOM   3464  N   SER A 409     -18.978  -0.860  39.077  1.00 32.79           N  
ATOM   3465  CA  SER A 409     -19.798  -1.323  40.186  1.00 32.64           C  
ATOM   3466  C   SER A 409     -19.337  -0.692  41.493  1.00 38.59           C  
ATOM   3467  O   SER A 409     -20.158  -0.263  42.312  1.00 40.35           O  
ATOM   3468  CB  SER A 409     -19.756  -2.842  40.273  1.00 30.41           C  
ATOM   3469  OG  SER A 409     -20.297  -3.404  39.090  1.00 45.46           O  
ATOM   3470  HN  SER A 409     -18.398  -1.515  38.553  1.00  0.00           H  
ATOM   3471  HG  SER A 409     -20.271  -4.352  39.144  1.00  0.00           H  
ATOM   3472  N   TYR A 410     -18.023  -0.608  41.699  1.00 36.61           N  
ATOM   3473  CA  TYR A 410     -17.527  -0.048  42.947  1.00 34.16           C  
ATOM   3474  C   TYR A 410     -17.835   1.439  43.051  1.00 34.57           C  
ATOM   3475  O   TYR A 410     -18.143   1.940  44.139  1.00 40.02           O  
ATOM   3476  CB  TYR A 410     -16.030  -0.279  43.077  1.00 29.46           C  
ATOM   3477  CG  TYR A 410     -15.475   0.366  44.321  1.00 36.21           C  
ATOM   3478  CD1 TYR A 410     -15.517  -0.298  45.533  1.00 33.55           C  
ATOM   3479  CD2 TYR A 410     -14.938   1.668  44.292  1.00 33.13           C  
ATOM   3480  CE1 TYR A 410     -15.022   0.300  46.687  1.00 30.25           C  
ATOM   3481  CE2 TYR A 410     -14.435   2.268  45.441  1.00 26.21           C  
ATOM   3482  CZ  TYR A 410     -14.479   1.572  46.629  1.00 25.38           C  
ATOM   3483  OH  TYR A 410     -13.980   2.140  47.776  1.00 30.49           O  
ATOM   3484  HN  TYR A 410     -17.370  -0.934  40.987  1.00  0.00           H  
ATOM   3485  HH  TYR A 410     -13.607   3.013  47.736  1.00  0.00           H  
ATOM   3486  N   ARG A 411     -17.733   2.164  41.937  1.00 33.87           N  
ATOM   3487  CA  ARG A 411     -18.003   3.593  41.952  1.00 32.41           C  
ATOM   3488  C   ARG A 411     -19.490   3.901  42.025  1.00 33.10           C  
ATOM   3489  O   ARG A 411     -19.856   5.039  42.313  1.00 37.73           O  
ATOM   3490  CB  ARG A 411     -17.373   4.231  40.720  1.00 29.56           C  
ATOM   3491  CG  ARG A 411     -15.883   4.027  40.694  1.00 25.59           C  
ATOM   3492  CD  ARG A 411     -15.330   3.892  39.301  1.00 21.06           C  
ATOM   3493  NE  ARG A 411     -13.876   3.977  39.344  1.00 22.74           N  
ATOM   3494  CZ  ARG A 411     -13.082   4.072  38.279  1.00 25.84           C  
ATOM   3495  NH1 ARG A 411     -13.592   4.095  37.054  1.00 30.29           N1+
ATOM   3496  NH2 ARG A 411     -11.769   4.141  38.446  1.00 19.10           N  
ATOM   3497  HN  ARG A 411     -17.462   1.711  41.064  1.00  0.00           H  
ATOM   3498  HE  ARG A 411     -13.431   3.963  40.262  1.00  0.00           H  
ATOM   3499 1HH1 ARG A 411     -12.984   4.168  36.238  1.00  0.00           H  
ATOM   3500 2HH1 ARG A 411     -14.602   4.042  36.925  1.00  0.00           H  
ATOM   3501 1HH2 ARG A 411     -11.161   4.214  37.630  1.00  0.00           H  
ATOM   3502 2HH2 ARG A 411     -11.377   4.123  39.388  1.00  0.00           H  
ATOM   3503  N   SER A 412     -20.345   2.915  41.784  1.00 44.36           N  
ATOM   3504  CA  SER A 412     -21.789   3.106  41.788  1.00 49.46           C  
ATOM   3505  C   SER A 412     -22.283   3.658  43.114  1.00 46.88           C  
ATOM   3506  O   SER A 412     -23.328   4.297  43.166  1.00 53.81           O  
ATOM   3507  CB  SER A 412     -22.501   1.790  41.478  1.00 42.60           C  
ATOM   3508  OG  SER A 412     -22.458   1.521  40.088  1.00 53.14           O  
ATOM   3509  HN  SER A 412     -19.976   1.985  41.588  1.00  0.00           H  
ATOM   3510  HG  SER A 412     -22.901   0.703  39.895  1.00  0.00           H  
TER   
ATOM   3511  N   TYR B  29      30.400 -20.800  30.989  1.00 47.02           N  
ATOM   3512  CA  TYR B  29      29.424 -20.307  31.930  1.00 49.37           C  
ATOM   3513  C   TYR B  29      28.110 -19.996  31.201  1.00 52.76           C  
ATOM   3514  O   TYR B  29      28.141 -19.859  30.008  1.00 45.20           O  
ATOM   3515  CB  TYR B  29      30.030 -19.147  32.743  1.00 45.99           C  
ATOM   3516  CG  TYR B  29      30.167 -19.551  34.176  1.00 51.83           C  
ATOM   3517  CD1 TYR B  29      31.222 -19.187  34.966  1.00 43.94           C  
ATOM   3518  CD2 TYR B  29      29.257 -20.401  34.689  1.00 55.86           C  
ATOM   3519  CE1 TYR B  29      31.293 -19.645  36.270  1.00 60.83           C  
ATOM   3520  CE2 TYR B  29      29.292 -20.862  35.969  1.00 60.98           C  
ATOM   3521  CZ  TYR B  29      30.310 -20.519  36.775  1.00 68.86           C  
ATOM   3522  OH  TYR B  29      30.239 -21.030  38.063  1.00 55.55           O  
ATOM   3523  HN1 TYR B  29      31.273 -21.007  31.474  1.00  0.00           H  
ATOM   3524  HN2 TYR B  29      30.537 -20.159  30.208  1.00  0.00           H  
ATOM   3525  HN3 TYR B  29      30.054 -21.602  30.463  1.00  0.00           H  
ATOM   3526  HH  TYR B  29      30.959 -20.787  38.633  1.00  0.00           H  
ATOM   3527  N   GLN B  30      27.049 -19.636  31.937  1.00 55.45           N  
ATOM   3528  CA  GLN B  30      25.732 -19.284  31.368  1.00 51.79           C  
ATOM   3529  C   GLN B  30      25.253 -17.799  31.346  1.00 57.88           C  
ATOM   3530  O   GLN B  30      24.850 -17.280  32.386  1.00 55.73           O  
ATOM   3531  CB  GLN B  30      24.655 -20.219  31.908  1.00 51.11           C  
ATOM   3532  CG  GLN B  30      24.567 -20.406  33.420  1.00 65.05           C  
ATOM   3533  CD  GLN B  30      25.837 -20.885  34.105  1.00 58.23           C  
ATOM   3534  NE2 GLN B  30      26.075 -20.421  35.313  1.00 57.98           N  
ATOM   3535  OE1 GLN B  30      26.547 -21.674  33.583  1.00 54.16           O  
ATOM   3536  HN  GLN B  30      27.158 -19.603  32.951  1.00  0.00           H  
ATOM   3537 1HE2 GLN B  30      25.463 -19.741  35.763  1.00  0.00           H  
ATOM   3538 2HE2 GLN B  30      26.927 -20.742  35.773  1.00  0.00           H  
ATOM   3539  N   SER B  31      25.230 -17.198  30.130  1.00 55.55           N  
ATOM   3540  CA  SER B  31      24.924 -15.776  29.770  1.00 53.79           C  
ATOM   3541  C   SER B  31      26.177 -15.091  30.166  1.00 52.21           C  
ATOM   3542  O   SER B  31      26.731 -14.321  29.422  1.00 57.84           O  
ATOM   3543  CB  SER B  31      23.667 -15.102  30.375  1.00 49.09           C  
ATOM   3544  OG  SER B  31      23.179 -14.082  29.532  1.00 40.85           O  
ATOM   3545  HN  SER B  31      25.455 -17.806  29.342  1.00  0.00           H  
ATOM   3546  HG  SER B  31      22.408 -13.669  29.903  1.00  0.00           H  
ATOM   3547  N   VAL B  32      26.610 -15.391  31.376  1.00 52.98           N  
ATOM   3548  CA  VAL B  32      27.842 -14.993  31.875  1.00 55.08           C  
ATOM   3549  C   VAL B  32      28.711 -15.729  30.871  1.00 54.69           C  
ATOM   3550  O   VAL B  32      28.722 -16.892  30.876  1.00 55.56           O  
ATOM   3551  CB  VAL B  32      28.049 -15.659  33.219  1.00 45.62           C  
ATOM   3552  HN  VAL B  32      26.004 -15.947  31.979  1.00  0.00           H  
ATOM   3553  N   GLU B  33      29.419 -15.003  30.028  1.00 54.59           N  
ATOM   3554  CA  GLU B  33      30.311 -15.497  29.000  1.00 52.26           C  
ATOM   3555  C   GLU B  33      30.328 -16.957  28.562  1.00 50.82           C  
ATOM   3556  O   GLU B  33      31.019 -17.783  29.115  1.00 48.44           O  
ATOM   3557  CB  GLU B  33      31.730 -15.044  29.295  1.00 51.88           C  
ATOM   3558  CG  GLU B  33      32.671 -15.113  28.115  1.00 52.11           C  
ATOM   3559  CD  GLU B  33      32.956 -13.771  27.491  1.00 53.12           C  
ATOM   3560  OE1 GLU B  33      33.182 -12.794  28.200  1.00 51.23           O  
ATOM   3561  OE2 GLU B  33      32.950 -13.703  26.277  1.00 56.39           O1-
ATOM   3562  HN  GLU B  33      29.329 -13.990  30.108  1.00  0.00           H  
ATOM   3563  N   LEU B  34      29.627 -17.226  27.481  1.00 44.01           N  
ATOM   3564  CA  LEU B  34      29.635 -18.512  26.897  1.00 40.28           C  
ATOM   3565  C   LEU B  34      30.989 -18.664  26.301  1.00 44.38           C  
ATOM   3566  O   LEU B  34      31.520 -17.746  25.719  1.00 43.84           O  
ATOM   3567  CB  LEU B  34      28.636 -18.598  25.769  1.00 33.11           C  
ATOM   3568  CG  LEU B  34      27.331 -19.305  25.989  1.00 33.47           C  
ATOM   3569  HN  LEU B  34      29.065 -16.489  27.055  1.00  0.00           H  
ATOM   3570  N   PRO B  35      31.560 -19.879  26.339  1.00 41.31           N  
ATOM   3571  CA  PRO B  35      32.872 -20.092  25.745  1.00 31.00           C  
ATOM   3572  C   PRO B  35      32.826 -19.808  24.274  1.00 32.50           C  
ATOM   3573  O   PRO B  35      31.884 -20.091  23.624  1.00 35.59           O  
ATOM   3574  CB  PRO B  35      33.178 -21.546  26.043  1.00 35.29           C  
ATOM   3575  CG  PRO B  35      32.278 -21.911  27.121  1.00 35.12           C  
ATOM   3576  CD  PRO B  35      31.063 -21.082  27.000  1.00 34.83           C  
ATOM   3577  N   GLU B  36      33.924 -19.290  23.784  1.00 31.71           N  
ATOM   3578  CA  GLU B  36      34.058 -18.800  22.420  1.00 32.63           C  
ATOM   3579  C   GLU B  36      33.534 -19.799  21.384  1.00 31.27           C  
ATOM   3580  O   GLU B  36      32.766 -19.439  20.483  1.00 26.29           O  
ATOM   3581  CB  GLU B  36      35.527 -18.488  22.191  1.00 31.37           C  
ATOM   3582  CG  GLU B  36      35.831 -17.846  20.912  1.00 35.88           C  
ATOM   3583  CD  GLU B  36      37.183 -17.232  20.961  1.00 37.13           C  
ATOM   3584  OE1 GLU B  36      37.747 -17.117  22.081  1.00 30.88           O  
ATOM   3585  OE2 GLU B  36      37.678 -16.889  19.875  1.00 33.39           O1-
ATOM   3586  HN  GLU B  36      34.737 -19.226  24.397  1.00  0.00           H  
ATOM   3587  N   THR B  37      33.935 -21.066  21.504  1.00 32.61           N  
ATOM   3588  CA  THR B  37      33.438 -22.093  20.594  1.00 30.56           C  
ATOM   3589  C   THR B  37      31.923 -22.076  20.526  1.00 27.07           C  
ATOM   3590  O   THR B  37      31.334 -22.124  19.441  1.00 30.25           O  
ATOM   3591  CB  THR B  37      33.919 -23.477  21.036  1.00 32.97           C  
ATOM   3592  CG2 THR B  37      33.420 -24.542  20.054  1.00 26.00           C  
ATOM   3593  OG1 THR B  37      35.351 -23.502  21.097  1.00 32.95           O  
ATOM   3594  HN  THR B  37      34.595 -21.319  22.239  1.00  0.00           H  
ATOM   3595  HG1 THR B  37      35.650 -24.361  21.371  1.00  0.00           H  
ATOM   3596  N   HIS B  38      31.279 -21.982  21.688  1.00 29.50           N  
ATOM   3597  CA  HIS B  38      29.828 -22.103  21.765  1.00 27.50           C  
ATOM   3598  C   HIS B  38      29.137 -20.879  21.176  1.00 24.92           C  
ATOM   3599  O   HIS B  38      28.190 -21.015  20.393  1.00 25.78           O  
ATOM   3600  CB  HIS B  38      29.417 -22.337  23.220  1.00 27.07           C  
ATOM   3601  CG  HIS B  38      29.965 -23.607  23.799  1.00 31.13           C  
ATOM   3602  CD2 HIS B  38      29.426 -24.846  23.902  1.00 22.79           C  
ATOM   3603  ND1 HIS B  38      31.231 -23.698  24.338  1.00 37.60           N  
ATOM   3604  CE1 HIS B  38      31.442 -24.933  24.761  1.00 28.58           C  
ATOM   3605  NE2 HIS B  38      30.362 -25.648  24.508  1.00 22.95           N  
ATOM   3606  HN  HIS B  38      31.812 -21.822  22.543  1.00  0.00           H  
ATOM   3607  HD1 HIS B  38      31.901 -22.931  24.401  1.00  0.00           H  
ATOM   3608  HE2 HIS B  38      30.242 -26.637  24.727  1.00  0.00           H  
ATOM   3609  N   GLN B  39      29.645 -19.714  21.467  1.00 26.97           N  
ATOM   3610  CA  GLN B  39      29.179 -18.496  20.899  1.00 23.75           C  
ATOM   3611  C   GLN B  39      29.304 -18.562  19.413  1.00 26.59           C  
ATOM   3612  O   GLN B  39      28.400 -18.222  18.725  1.00 32.41           O  
ATOM   3613  CB  GLN B  39      30.011 -17.364  21.380  1.00 32.33           C  
ATOM   3614  CG  GLN B  39      29.553 -16.865  22.700  1.00 38.26           C  
ATOM   3615  CD  GLN B  39      30.540 -15.932  23.325  1.00 48.90           C  
ATOM   3616  NE2 GLN B  39      31.652 -15.755  22.672  1.00 49.51           N  
ATOM   3617  OE1 GLN B  39      30.308 -15.384  24.385  1.00 49.59           O  
ATOM   3618  HN  GLN B  39      30.415 -19.674  22.135  1.00  0.00           H  
ATOM   3619 1HE2 GLN B  39      32.325 -15.118  23.098  1.00  0.00           H  
ATOM   3620 2HE2 GLN B  39      31.847 -16.215  21.783  1.00  0.00           H  
ATOM   3621  N   MET B  40      30.450 -18.938  18.915  1.00 19.49           N  
ATOM   3622  CA  MET B  40      30.632 -19.140  17.484  1.00 25.40           C  
ATOM   3623  C   MET B  40      29.621 -20.143  16.947  1.00 26.84           C  
ATOM   3624  O   MET B  40      28.964 -19.907  15.927  1.00 26.84           O  
ATOM   3625  CB  MET B  40      32.049 -19.619  17.204  1.00 27.92           C  
ATOM   3626  CG  MET B  40      33.092 -18.559  17.342  1.00 37.21           C  
ATOM   3627  SD  MET B  40      33.987 -18.597  15.796  1.00 55.56           S  
ATOM   3628  CE  MET B  40      34.342 -20.353  15.659  1.00 33.40           C  
ATOM   3629  HN  MET B  40      31.238 -19.094  19.543  1.00  0.00           H  
ATOM   3630  N   LEU B  41      29.498 -21.282  17.624  1.00 26.93           N  
ATOM   3631  CA  LEU B  41      28.516 -22.278  17.228  1.00 26.91           C  
ATOM   3632  C   LEU B  41      27.113 -21.694  17.220  1.00 26.48           C  
ATOM   3633  O   LEU B  41      26.320 -21.981  16.311  1.00 25.28           O  
ATOM   3634  CB  LEU B  41      28.594 -23.469  18.177  1.00 23.17           C  
ATOM   3635  CG  LEU B  41      27.552 -24.514  17.829  1.00 24.38           C  
ATOM   3636  CD1 LEU B  41      28.161 -25.585  16.954  1.00 24.71           C  
ATOM   3637  CD2 LEU B  41      26.998 -25.092  19.106  1.00 27.88           C  
ATOM   3638  HN  LEU B  41      30.099 -21.458  18.429  1.00  0.00           H  
ATOM   3639  N   LEU B  42      26.784 -20.889  18.239  1.00 25.45           N  
ATOM   3640  CA  LEU B  42      25.479 -20.243  18.286  1.00 25.43           C  
ATOM   3641  C   LEU B  42      25.251 -19.404  17.041  1.00 26.43           C  
ATOM   3642  O   LEU B  42      24.236 -19.561  16.352  1.00 25.67           O  
ATOM   3643  CB  LEU B  42      25.351 -19.378  19.544  1.00 25.17           C  
ATOM   3644  CG  LEU B  42      23.919 -18.954  19.910  1.00 24.12           C  
ATOM   3645  CD1 LEU B  42      23.823 -18.556  21.373  1.00 25.52           C  
ATOM   3646  CD2 LEU B  42      23.350 -17.842  19.013  1.00 25.70           C  
ATOM   3647  HN  LEU B  42      27.455 -20.727  18.990  1.00  0.00           H  
ATOM   3648  N   GLN B  43      26.174 -18.480  16.757  1.00 28.18           N  
ATOM   3649  CA  GLN B  43      26.073 -17.713  15.522  1.00 32.49           C  
ATOM   3650  C   GLN B  43      25.986 -18.639  14.319  1.00 27.37           C  
ATOM   3651  O   GLN B  43      25.141 -18.440  13.442  1.00 29.60           O  
ATOM   3652  CB  GLN B  43      27.257 -16.751  15.377  1.00 31.53           C  
ATOM   3653  CG  GLN B  43      26.975 -15.543  14.459  1.00 43.15           C  
ATOM   3654  CD  GLN B  43      25.520 -15.036  14.544  1.00 54.05           C  
ATOM   3655  NE2 GLN B  43      24.741 -15.258  13.476  1.00 38.27           N  
ATOM   3656  OE1 GLN B  43      25.111 -14.457  15.557  1.00 52.45           O  
ATOM   3657  HN  GLN B  43      26.946 -18.312  17.402  1.00  0.00           H  
ATOM   3658 1HE2 GLN B  43      23.779 -14.923  13.532  1.00  0.00           H  
ATOM   3659 2HE2 GLN B  43      25.078 -15.736  12.640  1.00  0.00           H  
ATOM   3660  N   THR B  44      26.837 -19.666  14.270  1.00 22.60           N  
ATOM   3661  CA  THR B  44      26.797 -20.605  13.150  1.00 26.94           C  
ATOM   3662  C   THR B  44      25.399 -21.197  12.987  1.00 26.80           C  
ATOM   3663  O   THR B  44      24.799 -21.116  11.907  1.00 30.61           O  
ATOM   3664  CB  THR B  44      27.841 -21.714  13.347  1.00 27.44           C  
ATOM   3665  CG2 THR B  44      27.565 -22.879  12.425  1.00 31.03           C  
ATOM   3666  OG1 THR B  44      29.151 -21.210  13.064  1.00 29.74           O  
ATOM   3667  HN  THR B  44      27.519 -19.796  15.018  1.00  0.00           H  
ATOM   3668  HG1 THR B  44      29.797 -21.896  13.186  1.00  0.00           H  
ATOM   3669  N   CYS B  45      24.844 -21.762  14.066  1.00 23.69           N  
ATOM   3670  CA  CYS B  45      23.520 -22.371  13.988  1.00 22.04           C  
ATOM   3671  C   CYS B  45      22.415 -21.340  13.810  1.00 22.69           C  
ATOM   3672  O   CYS B  45      21.417 -21.616  13.134  1.00 23.61           O  
ATOM   3673  CB  CYS B  45      23.270 -23.209  15.235  1.00 27.63           C  
ATOM   3674  SG  CYS B  45      24.448 -24.543  15.404  1.00 23.51           S  
ATOM   3675  HN  CYS B  45      25.351 -21.767  14.951  1.00  0.00           H  
ATOM   3676  N   ARG B  46      22.551 -20.157  14.414  1.00 26.52           N  
ATOM   3677  CA  ARG B  46      21.587 -19.111  14.105  1.00 27.51           C  
ATOM   3678  C   ARG B  46      21.679 -18.707  12.641  1.00 26.63           C  
ATOM   3679  O   ARG B  46      20.650 -18.510  11.986  1.00 29.49           O  
ATOM   3680  CB  ARG B  46      21.786 -17.906  15.019  1.00 31.97           C  
ATOM   3681  CG  ARG B  46      20.860 -16.760  14.692  1.00 29.33           C  
ATOM   3682  CD  ARG B  46      19.899 -16.486  15.816  1.00 32.34           C  
ATOM   3683  NE  ARG B  46      20.584 -16.047  17.024  1.00 40.36           N  
ATOM   3684  CZ  ARG B  46      20.084 -16.175  18.248  1.00 41.11           C  
ATOM   3685  NH1 ARG B  46      18.895 -16.737  18.423  1.00 41.01           N1+
ATOM   3686  NH2 ARG B  46      20.772 -15.746  19.299  1.00 45.33           N  
ATOM   3687  HN  ARG B  46      23.310 -19.991  15.074  1.00  0.00           H  
ATOM   3688  HE  ARG B  46      21.503 -15.615  16.924  1.00  0.00           H  
ATOM   3689 1HH1 ARG B  46      18.366 -17.067  17.615  1.00  0.00           H  
ATOM   3690 2HH1 ARG B  46      18.511 -16.835  19.363  1.00  0.00           H  
ATOM   3691 1HH2 ARG B  46      21.686 -15.314  19.164  1.00  0.00           H  
ATOM   3692 2HH2 ARG B  46      20.388 -15.844  20.239  1.00  0.00           H  
ATOM   3693  N   ASP B  47      22.903 -18.591  12.106  1.00 29.45           N  
ATOM   3694  CA  ASP B  47      23.068 -18.359  10.670  1.00 27.34           C  
ATOM   3695  C   ASP B  47      22.385 -19.459   9.882  1.00 24.19           C  
ATOM   3696  O   ASP B  47      21.634 -19.189   8.941  1.00 22.98           O  
ATOM   3697  CB  ASP B  47      24.553 -18.296  10.278  1.00 29.64           C  
ATOM   3698  CG  ASP B  47      25.249 -17.012  10.734  1.00 41.00           C  
ATOM   3699  OD1 ASP B  47      24.550 -16.025  11.055  1.00 39.19           O  
ATOM   3700  OD2 ASP B  47      26.511 -16.996  10.765  1.00 44.15           O1-
ATOM   3701  HN  ASP B  47      23.726 -18.665  12.704  1.00  0.00           H  
ATOM   3702  N   PHE B  48      22.619 -20.716  10.272  1.00 25.27           N  
ATOM   3703  CA  PHE B  48      22.003 -21.825   9.563  1.00 25.74           C  
ATOM   3704  C   PHE B  48      20.489 -21.767   9.656  1.00 24.76           C  
ATOM   3705  O   PHE B  48      19.787 -21.870   8.643  1.00 24.57           O  
ATOM   3706  CB  PHE B  48      22.502 -23.163  10.103  1.00 25.71           C  
ATOM   3707  CG  PHE B  48      22.018 -24.321   9.292  1.00 22.41           C  
ATOM   3708  CD1 PHE B  48      22.716 -24.719   8.161  1.00 26.42           C  
ATOM   3709  CD2 PHE B  48      20.831 -24.959   9.606  1.00 18.31           C  
ATOM   3710  CE1 PHE B  48      22.267 -25.777   7.373  1.00 25.51           C  
ATOM   3711  CE2 PHE B  48      20.365 -26.011   8.827  1.00 27.52           C  
ATOM   3712  CZ  PHE B  48      21.085 -26.423   7.701  1.00 28.01           C  
ATOM   3713  HN  PHE B  48      23.231 -20.897  11.068  1.00  0.00           H  
ATOM   3714  N   ALA B  49      19.968 -21.628  10.872  1.00 25.31           N  
ATOM   3715  CA  ALA B  49      18.525 -21.681  11.065  1.00 24.88           C  
ATOM   3716  C   ALA B  49      17.836 -20.592  10.266  1.00 23.95           C  
ATOM   3717  O   ALA B  49      16.858 -20.845   9.550  1.00 21.48           O  
ATOM   3718  CB  ALA B  49      18.201 -21.544  12.552  1.00 20.23           C  
ATOM   3719  HN  ALA B  49      20.582 -21.484  11.674  1.00  0.00           H  
ATOM   3720  N   GLU B  50      18.339 -19.365  10.378  1.00 23.70           N  
ATOM   3721  CA  GLU B  50      17.692 -18.254   9.703  1.00 28.46           C  
ATOM   3722  C   GLU B  50      17.839 -18.368   8.201  1.00 26.72           C  
ATOM   3723  O   GLU B  50      16.926 -17.978   7.465  1.00 29.01           O  
ATOM   3724  CB  GLU B  50      18.261 -16.937  10.216  1.00 25.59           C  
ATOM   3725  CG  GLU B  50      18.089 -16.792  11.720  1.00 27.44           C  
ATOM   3726  CD  GLU B  50      18.355 -15.391  12.225  1.00 28.88           C  
ATOM   3727  OE1 GLU B  50      19.286 -14.738  11.701  1.00 27.00           O  
ATOM   3728  OE2 GLU B  50      17.626 -14.956  13.151  1.00 30.52           O1-
ATOM   3729  HN  GLU B  50      19.177 -19.205  10.937  1.00  0.00           H  
ATOM   3730  N   LYS B  51      18.951 -18.940   7.732  1.00 23.67           N  
ATOM   3731  CA  LYS B  51      19.192 -19.013   6.296  1.00 27.12           C  
ATOM   3732  C   LYS B  51      18.550 -20.246   5.676  1.00 26.57           C  
ATOM   3733  O   LYS B  51      18.003 -20.166   4.572  1.00 33.58           O  
ATOM   3734  CB  LYS B  51      20.702 -18.982   6.014  1.00 33.58           C  
ATOM   3735  CG  LYS B  51      21.100 -19.077   4.535  1.00 38.81           C  
ATOM   3736  CD  LYS B  51      22.618 -18.965   4.339  1.00 37.29           C  
ATOM   3737  CE  LYS B  51      23.161 -20.062   3.412  1.00 46.27           C  
ATOM   3738  NZ  LYS B  51      23.214 -19.645   1.977  1.00 55.91           N1+
ATOM   3739  HN  LYS B  51      19.635 -19.328   8.382  1.00  0.00           H  
ATOM   3740  HZ1 LYS B  51      23.575 -20.374   1.361  1.00  0.00           H  
ATOM   3741  HZ2 LYS B  51      23.746 -18.782   1.869  1.00  0.00           H  
ATOM   3742  HZ3 LYS B  51      22.301 -19.320   1.659  1.00  0.00           H  
ATOM   3743  N   GLU B  52      18.588 -21.388   6.366  1.00 27.44           N  
ATOM   3744  CA  GLU B  52      18.182 -22.663   5.777  1.00 28.56           C  
ATOM   3745  C   GLU B  52      16.889 -23.243   6.335  1.00 25.95           C  
ATOM   3746  O   GLU B  52      16.218 -23.993   5.622  1.00 24.83           O  
ATOM   3747  CB  GLU B  52      19.292 -23.707   5.949  1.00 23.95           C  
ATOM   3748  CG  GLU B  52      20.623 -23.311   5.319  1.00 29.95           C  
ATOM   3749  CD  GLU B  52      20.677 -23.532   3.814  1.00 34.90           C  
ATOM   3750  OE1 GLU B  52      21.566 -22.929   3.174  1.00 39.30           O  
ATOM   3751  OE2 GLU B  52      19.843 -24.301   3.271  1.00 34.03           O1-
ATOM   3752  HN  GLU B  52      18.910 -21.371   7.334  1.00  0.00           H  
ATOM   3753  N   LEU B  53      16.524 -22.929   7.580  1.00 23.53           N  
ATOM   3754  CA  LEU B  53      15.342 -23.488   8.229  1.00 21.40           C  
ATOM   3755  C   LEU B  53      14.155 -22.531   8.246  1.00 22.58           C  
ATOM   3756  O   LEU B  53      13.048 -22.920   7.860  1.00 22.75           O  
ATOM   3757  CB  LEU B  53      15.681 -23.912   9.661  1.00 20.38           C  
ATOM   3758  CG  LEU B  53      16.790 -24.957   9.775  1.00 18.74           C  
ATOM   3759  CD1 LEU B  53      16.964 -25.408  11.219  1.00 19.47           C  
ATOM   3760  CD2 LEU B  53      16.514 -26.130   8.871  1.00 18.13           C  
ATOM   3761  HN  LEU B  53      17.098 -22.267   8.102  1.00  0.00           H  
ATOM   3762  N   PHE B  54      14.351 -21.296   8.713  1.00 21.84           N  
ATOM   3763  CA  PHE B  54      13.292 -20.280   8.670  1.00 25.54           C  
ATOM   3764  C   PHE B  54      12.511 -20.245   7.359  1.00 26.31           C  
ATOM   3765  O   PHE B  54      11.275 -20.250   7.419  1.00 23.03           O  
ATOM   3766  CB  PHE B  54      13.892 -18.893   8.953  1.00 26.29           C  
ATOM   3767  CG  PHE B  54      13.872 -18.496  10.405  1.00 26.77           C  
ATOM   3768  CD1 PHE B  54      13.300 -17.295  10.802  1.00 28.62           C  
ATOM   3769  CD2 PHE B  54      14.449 -19.305  11.368  1.00 28.81           C  
ATOM   3770  CE1 PHE B  54      13.292 -16.918  12.148  1.00 39.62           C  
ATOM   3771  CE2 PHE B  54      14.445 -18.939  12.718  1.00 26.49           C  
ATOM   3772  CZ  PHE B  54      13.866 -17.744  13.109  1.00 29.06           C  
ATOM   3773  HN  PHE B  54      15.259 -21.052   9.109  1.00  0.00           H  
ATOM   3774  N   PRO B  55      13.136 -20.231   6.167  1.00 26.00           N  
ATOM   3775  CA  PRO B  55      12.330 -20.193   4.930  1.00 23.53           C  
ATOM   3776  C   PRO B  55      11.491 -21.439   4.706  1.00 28.26           C  
ATOM   3777  O   PRO B  55      10.436 -21.357   4.064  1.00 31.40           O  
ATOM   3778  CB  PRO B  55      13.381 -20.038   3.815  1.00 20.93           C  
ATOM   3779  CG  PRO B  55      14.623 -19.591   4.487  1.00 24.32           C  
ATOM   3780  CD  PRO B  55      14.580 -20.188   5.869  1.00 26.57           C  
ATOM   3781  N   ILE B  56      11.922 -22.594   5.210  1.00 24.25           N  
ATOM   3782  CA  ILE B  56      11.229 -23.848   4.925  1.00 27.07           C  
ATOM   3783  C   ILE B  56      10.376 -24.338   6.082  1.00 25.94           C  
ATOM   3784  O   ILE B  56       9.606 -25.295   5.896  1.00 23.05           O  
ATOM   3785  CB  ILE B  56      12.223 -24.961   4.542  1.00 26.29           C  
ATOM   3786  CG1 ILE B  56      13.252 -25.109   5.654  1.00 24.63           C  
ATOM   3787  CG2 ILE B  56      12.883 -24.654   3.205  1.00 23.39           C  
ATOM   3788  CD1 ILE B  56      13.504 -26.512   6.063  1.00 25.43           C  
ATOM   3789  HN  ILE B  56      12.750 -22.603   5.805  1.00  0.00           H  
ATOM   3790  N   ALA B  57      10.481 -23.716   7.261  1.00 27.62           N  
ATOM   3791  CA  ALA B  57       9.806 -24.231   8.449  1.00 22.68           C  
ATOM   3792  C   ALA B  57       8.304 -24.330   8.233  1.00 23.25           C  
ATOM   3793  O   ALA B  57       7.686 -25.348   8.566  1.00 28.90           O  
ATOM   3794  CB  ALA B  57      10.120 -23.351   9.656  1.00 19.91           C  
ATOM   3795  HN  ALA B  57      11.042 -22.867   7.332  1.00  0.00           H  
ATOM   3796  N   ALA B  58       7.697 -23.289   7.660  1.00 24.16           N  
ATOM   3797  CA  ALA B  58       6.265 -23.351   7.387  1.00 20.20           C  
ATOM   3798  C   ALA B  58       5.937 -24.451   6.384  1.00 20.15           C  
ATOM   3799  O   ALA B  58       4.967 -25.197   6.567  1.00 19.09           O  
ATOM   3800  CB  ALA B  58       5.760 -22.001   6.886  1.00 14.24           C  
ATOM   3801  HN  ALA B  58       8.231 -22.455   7.414  1.00  0.00           H  
ATOM   3802  N   GLN B  59       6.716 -24.559   5.306  1.00 20.77           N  
ATOM   3803  CA  GLN B  59       6.448 -25.615   4.336  1.00 27.03           C  
ATOM   3804  C   GLN B  59       6.647 -26.990   4.962  1.00 19.93           C  
ATOM   3805  O   GLN B  59       5.840 -27.902   4.753  1.00 23.02           O  
ATOM   3806  CB  GLN B  59       7.337 -25.455   3.101  1.00 22.93           C  
ATOM   3807  CG  GLN B  59       7.130 -26.579   2.090  1.00 24.11           C  
ATOM   3808  CD  GLN B  59       8.214 -26.632   1.021  1.00 34.09           C  
ATOM   3809  NE2 GLN B  59       8.098 -27.593   0.107  1.00 32.02           N  
ATOM   3810  OE1 GLN B  59       9.135 -25.815   1.011  1.00 37.88           O  
ATOM   3811  HN  GLN B  59       7.490 -23.911   5.162  1.00  0.00           H  
ATOM   3812 1HE2 GLN B  59       8.824 -27.628  -0.609  1.00  0.00           H  
ATOM   3813 2HE2 GLN B  59       7.335 -28.270   0.115  1.00  0.00           H  
ATOM   3814  N   VAL B  60       7.715 -27.147   5.744  1.00 22.23           N  
ATOM   3815  CA  VAL B  60       7.990 -28.415   6.414  1.00 21.94           C  
ATOM   3816  C   VAL B  60       6.800 -28.839   7.261  1.00 22.51           C  
ATOM   3817  O   VAL B  60       6.377 -30.003   7.238  1.00 20.99           O  
ATOM   3818  CB  VAL B  60       9.267 -28.294   7.260  1.00 21.23           C  
ATOM   3819  CG1 VAL B  60       9.316 -29.398   8.339  1.00 20.87           C  
ATOM   3820  CG2 VAL B  60      10.479 -28.343   6.351  1.00 20.60           C  
ATOM   3821  HN  VAL B  60       8.355 -26.364   5.877  1.00  0.00           H  
ATOM   3822  N   ASP B  61       6.228 -27.890   8.012  1.00 22.91           N  
ATOM   3823  CA  ASP B  61       5.104 -28.222   8.884  1.00 22.40           C  
ATOM   3824  C   ASP B  61       3.844 -28.512   8.076  1.00 20.67           C  
ATOM   3825  O   ASP B  61       3.154 -29.515   8.311  1.00 19.99           O  
ATOM   3826  CB  ASP B  61       4.860 -27.083   9.871  1.00 15.87           C  
ATOM   3827  CG  ASP B  61       3.567 -27.233  10.606  1.00 13.94           C  
ATOM   3828  OD1 ASP B  61       3.476 -28.102  11.497  1.00 17.75           O  
ATOM   3829  OD2 ASP B  61       2.633 -26.483  10.281  1.00 16.36           O1-
ATOM   3830  HN  ASP B  61       6.578 -26.933   7.975  1.00  0.00           H  
ATOM   3831  N   LYS B  62       3.541 -27.638   7.117  1.00 17.87           N  
ATOM   3832  CA  LYS B  62       2.311 -27.725   6.336  1.00 24.45           C  
ATOM   3833  C   LYS B  62       2.295 -28.955   5.435  1.00 24.25           C  
ATOM   3834  O   LYS B  62       1.249 -29.581   5.243  1.00 26.22           O  
ATOM   3835  CB  LYS B  62       2.153 -26.457   5.489  1.00 25.17           C  
ATOM   3836  CG  LYS B  62       0.875 -26.410   4.677  1.00 33.10           C  
ATOM   3837  CD  LYS B  62      -0.329 -26.628   5.574  1.00 37.41           C  
ATOM   3838  CE  LYS B  62      -1.258 -25.432   5.515  1.00 46.47           C  
ATOM   3839  NZ  LYS B  62      -2.707 -25.799   5.636  1.00 44.68           N1+
ATOM   3840  HN  LYS B  62       4.194 -26.879   6.921  1.00  0.00           H  
ATOM   3841  HZ1 LYS B  62      -3.332 -24.994   5.596  1.00  0.00           H  
ATOM   3842  HZ2 LYS B  62      -2.873 -26.345   6.481  1.00  0.00           H  
ATOM   3843  HZ3 LYS B  62      -2.965 -26.493   4.934  1.00  0.00           H  
ATOM   3844  N   GLU B  63       3.430 -29.289   4.838  1.00 21.03           N  
ATOM   3845  CA  GLU B  63       3.511 -30.440   3.958  1.00 25.15           C  
ATOM   3846  C   GLU B  63       4.079 -31.654   4.663  1.00 24.96           C  
ATOM   3847  O   GLU B  63       4.421 -32.628   3.993  1.00 27.97           O  
ATOM   3848  CB  GLU B  63       4.346 -30.110   2.723  1.00 22.41           C  
ATOM   3849  CG  GLU B  63       3.715 -29.067   1.821  1.00 25.89           C  
ATOM   3850  CD  GLU B  63       4.611 -28.721   0.646  1.00 36.26           C  
ATOM   3851  OE1 GLU B  63       5.324 -29.629   0.157  1.00 35.95           O  
ATOM   3852  OE2 GLU B  63       4.614 -27.544   0.220  1.00 40.76           O1-
ATOM   3853  HN  GLU B  63       4.264 -28.725   5.000  1.00  0.00           H  
ATOM   3854  N   HIS B  64       4.149 -31.626   5.998  1.00 27.23           N  
ATOM   3855  CA  HIS B  64       4.738 -32.699   6.802  1.00 27.99           C  
ATOM   3856  C   HIS B  64       5.944 -33.271   6.079  1.00 24.14           C  
ATOM   3857  O   HIS B  64       6.042 -34.464   5.814  1.00 29.56           O  
ATOM   3858  CB  HIS B  64       3.711 -33.788   7.136  1.00 24.82           C  
ATOM   3859  CG  HIS B  64       2.815 -34.138   5.993  1.00 37.34           C  
ATOM   3860  CD2 HIS B  64       2.935 -35.069   5.016  1.00 41.82           C  
ATOM   3861  ND1 HIS B  64       1.645 -33.456   5.729  1.00 44.35           N  
ATOM   3862  CE1 HIS B  64       1.074 -33.964   4.651  1.00 39.64           C  
ATOM   3863  NE2 HIS B  64       1.836 -34.946   4.200  1.00 39.49           N  
ATOM   3864  HN  HIS B  64       3.771 -30.812   6.483  1.00  0.00           H  
ATOM   3865  HD1 HIS B  64       1.278 -32.680   6.280  1.00  0.00           H  
ATOM   3866  HE2 HIS B  64       1.640 -35.519   3.379  1.00  0.00           H  
ATOM   3867  N   LEU B  65       6.848 -32.370   5.723  1.00 24.03           N  
ATOM   3868  CA  LEU B  65       7.954 -32.638   4.818  1.00 25.51           C  
ATOM   3869  C   LEU B  65       9.224 -32.875   5.622  1.00 23.93           C  
ATOM   3870  O   LEU B  65       9.688 -31.980   6.338  1.00 27.45           O  
ATOM   3871  CB  LEU B  65       8.144 -31.459   3.866  1.00 22.53           C  
ATOM   3872  CG  LEU B  65       8.799 -31.718   2.522  1.00 30.71           C  
ATOM   3873  CD1 LEU B  65       8.397 -33.099   1.979  1.00 23.76           C  
ATOM   3874  CD2 LEU B  65       8.395 -30.580   1.566  1.00 29.03           C  
ATOM   3875  HN  LEU B  65       6.763 -31.429   6.108  1.00  0.00           H  
ATOM   3876  N   PHE B  66       9.776 -34.069   5.511  1.00 22.60           N  
ATOM   3877  CA  PHE B  66      11.067 -34.325   6.116  1.00 24.55           C  
ATOM   3878  C   PHE B  66      12.120 -33.418   5.480  1.00 27.27           C  
ATOM   3879  O   PHE B  66      12.323 -33.469   4.253  1.00 25.05           O  
ATOM   3880  CB  PHE B  66      11.450 -35.787   5.967  1.00 19.75           C  
ATOM   3881  CG  PHE B  66      12.778 -36.116   6.568  1.00 23.24           C  
ATOM   3882  CD1 PHE B  66      12.911 -36.251   7.933  1.00 18.13           C  
ATOM   3883  CD2 PHE B  66      13.899 -36.272   5.764  1.00 23.50           C  
ATOM   3884  CE1 PHE B  66      14.124 -36.547   8.487  1.00 19.72           C  
ATOM   3885  CE2 PHE B  66      15.117 -36.564   6.312  1.00 19.23           C  
ATOM   3886  CZ  PHE B  66      15.229 -36.710   7.678  1.00 21.82           C  
ATOM   3887  HN  PHE B  66       9.295 -34.809   5.001  1.00  0.00           H  
ATOM   3888  N   PRO B  67      12.795 -32.580   6.253  1.00 27.70           N  
ATOM   3889  CA  PRO B  67      13.742 -31.611   5.675  1.00 24.35           C  
ATOM   3890  C   PRO B  67      15.070 -32.260   5.303  1.00 23.60           C  
ATOM   3891  O   PRO B  67      16.127 -31.906   5.831  1.00 23.65           O  
ATOM   3892  CB  PRO B  67      13.886 -30.593   6.808  1.00 21.33           C  
ATOM   3893  CG  PRO B  67      13.787 -31.427   8.038  1.00 21.25           C  
ATOM   3894  CD  PRO B  67      12.790 -32.534   7.723  1.00 22.56           C  
ATOM   3895  N   ALA B  68      15.009 -33.225   4.380  1.00 21.04           N  
ATOM   3896  CA  ALA B  68      16.183 -34.029   4.052  1.00 20.96           C  
ATOM   3897  C   ALA B  68      17.369 -33.150   3.697  1.00 21.62           C  
ATOM   3898  O   ALA B  68      18.473 -33.337   4.224  1.00 22.65           O  
ATOM   3899  CB  ALA B  68      15.872 -34.992   2.898  1.00 19.03           C  
ATOM   3900  HN  ALA B  68      14.128 -33.403   3.897  1.00  0.00           H  
ATOM   3901  N   ALA B  69      17.153 -32.177   2.805  1.00 22.30           N  
ATOM   3902  CA  ALA B  69      18.262 -31.356   2.333  1.00 23.82           C  
ATOM   3903  C   ALA B  69      18.902 -30.625   3.492  1.00 24.58           C  
ATOM   3904  O   ALA B  69      20.132 -30.552   3.604  1.00 27.96           O  
ATOM   3905  CB  ALA B  69      17.780 -30.359   1.276  1.00 19.70           C  
ATOM   3906  HN  ALA B  69      16.210 -32.009   2.454  1.00  0.00           H  
ATOM   3907  N   GLN B  70      18.070 -30.100   4.380  1.00 25.49           N  
ATOM   3908  CA  GLN B  70      18.562 -29.352   5.520  1.00 19.91           C  
ATOM   3909  C   GLN B  70      19.288 -30.269   6.487  1.00 23.20           C  
ATOM   3910  O   GLN B  70      20.361 -29.926   7.000  1.00 22.44           O  
ATOM   3911  CB  GLN B  70      17.384 -28.646   6.183  1.00 22.38           C  
ATOM   3912  CG  GLN B  70      16.747 -27.559   5.321  1.00 20.77           C  
ATOM   3913  CD  GLN B  70      16.032 -28.074   4.072  1.00 22.98           C  
ATOM   3914  NE2 GLN B  70      16.070 -27.277   3.018  1.00 21.45           N  
ATOM   3915  OE1 GLN B  70      15.472 -29.175   4.050  1.00 27.84           O  
ATOM   3916  HN  GLN B  70      17.065 -30.225   4.259  1.00  0.00           H  
ATOM   3917 1HE2 GLN B  70      16.532 -26.368   3.036  1.00  0.00           H  
ATOM   3918 2HE2 GLN B  70      15.593 -27.621   2.185  1.00  0.00           H  
ATOM   3919  N   VAL B  71      18.737 -31.462   6.710  1.00 24.32           N  
ATOM   3920  CA  VAL B  71      19.376 -32.430   7.594  1.00 23.72           C  
ATOM   3921  C   VAL B  71      20.737 -32.840   7.039  1.00 25.76           C  
ATOM   3922  O   VAL B  71      21.721 -32.938   7.787  1.00 25.78           O  
ATOM   3923  CB  VAL B  71      18.434 -33.632   7.817  1.00 25.32           C  
ATOM   3924  CG1 VAL B  71      19.111 -34.714   8.627  1.00 20.28           C  
ATOM   3925  CG2 VAL B  71      17.166 -33.171   8.523  1.00 22.15           C  
ATOM   3926  HN  VAL B  71      17.856 -31.701   6.256  1.00  0.00           H  
ATOM   3927  N   LYS B  72      20.826 -33.049   5.716  1.00 20.11           N  
ATOM   3928  CA  LYS B  72      22.117 -33.341   5.096  1.00 22.57           C  
ATOM   3929  C   LYS B  72      23.115 -32.207   5.336  1.00 23.38           C  
ATOM   3930  O   LYS B  72      24.251 -32.444   5.764  1.00 23.44           O  
ATOM   3931  CB  LYS B  72      21.939 -33.616   3.596  1.00 26.71           C  
ATOM   3932  CG  LYS B  72      23.232 -34.048   2.856  1.00 34.05           C  
ATOM   3933  CD  LYS B  72      23.854 -35.298   3.498  1.00 36.69           C  
ATOM   3934  CE  LYS B  72      25.250 -35.615   2.959  1.00 33.37           C  
ATOM   3935  NZ  LYS B  72      25.599 -37.061   3.238  1.00 43.82           N1+
ATOM   3936  HN  LYS B  72      19.986 -33.004   5.139  1.00  0.00           H  
ATOM   3937  HZ1 LYS B  72      26.530 -37.272   2.879  1.00  0.00           H  
ATOM   3938  HZ2 LYS B  72      24.894 -37.701   2.872  1.00  0.00           H  
ATOM   3939  HZ3 LYS B  72      25.511 -37.291   4.228  1.00  0.00           H  
ATOM   3940  N   LYS B  73      22.707 -30.963   5.082  1.00 21.49           N  
ATOM   3941  CA  LYS B  73      23.597 -29.838   5.366  1.00 22.64           C  
ATOM   3942  C   LYS B  73      23.977 -29.824   6.837  1.00 26.98           C  
ATOM   3943  O   LYS B  73      25.154 -29.676   7.191  1.00 29.98           O  
ATOM   3944  CB  LYS B  73      22.944 -28.507   4.955  1.00 22.16           C  
ATOM   3945  CG  LYS B  73      22.557 -28.411   3.476  1.00 26.51           C  
ATOM   3946  CD  LYS B  73      21.669 -27.188   3.185  1.00 37.58           C  
ATOM   3947  CE  LYS B  73      20.754 -27.411   1.969  1.00 32.12           C  
ATOM   3948  NZ  LYS B  73      20.243 -26.153   1.332  1.00 32.09           N1+
ATOM   3949  HN  LYS B  73      21.779 -30.797   4.692  1.00  0.00           H  
ATOM   3950  HZ1 LYS B  73      19.636 -26.301   0.526  1.00  0.00           H  
ATOM   3951  HZ2 LYS B  73      21.020 -25.541   1.083  1.00  0.00           H  
ATOM   3952  HZ3 LYS B  73      19.775 -25.570   2.025  1.00  0.00           H  
ATOM   3953  N   MET B  74      22.994 -30.019   7.714  1.00 24.57           N  
ATOM   3954  CA  MET B  74      23.298 -30.087   9.137  1.00 23.89           C  
ATOM   3955  C   MET B  74      24.293 -31.187   9.432  1.00 26.48           C  
ATOM   3956  O   MET B  74      25.182 -31.015  10.277  1.00 27.73           O  
ATOM   3957  CB  MET B  74      22.026 -30.313   9.933  1.00 27.58           C  
ATOM   3958  CG  MET B  74      21.467 -29.057  10.504  1.00 29.00           C  
ATOM   3959  SD  MET B  74      19.869 -29.444  11.172  1.00 31.22           S  
ATOM   3960  CE  MET B  74      19.041 -29.697   9.662  1.00 21.90           C  
ATOM   3961  HN  MET B  74      22.032 -30.120   7.391  1.00  0.00           H  
ATOM   3962  N   GLY B  75      24.150 -32.335   8.759  1.00 23.76           N  
ATOM   3963  CA  GLY B  75      25.134 -33.390   8.918  1.00 22.25           C  
ATOM   3964  C   GLY B  75      26.526 -32.925   8.544  1.00 26.83           C  
ATOM   3965  O   GLY B  75      27.503 -33.217   9.247  1.00 24.35           O  
ATOM   3966  HN  GLY B  75      23.353 -32.468   8.137  1.00  0.00           H  
ATOM   3967  N   GLY B  76      26.632 -32.167   7.447  1.00 23.86           N  
ATOM   3968  CA  GLY B  76      27.918 -31.606   7.068  1.00 24.90           C  
ATOM   3969  C   GLY B  76      28.506 -30.719   8.146  1.00 26.03           C  
ATOM   3970  O   GLY B  76      29.713 -30.753   8.405  1.00 25.73           O  
ATOM   3971  HN  GLY B  76      25.808 -31.982   6.875  1.00  0.00           H  
ATOM   3972  N   LEU B  77      27.659 -29.941   8.812  1.00 27.40           N  
ATOM   3973  CA  LEU B  77      28.103 -29.015   9.844  1.00 22.67           C  
ATOM   3974  C   LEU B  77      28.406 -29.689  11.175  1.00 28.32           C  
ATOM   3975  O   LEU B  77      28.842 -29.000  12.110  1.00 28.91           O  
ATOM   3976  CB  LEU B  77      27.048 -27.937  10.047  1.00 24.72           C  
ATOM   3977  CG  LEU B  77      26.876 -26.979   8.872  1.00 28.32           C  
ATOM   3978  CD1 LEU B  77      25.556 -26.263   9.014  1.00 25.10           C  
ATOM   3979  CD2 LEU B  77      28.022 -25.984   8.856  1.00 26.04           C  
ATOM   3980  HN  LEU B  77      26.664 -29.994   8.593  1.00  0.00           H  
ATOM   3981  N   GLY B  78      28.205 -31.006  11.278  1.00 24.67           N  
ATOM   3982  CA  GLY B  78      28.436 -31.726  12.512  1.00 22.44           C  
ATOM   3983  C   GLY B  78      27.304 -31.651  13.512  1.00 25.44           C  
ATOM   3984  O   GLY B  78      27.469 -32.112  14.648  1.00 21.37           O  
ATOM   3985  HN  GLY B  78      27.878 -31.521  10.460  1.00  0.00           H  
ATOM   3986  N   LEU B  79      26.157 -31.076  13.126  1.00 28.05           N  
ATOM   3987  CA  LEU B  79      25.038 -30.891  14.039  1.00 23.83           C  
ATOM   3988  C   LEU B  79      24.270 -32.177  14.301  1.00 21.23           C  
ATOM   3989  O   LEU B  79      23.538 -32.255  15.288  1.00 21.42           O  
ATOM   3990  CB  LEU B  79      24.087 -29.823  13.495  1.00 20.51           C  
ATOM   3991  CG  LEU B  79      24.742 -28.450  13.348  1.00 24.66           C  
ATOM   3992  CD1 LEU B  79      23.757 -27.407  12.840  1.00 20.39           C  
ATOM   3993  CD2 LEU B  79      25.375 -28.001  14.662  1.00 26.31           C  
ATOM   3994  HN  LEU B  79      26.065 -30.758  12.161  1.00  0.00           H  
ATOM   3995  N   LEU B  80      24.409 -33.185  13.452  1.00 24.12           N  
ATOM   3996  CA  LEU B  80      23.742 -34.449  13.718  1.00 19.83           C  
ATOM   3997  C   LEU B  80      24.562 -35.356  14.613  1.00 22.12           C  
ATOM   3998  O   LEU B  80      24.054 -36.391  15.060  1.00 26.25           O  
ATOM   3999  CB  LEU B  80      23.415 -35.171  12.408  1.00 21.87           C  
ATOM   4000  CG  LEU B  80      22.540 -34.367  11.448  1.00 20.48           C  
ATOM   4001  CD1 LEU B  80      22.036 -35.247  10.359  1.00 17.04           C  
ATOM   4002  CD2 LEU B  80      21.382 -33.721  12.200  1.00 25.56           C  
ATOM   4003  HN  LEU B  80      24.982 -33.074  12.615  1.00  0.00           H  
ATOM   4004  N   ALA B  81      25.802 -34.987  14.899  1.00 19.29           N  
ATOM   4005  CA  ALA B  81      26.680 -35.830  15.681  1.00 24.11           C  
ATOM   4006  C   ALA B  81      27.610 -34.932  16.489  1.00 27.92           C  
ATOM   4007  O   ALA B  81      28.831 -35.003  16.386  1.00 31.28           O  
ATOM   4008  CB  ALA B  81      27.451 -36.779  14.769  1.00 25.03           C  
ATOM   4009  HN  ALA B  81      26.145 -34.088  14.560  1.00  0.00           H  
ATOM   4010  N   MET B  82      27.019 -34.074  17.324  1.00 23.72           N  
ATOM   4011  CA  MET B  82      27.787 -33.011  17.964  1.00 21.51           C  
ATOM   4012  C   MET B  82      28.670 -33.541  19.081  1.00 26.20           C  
ATOM   4013  O   MET B  82      29.868 -33.244  19.126  1.00 29.58           O  
ATOM   4014  CB  MET B  82      26.840 -31.957  18.496  1.00 21.46           C  
ATOM   4015  CG  MET B  82      26.016 -31.373  17.408  1.00 26.28           C  
ATOM   4016  SD  MET B  82      25.249 -29.869  17.946  1.00 26.02           S  
ATOM   4017  CE  MET B  82      26.660 -29.012  18.645  1.00 18.96           C  
ATOM   4018  HN  MET B  82      26.021 -34.162  17.516  1.00  0.00           H  
ATOM   4019  N   ASP B  83      28.089 -34.304  20.014  1.00 30.42           N  
ATOM   4020  CA  ASP B  83      28.864 -34.927  21.079  1.00 29.96           C  
ATOM   4021  C   ASP B  83      29.771 -36.032  20.566  1.00 29.72           C  
ATOM   4022  O   ASP B  83      30.647 -36.488  21.306  1.00 37.81           O  
ATOM   4023  CB  ASP B  83      27.931 -35.500  22.152  1.00 33.76           C  
ATOM   4024  CG  ASP B  83      28.574 -35.531  23.526  1.00 35.34           C  
ATOM   4025  OD1 ASP B  83      29.607 -34.848  23.709  1.00 29.28           O  
ATOM   4026  OD2 ASP B  83      28.048 -36.235  24.425  1.00 46.17           O1-
ATOM   4027  HN  ASP B  83      27.081 -34.453  19.979  1.00  0.00           H  
ATOM   4028  N   VAL B  84      29.583 -36.467  19.333  1.00 28.30           N  
ATOM   4029  CA  VAL B  84      30.334 -37.609  18.808  1.00 30.00           C  
ATOM   4030  C   VAL B  84      31.790 -37.206  18.615  1.00 30.21           C  
ATOM   4031  O   VAL B  84      32.062 -36.077  18.166  1.00 30.93           O  
ATOM   4032  CB  VAL B  84      29.704 -38.073  17.501  1.00 30.29           C  
ATOM   4033  CG1 VAL B  84      30.454 -39.246  16.922  1.00 29.49           C  
ATOM   4034  CG2 VAL B  84      28.239 -38.384  17.730  1.00 25.65           C  
ATOM   4035  HN  VAL B  84      28.902 -35.999  18.735  1.00  0.00           H  
ATOM   4036  N   PRO B  85      32.736 -38.054  18.910  1.00 29.40           N  
ATOM   4037  CA  PRO B  85      34.108 -37.603  18.704  1.00 34.42           C  
ATOM   4038  C   PRO B  85      34.467 -37.498  17.245  1.00 31.76           C  
ATOM   4039  O   PRO B  85      33.919 -38.098  16.385  1.00 31.79           O  
ATOM   4040  CB  PRO B  85      34.926 -38.649  19.396  1.00 29.35           C  
ATOM   4041  CG  PRO B  85      33.954 -39.372  20.228  1.00 30.25           C  
ATOM   4042  CD  PRO B  85      32.698 -39.369  19.510  1.00 28.88           C  
ATOM   4043  N   GLU B  86      35.437 -36.683  16.986  1.00 34.52           N  
ATOM   4044  CA  GLU B  86      35.914 -36.474  15.643  1.00 34.74           C  
ATOM   4045  C   GLU B  86      36.298 -37.738  14.899  1.00 30.83           C  
ATOM   4046  O   GLU B  86      35.907 -37.892  13.789  1.00 31.83           O  
ATOM   4047  CB  GLU B  86      36.921 -35.367  15.627  1.00 30.77           C  
ATOM   4048  CG  GLU B  86      36.186 -34.112  15.960  1.00 35.01           C  
ATOM   4049  CD  GLU B  86      37.059 -32.943  16.256  1.00 37.04           C  
ATOM   4050  OE1 GLU B  86      37.673 -32.928  17.327  1.00 39.23           O  
ATOM   4051  OE2 GLU B  86      37.096 -32.053  15.429  1.00 35.49           O1-
ATOM   4052  HN  GLU B  86      35.876 -36.174  17.753  1.00  0.00           H  
ATOM   4053  N   GLU B  87      36.952 -38.672  15.579  1.00 32.75           N  
ATOM   4054  CA  GLU B  87      37.268 -40.001  15.099  1.00 30.59           C  
ATOM   4055  C   GLU B  87      36.157 -40.803  14.520  1.00 28.33           C  
ATOM   4056  O   GLU B  87      36.393 -41.592  13.666  1.00 33.61           O  
ATOM   4057  CB  GLU B  87      37.749 -40.808  16.233  1.00 33.91           C  
ATOM   4058  CG  GLU B  87      38.919 -40.196  16.885  1.00 42.24           C  
ATOM   4059  CD  GLU B  87      38.525 -39.568  18.169  1.00 55.70           C  
ATOM   4060  OE1 GLU B  87      38.009 -40.335  18.969  1.00 61.66           O  
ATOM   4061  OE2 GLU B  87      38.734 -38.350  18.368  1.00 55.94           O1-
ATOM   4062  HN  GLU B  87      37.259 -38.432  16.522  1.00  0.00           H  
ATOM   4063  N   LEU B  88      34.962 -40.652  15.048  1.00 25.17           N  
ATOM   4064  CA  LEU B  88      33.819 -41.303  14.541  1.00 23.57           C  
ATOM   4065  C   LEU B  88      33.086 -40.480  13.579  1.00 26.29           C  
ATOM   4066  O   LEU B  88      32.099 -40.891  13.111  1.00 30.24           O  
ATOM   4067  CB  LEU B  88      32.904 -41.743  15.648  1.00 23.28           C  
ATOM   4068  CG  LEU B  88      33.645 -42.707  16.527  1.00 26.06           C  
ATOM   4069  CD1 LEU B  88      33.257 -42.780  17.948  1.00 20.37           C  
ATOM   4070  CD2 LEU B  88      33.952 -44.039  15.893  1.00 24.28           C  
ATOM   4071  HN  LEU B  88      34.858 -40.039  15.857  1.00  0.00           H  
ATOM   4072  N   GLY B  89      33.556 -39.306  13.282  1.00 23.85           N  
ATOM   4073  CA  GLY B  89      32.876 -38.481  12.341  1.00 28.25           C  
ATOM   4074  C   GLY B  89      32.011 -37.448  12.954  1.00 27.40           C  
ATOM   4075  O   GLY B  89      31.300 -36.793  12.293  1.00 30.68           O  
ATOM   4076  HN  GLY B  89      34.414 -38.974  13.724  1.00  0.00           H  
ATOM   4077  N   GLY B  90      32.130 -37.284  14.234  1.00 24.25           N  
ATOM   4078  CA  GLY B  90      31.325 -36.317  14.943  1.00 30.97           C  
ATOM   4079  C   GLY B  90      31.996 -34.958  15.036  1.00 29.59           C  
ATOM   4080  O   GLY B  90      33.146 -34.768  14.639  1.00 29.35           O  
ATOM   4081  HN  GLY B  90      32.805 -37.848  14.750  1.00  0.00           H  
ATOM   4082  N   ALA B  91      31.243 -33.996  15.577  1.00 28.27           N  
ATOM   4083  CA  ALA B  91      31.726 -32.628  15.713  1.00 24.19           C  
ATOM   4084  C   ALA B  91      32.717 -32.455  16.852  1.00 23.83           C  
ATOM   4085  O   ALA B  91      33.383 -31.416  16.917  1.00 27.12           O  
ATOM   4086  CB  ALA B  91      30.549 -31.678  15.915  1.00 26.63           C  
ATOM   4087  HN  ALA B  91      30.304 -34.225  15.904  1.00  0.00           H  
ATOM   4088  N   GLY B  92      32.828 -33.433  17.747  1.00 24.83           N  
ATOM   4089  CA  GLY B  92      33.715 -33.300  18.882  1.00 21.66           C  
ATOM   4090  C   GLY B  92      33.296 -32.248  19.879  1.00 25.36           C  
ATOM   4091  O   GLY B  92      34.104 -31.833  20.710  1.00 22.71           O  
ATOM   4092  HN  GLY B  92      32.281 -34.286  17.632  1.00  0.00           H  
ATOM   4093  N   LEU B  93      32.055 -31.805  19.824  1.00 21.40           N  
ATOM   4094  CA  LEU B  93      31.581 -30.771  20.726  1.00 21.36           C  
ATOM   4095  C   LEU B  93      31.086 -31.414  22.026  1.00 25.10           C  
ATOM   4096  O   LEU B  93      31.412 -32.563  22.342  1.00 29.08           O  
ATOM   4097  CB  LEU B  93      30.524 -29.938  20.007  1.00 22.92           C  
ATOM   4098  CG  LEU B  93      31.169 -29.275  18.790  1.00 26.19           C  
ATOM   4099  CD1 LEU B  93      30.127 -28.617  17.898  1.00 21.77           C  
ATOM   4100  CD2 LEU B  93      32.243 -28.262  19.252  1.00 17.19           C  
ATOM   4101  HN  LEU B  93      31.415 -32.197  19.133  1.00  0.00           H  
ATOM   4102  N   ASP B  94      30.321 -30.668  22.813  1.00 21.59           N  
ATOM   4103  CA  ASP B  94      29.818 -31.185  24.074  1.00 20.25           C  
ATOM   4104  C   ASP B  94      28.321 -30.936  24.125  1.00 18.47           C  
ATOM   4105  O   ASP B  94      27.717 -30.576  23.109  1.00 16.95           O  
ATOM   4106  CB  ASP B  94      30.554 -30.560  25.267  1.00 19.07           C  
ATOM   4107  CG  ASP B  94      30.602 -29.026  25.220  1.00 20.46           C  
ATOM   4108  OD1 ASP B  94      29.791 -28.395  24.519  1.00 18.87           O  
ATOM   4109  OD2 ASP B  94      31.461 -28.444  25.916  1.00 22.86           O1-
ATOM   4110  HN  ASP B  94      30.083 -29.718  22.528  1.00  0.00           H  
ATOM   4111  N   TYR B  95      27.703 -31.137  25.286  1.00 21.54           N  
ATOM   4112  CA  TYR B  95      26.252 -31.003  25.336  1.00 21.78           C  
ATOM   4113  C   TYR B  95      25.821 -29.552  25.511  1.00 19.27           C  
ATOM   4114  O   TYR B  95      24.738 -29.175  25.050  1.00 21.15           O  
ATOM   4115  CB  TYR B  95      25.669 -31.913  26.422  1.00 21.05           C  
ATOM   4116  CG  TYR B  95      25.001 -33.106  25.790  1.00 21.35           C  
ATOM   4117  CD1 TYR B  95      25.720 -33.958  24.958  1.00 25.46           C  
ATOM   4118  CD2 TYR B  95      23.637 -33.340  25.950  1.00 20.28           C  
ATOM   4119  CE1 TYR B  95      25.113 -35.034  24.337  1.00 22.28           C  
ATOM   4120  CE2 TYR B  95      23.020 -34.426  25.334  1.00 21.23           C  
ATOM   4121  CZ  TYR B  95      23.761 -35.261  24.534  1.00 20.75           C  
ATOM   4122  OH  TYR B  95      23.138 -36.324  23.930  1.00 26.94           O  
ATOM   4123  HN  TYR B  95      28.233 -31.380  26.123  1.00  0.00           H  
ATOM   4124  HH  TYR B  95      22.211 -36.480  24.065  1.00  0.00           H  
ATOM   4125  N   LEU B  96      26.694 -28.714  25.985  1.00 19.86           N  
ATOM   4126  CA  LEU B  96      26.420 -27.308  26.055  1.00 21.02           C  
ATOM   4127  C   LEU B  96      26.319 -26.859  24.628  1.00 19.84           C  
ATOM   4128  O   LEU B  96      25.419 -26.196  24.304  1.00 21.74           O  
ATOM   4129  CB  LEU B  96      27.483 -26.508  26.813  1.00 16.17           C  
ATOM   4130  CG  LEU B  96      27.257 -25.013  26.938  1.00 20.95           C  
ATOM   4131  CD1 LEU B  96      25.912 -24.586  27.484  1.00 15.92           C  
ATOM   4132  CD2 LEU B  96      28.335 -24.397  27.759  1.00 22.79           C  
ATOM   4133  HN  LEU B  96      27.594 -29.064  26.314  1.00  0.00           H  
ATOM   4134  N   ALA B  97      27.291 -27.230  23.816  1.00 21.47           N  
ATOM   4135  CA  ALA B  97      27.256 -26.913  22.392  1.00 22.57           C  
ATOM   4136  C   ALA B  97      26.017 -27.502  21.751  1.00 21.88           C  
ATOM   4137  O   ALA B  97      25.301 -26.821  21.008  1.00 22.19           O  
ATOM   4138  CB  ALA B  97      28.509 -27.442  21.696  1.00 23.61           C  
ATOM   4139  HN  ALA B  97      28.084 -27.750  24.192  1.00  0.00           H  
ATOM   4140  N   TYR B  98      25.746 -28.775  22.051  1.00 23.98           N  
ATOM   4141  CA  TYR B  98      24.548 -29.445  21.562  1.00 20.18           C  
ATOM   4142  C   TYR B  98      23.296 -28.648  21.892  1.00 20.41           C  
ATOM   4143  O   TYR B  98      22.498 -28.315  21.010  1.00 22.31           O  
ATOM   4144  CB  TYR B  98      24.480 -30.834  22.184  1.00 19.05           C  
ATOM   4145  CG  TYR B  98      23.217 -31.598  21.887  1.00 22.28           C  
ATOM   4146  CD1 TYR B  98      22.753 -31.743  20.582  1.00 21.29           C  
ATOM   4147  CD2 TYR B  98      22.505 -32.208  22.908  1.00 21.41           C  
ATOM   4148  CE1 TYR B  98      21.604 -32.463  20.314  1.00 20.85           C  
ATOM   4149  CE2 TYR B  98      21.358 -32.928  22.646  1.00 17.52           C  
ATOM   4150  CZ  TYR B  98      20.906 -33.052  21.358  1.00 19.49           C  
ATOM   4151  OH  TYR B  98      19.751 -33.768  21.114  1.00 19.13           O  
ATOM   4152  HN  TYR B  98      26.397 -29.294  22.640  1.00  0.00           H  
ATOM   4153  HH  TYR B  98      19.273 -34.171  21.829  1.00  0.00           H  
ATOM   4154  N   ALA B  99      23.103 -28.329  23.138  1.00 20.78           N  
ATOM   4155  CA  ALA B  99      21.949 -27.612  23.565  1.00 17.74           C  
ATOM   4156  C   ALA B  99      21.799 -26.271  22.875  1.00 22.65           C  
ATOM   4157  O   ALA B  99      20.755 -25.855  22.577  1.00 22.39           O  
ATOM   4158  CB  ALA B  99      21.998 -27.463  25.048  1.00 17.09           C  
ATOM   4159  HN  ALA B  99      23.800 -28.601  23.831  1.00  0.00           H  
ATOM   4160  N   ILE B 100      22.902 -25.625  22.611  1.00 19.84           N  
ATOM   4161  CA  ILE B 100      22.868 -24.363  21.976  1.00 21.23           C  
ATOM   4162  C   ILE B 100      22.449 -24.525  20.572  1.00 22.13           C  
ATOM   4163  O   ILE B 100      21.610 -23.832  20.124  1.00 20.49           O  
ATOM   4164  CB  ILE B 100      24.192 -23.616  22.084  1.00 24.04           C  
ATOM   4165  CG1 ILE B 100      24.412 -23.126  23.494  1.00 18.85           C  
ATOM   4166  CG2 ILE B 100      24.205 -22.473  21.124  1.00 21.53           C  
ATOM   4167  CD1 ILE B 100      25.853 -22.972  23.816  1.00 21.76           C  
ATOM   4168  HN  ILE B 100      23.800 -26.036  22.866  1.00  0.00           H  
ATOM   4169  N   ALA B 101      23.080 -25.471  19.895  1.00 26.52           N  
ATOM   4170  CA  ALA B 101      22.695 -25.778  18.524  1.00 22.10           C  
ATOM   4171  C   ALA B 101      21.250 -26.230  18.462  1.00 23.83           C  
ATOM   4172  O   ALA B 101      20.496 -25.812  17.572  1.00 25.88           O  
ATOM   4173  CB  ALA B 101      23.615 -26.852  17.947  1.00 18.88           C  
ATOM   4174  HN  ALA B 101      23.841 -25.988  20.336  1.00  0.00           H  
ATOM   4175  N   MET B 102      20.844 -27.077  19.410  1.00 20.44           N  
ATOM   4176  CA  MET B 102      19.468 -27.551  19.441  1.00 24.06           C  
ATOM   4177  C   MET B 102      18.497 -26.390  19.562  1.00 20.22           C  
ATOM   4178  O   MET B 102      17.449 -26.371  18.909  1.00 24.27           O  
ATOM   4179  CB  MET B 102      19.279 -28.525  20.605  1.00 19.53           C  
ATOM   4180  CG  MET B 102      19.525 -29.970  20.266  1.00 19.12           C  
ATOM   4181  SD  MET B 102      18.477 -30.527  18.912  1.00 26.19           S  
ATOM   4182  CE  MET B 102      16.867 -29.970  19.477  1.00 22.73           C  
ATOM   4183  HN  MET B 102      21.504 -27.395  20.120  1.00  0.00           H  
ATOM   4184  N   GLU B 103      18.815 -25.420  20.406  1.00 19.77           N  
ATOM   4185  CA  GLU B 103      17.923 -24.279  20.528  1.00 23.26           C  
ATOM   4186  C   GLU B 103      17.865 -23.503  19.215  1.00 22.00           C  
ATOM   4187  O   GLU B 103      16.779 -23.213  18.696  1.00 20.20           O  
ATOM   4188  CB  GLU B 103      18.364 -23.381  21.686  1.00 17.73           C  
ATOM   4189  CG  GLU B 103      17.583 -22.094  21.719  1.00 18.40           C  
ATOM   4190  CD  GLU B 103      17.893 -21.237  22.926  1.00 23.24           C  
ATOM   4191  OE1 GLU B 103      18.425 -21.768  23.932  1.00 24.14           O  
ATOM   4192  OE2 GLU B 103      17.583 -20.027  22.876  1.00 26.15           O1-
ATOM   4193  HN  GLU B 103      19.670 -25.473  20.960  1.00  0.00           H  
ATOM   4194  N   GLU B 104      19.032 -23.182  18.649  1.00 19.39           N  
ATOM   4195  CA  GLU B 104      19.070 -22.415  17.407  1.00 17.63           C  
ATOM   4196  C   GLU B 104      18.418 -23.171  16.258  1.00 21.71           C  
ATOM   4197  O   GLU B 104      17.699 -22.577  15.438  1.00 18.87           O  
ATOM   4198  CB  GLU B 104      20.515 -22.062  17.054  1.00 21.25           C  
ATOM   4199  CG  GLU B 104      21.139 -21.055  17.989  1.00 21.63           C  
ATOM   4200  CD  GLU B 104      20.279 -19.829  18.123  1.00 26.24           C  
ATOM   4201  OE1 GLU B 104      19.618 -19.456  17.121  1.00 27.62           O  
ATOM   4202  OE2 GLU B 104      20.264 -19.239  19.221  1.00 28.70           O1-
ATOM   4203  HN  GLU B 104      19.904 -23.475  19.089  1.00  0.00           H  
ATOM   4204  N   ILE B 105      18.665 -24.482  16.166  1.00 22.13           N  
ATOM   4205  CA  ILE B 105      18.048 -25.249  15.090  1.00 21.46           C  
ATOM   4206  C   ILE B 105      16.540 -25.243  15.256  1.00 19.49           C  
ATOM   4207  O   ILE B 105      15.787 -25.051  14.291  1.00 19.30           O  
ATOM   4208  CB  ILE B 105      18.598 -26.687  15.050  1.00 19.51           C  
ATOM   4209  CG1 ILE B 105      20.066 -26.699  14.615  1.00 19.82           C  
ATOM   4210  CG2 ILE B 105      17.753 -27.528  14.109  1.00 14.40           C  
ATOM   4211  CD1 ILE B 105      20.337 -25.902  13.359  1.00 22.74           C  
ATOM   4212  HN  ILE B 105      19.278 -24.940  16.841  1.00  0.00           H  
ATOM   4213  N   SER B 106      16.078 -25.436  16.488  1.00 19.06           N  
ATOM   4214  CA  SER B 106      14.653 -25.611  16.725  1.00 18.95           C  
ATOM   4215  C   SER B 106      13.927 -24.283  16.665  1.00 17.15           C  
ATOM   4216  O   SER B 106      12.738 -24.243  16.325  1.00 17.92           O  
ATOM   4217  CB  SER B 106      14.443 -26.296  18.070  1.00 18.71           C  
ATOM   4218  OG  SER B 106      15.087 -27.563  18.054  1.00 20.31           O  
ATOM   4219  HN  SER B 106      16.728 -25.462  17.274  1.00  0.00           H  
ATOM   4220  HG  SER B 106      14.956 -27.990  18.892  1.00  0.00           H  
ATOM   4221  N   ARG B 107      14.628 -23.201  17.016  1.00 20.08           N  
ATOM   4222  CA  ARG B 107      14.172 -21.857  16.693  1.00 16.92           C  
ATOM   4223  C   ARG B 107      13.808 -21.762  15.220  1.00 16.55           C  
ATOM   4224  O   ARG B 107      12.749 -21.247  14.855  1.00 19.39           O  
ATOM   4225  CB  ARG B 107      15.268 -20.848  17.045  1.00 21.39           C  
ATOM   4226  CG  ARG B 107      14.823 -19.400  16.968  1.00 20.19           C  
ATOM   4227  CD  ARG B 107      15.857 -18.454  17.565  1.00 23.12           C  
ATOM   4228  NE  ARG B 107      15.576 -17.067  17.197  1.00 22.41           N  
ATOM   4229  CZ  ARG B 107      15.980 -16.486  16.068  1.00 26.94           C  
ATOM   4230  NH1 ARG B 107      16.706 -17.161  15.183  1.00 23.38           N1+
ATOM   4231  NH2 ARG B 107      15.674 -15.213  15.827  1.00 28.69           N  
ATOM   4232  HN  ARG B 107      15.505 -23.320  17.523  1.00  0.00           H  
ATOM   4233  HE  ARG B 107      15.032 -16.504  17.851  1.00  0.00           H  
ATOM   4234 1HH1 ARG B 107      17.015 -16.716  14.319  1.00  0.00           H  
ATOM   4235 2HH1 ARG B 107      16.940 -18.136  15.368  1.00  0.00           H  
ATOM   4236 1HH2 ARG B 107      15.983 -14.768  14.963  1.00  0.00           H  
ATOM   4237 2HH2 ARG B 107      15.117 -14.695  16.506  1.00  0.00           H  
ATOM   4238  N   GLY B 108      14.672 -22.295  14.359  1.00 20.08           N  
ATOM   4239  CA  GLY B 108      14.367 -22.313  12.939  1.00 17.94           C  
ATOM   4240  C   GLY B 108      13.219 -23.246  12.601  1.00 21.47           C  
ATOM   4241  O   GLY B 108      12.260 -22.850  11.935  1.00 25.72           O  
ATOM   4242  HN  GLY B 108      15.549 -22.691  14.697  1.00  0.00           H  
ATOM   4243  N   CYS B 109      13.295 -24.491  13.067  1.00 15.17           N  
ATOM   4244  CA  CYS B 109      12.336 -25.526  12.688  1.00 18.17           C  
ATOM   4245  C   CYS B 109      12.272 -26.559  13.807  1.00 20.55           C  
ATOM   4246  O   CYS B 109      13.303 -27.133  14.180  1.00 19.02           O  
ATOM   4247  CB  CYS B 109      12.751 -26.191  11.368  1.00 17.53           C  
ATOM   4248  SG  CYS B 109      11.710 -27.583  10.907  1.00 21.00           S  
ATOM   4249  HN  CYS B 109      14.049 -24.730  13.711  1.00  0.00           H  
ATOM   4250  N   ALA B 110      11.078 -26.787  14.361  1.00 18.64           N  
ATOM   4251  CA  ALA B 110      10.976 -27.721  15.478  1.00 17.86           C  
ATOM   4252  C   ALA B 110      11.183 -29.153  15.014  1.00 21.79           C  
ATOM   4253  O   ALA B 110      11.847 -29.936  15.703  1.00 21.31           O  
ATOM   4254  CB  ALA B 110       9.634 -27.579  16.184  1.00 17.91           C  
ATOM   4255  HN  ALA B 110      10.247 -26.314  14.007  1.00  0.00           H  
ATOM   4256  N   SER B 111      10.638 -29.513  13.845  1.00 21.09           N  
ATOM   4257  CA  SER B 111      10.828 -30.868  13.340  1.00 18.74           C  
ATOM   4258  C   SER B 111      12.296 -31.134  13.079  1.00 19.76           C  
ATOM   4259  O   SER B 111      12.863 -32.125  13.555  1.00 19.01           O  
ATOM   4260  CB  SER B 111      10.024 -31.072  12.067  1.00 18.45           C  
ATOM   4261  OG  SER B 111       8.713 -30.588  12.239  1.00 23.77           O  
ATOM   4262  HN  SER B 111      10.091 -28.840  13.308  1.00  0.00           H  
ATOM   4263  HG  SER B 111       8.210 -30.716  11.443  1.00  0.00           H  
ATOM   4264  N   THR B 112      12.929 -30.247  12.322  1.00 18.66           N  
ATOM   4265  CA  THR B 112      14.366 -30.326  12.140  1.00 18.23           C  
ATOM   4266  C   THR B 112      15.073 -30.480  13.480  1.00 19.07           C  
ATOM   4267  O   THR B 112      16.018 -31.268  13.610  1.00 19.85           O  
ATOM   4268  CB  THR B 112      14.834 -29.077  11.404  1.00 17.04           C  
ATOM   4269  CG2 THR B 112      16.283 -29.112  11.224  1.00 17.75           C  
ATOM   4270  OG1 THR B 112      14.211 -29.028  10.118  1.00 16.18           O  
ATOM   4271  HN  THR B 112      12.401 -29.504  11.864  1.00  0.00           H  
ATOM   4272  HG1 THR B 112      13.269 -29.005  10.235  1.00  0.00           H  
ATOM   4273  N   GLY B 113      14.600 -29.752  14.496  1.00 22.22           N  
ATOM   4274  CA  GLY B 113      15.169 -29.879  15.825  1.00 16.61           C  
ATOM   4275  C   GLY B 113      15.111 -31.297  16.361  1.00 17.72           C  
ATOM   4276  O   GLY B 113      16.127 -31.849  16.786  1.00 16.89           O  
ATOM   4277  HN  GLY B 113      13.832 -29.101  14.336  1.00  0.00           H  
ATOM   4278  N   VAL B 114      13.922 -31.905  16.358  1.00 15.23           N  
ATOM   4279  CA  VAL B 114      13.808 -33.215  16.992  1.00 19.92           C  
ATOM   4280  C   VAL B 114      14.537 -34.266  16.172  1.00 18.58           C  
ATOM   4281  O   VAL B 114      15.164 -35.175  16.730  1.00 19.09           O  
ATOM   4282  CB  VAL B 114      12.335 -33.605  17.250  1.00 23.40           C  
ATOM   4283  CG1 VAL B 114      11.532 -33.698  15.968  1.00 22.69           C  
ATOM   4284  CG2 VAL B 114      12.288 -34.929  17.994  1.00 17.95           C  
ATOM   4285  HN  VAL B 114      13.112 -31.464  15.923  1.00  0.00           H  
ATOM   4286  N   ILE B 115      14.493 -34.144  14.839  1.00 20.00           N  
ATOM   4287  CA  ILE B 115      15.280 -35.026  13.981  1.00 18.33           C  
ATOM   4288  C   ILE B 115      16.742 -34.995  14.399  1.00 18.28           C  
ATOM   4289  O   ILE B 115      17.376 -36.038  14.612  1.00 21.73           O  
ATOM   4290  CB  ILE B 115      15.109 -34.635  12.504  1.00 18.24           C  
ATOM   4291  CG1 ILE B 115      13.635 -34.730  12.104  1.00 18.12           C  
ATOM   4292  CG2 ILE B 115      15.956 -35.537  11.629  1.00 20.34           C  
ATOM   4293  CD1 ILE B 115      13.315 -34.078  10.785  1.00 19.44           C  
ATOM   4294  HN  ILE B 115      13.903 -33.427  14.418  1.00  0.00           H  
ATOM   4295  N   MET B 116      17.290 -33.791  14.552  1.00 18.28           N  
ATOM   4296  CA  MET B 116      18.660 -33.668  15.033  1.00 19.60           C  
ATOM   4297  C   MET B 116      18.799 -34.160  16.465  1.00 18.47           C  
ATOM   4298  O   MET B 116      19.826 -34.745  16.823  1.00 22.01           O  
ATOM   4299  CB  MET B 116      19.112 -32.219  14.929  1.00 14.76           C  
ATOM   4300  CG  MET B 116      20.246 -31.853  15.823  1.00 15.24           C  
ATOM   4301  SD  MET B 116      20.532 -30.083  15.655  1.00 24.23           S  
ATOM   4302  CE  MET B 116      22.003 -29.887  16.647  1.00 17.78           C  
ATOM   4303  HN  MET B 116      16.750 -32.954  14.332  1.00  0.00           H  
ATOM   4304  N   SER B 117      17.779 -33.950  17.293  1.00 18.52           N  
ATOM   4305  CA  SER B 117      17.876 -34.366  18.683  1.00 17.96           C  
ATOM   4306  C   SER B 117      17.873 -35.884  18.801  1.00 20.21           C  
ATOM   4307  O   SER B 117      18.688 -36.461  19.536  1.00 17.55           O  
ATOM   4308  CB  SER B 117      16.736 -33.765  19.491  1.00 17.43           C  
ATOM   4309  OG  SER B 117      17.126 -33.672  20.841  1.00 21.29           O  
ATOM   4310  HN  SER B 117      16.930 -33.498  16.953  1.00  0.00           H  
ATOM   4311  HG  SER B 117      16.414 -33.297  21.346  1.00  0.00           H  
ATOM   4312  N   VAL B 118      16.959 -36.547  18.083  1.00 18.21           N  
ATOM   4313  CA  VAL B 118      16.932 -38.006  18.095  1.00 19.93           C  
ATOM   4314  C   VAL B 118      18.300 -38.546  17.705  1.00 19.59           C  
ATOM   4315  O   VAL B 118      18.895 -39.360  18.421  1.00 20.60           O  
ATOM   4316  CB  VAL B 118      15.825 -38.541  17.164  1.00 21.74           C  
ATOM   4317  CG1 VAL B 118      16.006 -40.028  16.921  1.00 14.56           C  
ATOM   4318  CG2 VAL B 118      14.443 -38.277  17.746  1.00 16.68           C  
ATOM   4319  HN  VAL B 118      16.279 -36.031  17.525  1.00  0.00           H  
ATOM   4320  N   ASN B 119      18.846 -38.049  16.594  1.00 18.75           N  
ATOM   4321  CA  ASN B 119      20.090 -38.608  16.081  1.00 19.46           C  
ATOM   4322  C   ASN B 119      21.222 -38.439  17.079  1.00 20.57           C  
ATOM   4323  O   ASN B 119      21.971 -39.386  17.357  1.00 22.37           O  
ATOM   4324  CB  ASN B 119      20.462 -37.965  14.746  1.00 19.99           C  
ATOM   4325  CG  ASN B 119      21.463 -38.798  13.982  1.00 20.32           C  
ATOM   4326  ND2 ASN B 119      22.709 -38.351  13.947  1.00 21.72           N  
ATOM   4327  OD1 ASN B 119      21.128 -39.858  13.467  1.00 24.78           O  
ATOM   4328  HN  ASN B 119      18.393 -37.278  16.104  1.00  0.00           H  
ATOM   4329 1HD2 ASN B 119      22.988 -37.469  14.376  1.00  0.00           H  
ATOM   4330 2HD2 ASN B 119      23.385 -38.914  13.431  1.00  0.00           H  
ATOM   4331  N   ASN B 120      21.351 -37.239  17.638  1.00 19.60           N  
ATOM   4332  CA  ASN B 120      22.435 -36.955  18.573  1.00 19.08           C  
ATOM   4333  C   ASN B 120      22.307 -37.789  19.839  1.00 20.10           C  
ATOM   4334  O   ASN B 120      23.152 -38.637  20.135  1.00 20.73           O  
ATOM   4335  CB  ASN B 120      22.437 -35.467  18.915  1.00 17.65           C  
ATOM   4336  CG  ASN B 120      23.158 -34.644  17.890  1.00 19.65           C  
ATOM   4337  ND2 ASN B 120      22.404 -34.017  17.009  1.00 21.30           N  
ATOM   4338  OD1 ASN B 120      24.386 -34.583  17.874  1.00 24.65           O  
ATOM   4339  HN  ASN B 120      20.681 -36.505  17.409  1.00  0.00           H  
ATOM   4340 1HD2 ASN B 120      22.895 -33.457  16.312  1.00  0.00           H  
ATOM   4341 2HD2 ASN B 120      21.385 -34.068  17.022  1.00  0.00           H  
ATOM   4342  N   SER B 121      21.244 -37.557  20.594  1.00 21.64           N  
ATOM   4343  CA  SER B 121      21.112 -38.052  21.950  1.00 17.86           C  
ATOM   4344  C   SER B 121      20.542 -39.454  21.996  1.00 19.09           C  
ATOM   4345  O   SER B 121      21.047 -40.313  22.727  1.00 21.07           O  
ATOM   4346  CB  SER B 121      20.188 -37.131  22.740  1.00 17.27           C  
ATOM   4347  OG  SER B 121      20.723 -35.836  22.831  1.00 23.71           O  
ATOM   4348  HN  SER B 121      20.482 -37.004  20.203  1.00  0.00           H  
ATOM   4349  HG  SER B 121      20.147 -35.262  23.323  1.00  0.00           H  
ATOM   4350  N   LEU B 122      19.458 -39.671  21.258  1.00 18.70           N  
ATOM   4351  CA  LEU B 122      18.682 -40.885  21.420  1.00 18.27           C  
ATOM   4352  C   LEU B 122      19.310 -42.039  20.664  1.00 18.89           C  
ATOM   4353  O   LEU B 122      19.285 -43.179  21.135  1.00 20.85           O  
ATOM   4354  CB  LEU B 122      17.249 -40.650  20.960  1.00 19.17           C  
ATOM   4355  CG  LEU B 122      16.462 -39.573  21.712  1.00 17.87           C  
ATOM   4356  CD1 LEU B 122      14.992 -39.858  21.532  1.00 15.84           C  
ATOM   4357  CD2 LEU B 122      16.836 -39.529  23.189  1.00 15.80           C  
ATOM   4358  HN  LEU B 122      19.169 -38.976  20.570  1.00  0.00           H  
ATOM   4359  N   TYR B 123      19.899 -41.764  19.505  1.00 21.06           N  
ATOM   4360  CA  TYR B 123      20.470 -42.821  18.689  1.00 22.49           C  
ATOM   4361  C   TYR B 123      21.981 -42.900  18.869  1.00 23.37           C  
ATOM   4362  O   TYR B 123      22.506 -43.933  19.309  1.00 19.66           O  
ATOM   4363  CB  TYR B 123      20.088 -42.628  17.217  1.00 17.81           C  
ATOM   4364  CG  TYR B 123      20.809 -43.607  16.347  1.00 23.68           C  
ATOM   4365  CD1 TYR B 123      20.432 -44.946  16.310  1.00 22.35           C  
ATOM   4366  CD2 TYR B 123      21.910 -43.212  15.601  1.00 22.72           C  
ATOM   4367  CE1 TYR B 123      21.121 -45.850  15.537  1.00 18.62           C  
ATOM   4368  CE2 TYR B 123      22.592 -44.103  14.824  1.00 22.00           C  
ATOM   4369  CZ  TYR B 123      22.196 -45.419  14.789  1.00 22.69           C  
ATOM   4370  OH  TYR B 123      22.913 -46.295  14.010  1.00 25.34           O  
ATOM   4371  HN  TYR B 123      19.951 -40.797  19.184  1.00  0.00           H  
ATOM   4372  HH  TYR B 123      23.654 -45.998  13.495  1.00  0.00           H  
ATOM   4373  N   LEU B 124      22.692 -41.807  18.577  1.00 22.80           N  
ATOM   4374  CA  LEU B 124      24.145 -41.843  18.691  1.00 20.90           C  
ATOM   4375  C   LEU B 124      24.580 -41.887  20.146  1.00 20.87           C  
ATOM   4376  O   LEU B 124      25.541 -42.590  20.488  1.00 23.92           O  
ATOM   4377  CB  LEU B 124      24.769 -40.646  17.974  1.00 17.81           C  
ATOM   4378  CG  LEU B 124      24.708 -40.705  16.446  1.00 24.34           C  
ATOM   4379  CD1 LEU B 124      25.302 -39.441  15.849  1.00 21.72           C  
ATOM   4380  CD2 LEU B 124      25.399 -41.964  15.885  1.00 20.37           C  
ATOM   4381  HN  LEU B 124      22.221 -40.953  18.276  1.00  0.00           H  
ATOM   4382  N   GLY B 125      23.892 -41.137  21.012  1.00 19.80           N  
ATOM   4383  CA  GLY B 125      24.180 -41.116  22.430  1.00 20.95           C  
ATOM   4384  C   GLY B 125      24.432 -42.490  23.032  1.00 22.37           C  
ATOM   4385  O   GLY B 125      25.523 -42.778  23.524  1.00 23.55           O  
ATOM   4386  HN  GLY B 125      23.132 -40.555  20.659  1.00  0.00           H  
ATOM   4387  N   PRO B 126      23.431 -43.372  22.997  1.00 22.10           N  
ATOM   4388  CA  PRO B 126      23.621 -44.705  23.608  1.00 23.65           C  
ATOM   4389  C   PRO B 126      24.676 -45.550  22.926  1.00 21.74           C  
ATOM   4390  O   PRO B 126      25.308 -46.376  23.592  1.00 23.71           O  
ATOM   4391  CB  PRO B 126      22.233 -45.352  23.487  1.00 19.97           C  
ATOM   4392  CG  PRO B 126      21.587 -44.639  22.354  1.00 19.17           C  
ATOM   4393  CD  PRO B 126      22.076 -43.211  22.444  1.00 17.44           C  
ATOM   4394  N   ILE B 127      24.884 -45.395  21.616  1.00 21.69           N  
ATOM   4395  CA  ILE B 127      25.902 -46.216  20.969  1.00 23.27           C  
ATOM   4396  C   ILE B 127      27.290 -45.758  21.382  1.00 23.76           C  
ATOM   4397  O   ILE B 127      28.181 -46.579  21.638  1.00 27.69           O  
ATOM   4398  CB  ILE B 127      25.740 -46.207  19.447  1.00 23.77           C  
ATOM   4399  CG1 ILE B 127      24.307 -46.564  19.055  1.00 20.55           C  
ATOM   4400  CG2 ILE B 127      26.723 -47.186  18.824  1.00 22.43           C  
ATOM   4401  CD1 ILE B 127      23.999 -46.244  17.612  1.00 19.42           C  
ATOM   4402  HN  ILE B 127      24.343 -44.717  21.079  1.00  0.00           H  
ATOM   4403  N   LEU B 128      27.488 -44.445  21.476  1.00 22.03           N  
ATOM   4404  CA  LEU B 128      28.751 -43.921  21.978  1.00 21.55           C  
ATOM   4405  C   LEU B 128      29.029 -44.420  23.386  1.00 23.09           C  
ATOM   4406  O   LEU B 128      30.137 -44.872  23.688  1.00 32.08           O  
ATOM   4407  CB  LEU B 128      28.728 -42.395  21.956  1.00 19.46           C  
ATOM   4408  CG  LEU B 128      28.998 -41.771  20.594  1.00 24.49           C  
ATOM   4409  CD1 LEU B 128      28.736 -40.289  20.628  1.00 22.31           C  
ATOM   4410  CD2 LEU B 128      30.430 -42.063  20.192  1.00 23.92           C  
ATOM   4411  HN  LEU B 128      26.749 -43.801  21.194  1.00  0.00           H  
ATOM   4412  N   LYS B 129      28.037 -44.345  24.265  1.00 22.58           N  
ATOM   4413  CA  LYS B 129      28.300 -44.642  25.658  1.00 26.28           C  
ATOM   4414  C   LYS B 129      28.282 -46.135  25.951  1.00 29.51           C  
ATOM   4415  O   LYS B 129      28.872 -46.558  26.950  1.00 36.00           O  
ATOM   4416  CB  LYS B 129      27.301 -43.906  26.559  1.00 26.40           C  
ATOM   4417  CG  LYS B 129      27.697 -44.010  28.031  1.00 42.44           C  
ATOM   4418  CD  LYS B 129      26.570 -43.727  29.014  1.00 41.70           C  
ATOM   4419  CE  LYS B 129      26.945 -42.632  30.003  1.00 40.33           C  
ATOM   4420  NZ  LYS B 129      25.786 -42.316  30.875  1.00 40.20           N1+
ATOM   4421  HN  LYS B 129      27.099 -44.081  23.963  1.00  0.00           H  
ATOM   4422  HZ1 LYS B 129      26.037 -41.582  31.538  1.00  0.00           H  
ATOM   4423  HZ2 LYS B 129      25.423 -43.146  31.343  1.00  0.00           H  
ATOM   4424  HZ3 LYS B 129      24.956 -42.075  30.334  1.00  0.00           H  
ATOM   4425  N   PHE B 130      27.666 -46.951  25.092  1.00 28.98           N  
ATOM   4426  CA  PHE B 130      27.529 -48.370  25.394  1.00 27.27           C  
ATOM   4427  C   PHE B 130      28.004 -49.318  24.307  1.00 29.10           C  
ATOM   4428  O   PHE B 130      28.068 -50.524  24.562  1.00 28.23           O  
ATOM   4429  CB  PHE B 130      26.071 -48.706  25.725  1.00 24.74           C  
ATOM   4430  CG  PHE B 130      25.526 -47.925  26.876  1.00 26.31           C  
ATOM   4431  CD1 PHE B 130      25.947 -48.195  28.172  1.00 26.48           C  
ATOM   4432  CD2 PHE B 130      24.610 -46.907  26.667  1.00 25.33           C  
ATOM   4433  CE1 PHE B 130      25.457 -47.461  29.245  1.00 26.39           C  
ATOM   4434  CE2 PHE B 130      24.115 -46.170  27.731  1.00 24.06           C  
ATOM   4435  CZ  PHE B 130      24.535 -46.456  29.023  1.00 28.99           C  
ATOM   4436  HN  PHE B 130      27.289 -46.579  24.220  1.00  0.00           H  
ATOM   4437  N   GLY B 131      28.348 -48.835  23.124  1.00 27.45           N  
ATOM   4438  CA  GLY B 131      28.748 -49.720  22.054  1.00 23.99           C  
ATOM   4439  C   GLY B 131      30.219 -50.078  22.085  1.00 24.70           C  
ATOM   4440  O   GLY B 131      31.064 -49.312  22.554  1.00 26.55           O  
ATOM   4441  HN  GLY B 131      28.331 -47.827  22.966  1.00  0.00           H  
ATOM   4442  N   SER B 132      30.510 -51.268  21.574  1.00 24.81           N  
ATOM   4443  CA  SER B 132      31.879 -51.664  21.314  1.00 25.47           C  
ATOM   4444  C   SER B 132      32.523 -50.700  20.317  1.00 28.82           C  
ATOM   4445  O   SER B 132      31.845 -49.917  19.633  1.00 25.73           O  
ATOM   4446  CB  SER B 132      31.911 -53.073  20.740  1.00 24.61           C  
ATOM   4447  OG  SER B 132      31.227 -53.067  19.499  1.00 28.97           O  
ATOM   4448  HN  SER B 132      29.753 -51.918  21.360  1.00  0.00           H  
ATOM   4449  HG  SER B 132      31.247 -53.947  19.141  1.00  0.00           H  
ATOM   4450  N   LYS B 133      33.856 -50.778  20.228  1.00 28.43           N  
ATOM   4451  CA  LYS B 133      34.552 -50.124  19.128  1.00 24.04           C  
ATOM   4452  C   LYS B 133      33.879 -50.456  17.808  1.00 28.27           C  
ATOM   4453  O   LYS B 133      33.641 -49.564  16.988  1.00 32.26           O  
ATOM   4454  CB  LYS B 133      36.027 -50.533  19.092  1.00 25.15           C  
ATOM   4455  HN  LYS B 133      34.385 -51.295  20.930  1.00  0.00           H  
ATOM   4456  N   GLU B 134      33.524 -51.731  17.602  1.00 31.52           N  
ATOM   4457  CA  GLU B 134      32.974 -52.135  16.310  1.00 28.77           C  
ATOM   4458  C   GLU B 134      31.582 -51.568  16.102  1.00 24.07           C  
ATOM   4459  O   GLU B 134      31.258 -51.095  15.007  1.00 27.26           O  
ATOM   4460  CB  GLU B 134      32.952 -53.655  16.186  1.00 28.62           C  
ATOM   4461  CG  GLU B 134      34.327 -54.264  15.997  1.00 38.67           C  
ATOM   4462  CD  GLU B 134      35.073 -54.429  17.303  1.00 43.48           C  
ATOM   4463  OE1 GLU B 134      34.457 -54.216  18.376  1.00 44.99           O  
ATOM   4464  OE2 GLU B 134      36.277 -54.772  17.261  1.00 50.32           O1-
ATOM   4465  HN  GLU B 134      33.637 -52.419  18.346  1.00  0.00           H  
ATOM   4466  N   GLN B 135      30.744 -51.608  17.135  1.00 24.02           N  
ATOM   4467  CA  GLN B 135      29.418 -51.013  17.016  1.00 26.13           C  
ATOM   4468  C   GLN B 135      29.500 -49.514  16.744  1.00 24.95           C  
ATOM   4469  O   GLN B 135      28.719 -48.976  15.949  1.00 20.73           O  
ATOM   4470  CB  GLN B 135      28.611 -51.290  18.277  1.00 23.54           C  
ATOM   4471  CG  GLN B 135      28.079 -52.693  18.337  1.00 22.34           C  
ATOM   4472  CD  GLN B 135      27.499 -53.010  19.680  1.00 24.52           C  
ATOM   4473  NE2 GLN B 135      26.538 -53.920  19.706  1.00 24.43           N  
ATOM   4474  OE1 GLN B 135      27.911 -52.447  20.692  1.00 25.05           O  
ATOM   4475  HN  GLN B 135      31.028 -52.054  18.007  1.00  0.00           H  
ATOM   4476 1HE2 GLN B 135      26.143 -54.136  20.621  1.00  0.00           H  
ATOM   4477 2HE2 GLN B 135      26.196 -54.387  18.866  1.00  0.00           H  
ATOM   4478  N   LYS B 136      30.442 -48.822  17.390  1.00 22.72           N  
ATOM   4479  CA  LYS B 136      30.567 -47.395  17.132  1.00 23.68           C  
ATOM   4480  C   LYS B 136      31.008 -47.153  15.702  1.00 26.74           C  
ATOM   4481  O   LYS B 136      30.425 -46.316  15.006  1.00 24.84           O  
ATOM   4482  CB  LYS B 136      31.523 -46.752  18.132  1.00 24.13           C  
ATOM   4483  CG  LYS B 136      30.973 -46.794  19.530  1.00 19.82           C  
ATOM   4484  CD  LYS B 136      31.733 -45.907  20.475  1.00 24.04           C  
ATOM   4485  CE  LYS B 136      32.701 -46.706  21.321  1.00 28.20           C  
ATOM   4486  NZ  LYS B 136      32.977 -46.030  22.616  1.00 23.37           N1+
ATOM   4487  HN  LYS B 136      31.063 -49.286  18.053  1.00  0.00           H  
ATOM   4488  HZ1 LYS B 136      33.629 -46.568  23.186  1.00  0.00           H  
ATOM   4489  HZ2 LYS B 136      32.115 -45.829  23.123  1.00  0.00           H  
ATOM   4490  HZ3 LYS B 136      33.304 -45.074  22.476  1.00  0.00           H  
ATOM   4491  N   GLN B 137      31.986 -47.924  15.223  1.00 28.06           N  
ATOM   4492  CA  GLN B 137      32.405 -47.792  13.832  1.00 25.38           C  
ATOM   4493  C   GLN B 137      31.243 -48.046  12.885  1.00 26.51           C  
ATOM   4494  O   GLN B 137      31.027 -47.284  11.936  1.00 27.76           O  
ATOM   4495  CB  GLN B 137      33.556 -48.749  13.527  1.00 28.23           C  
ATOM   4496  CG  GLN B 137      34.873 -48.389  14.194  1.00 32.81           C  
ATOM   4497  CD  GLN B 137      35.830 -49.577  14.262  1.00 40.42           C  
ATOM   4498  NE2 GLN B 137      37.070 -49.318  14.673  1.00 37.03           N  
ATOM   4499  OE1 GLN B 137      35.452 -50.714  13.960  1.00 44.41           O  
ATOM   4500  HN  GLN B 137      32.441 -48.606  15.830  1.00  0.00           H  
ATOM   4501 1HE2 GLN B 137      37.709 -50.112  14.718  1.00  0.00           H  
ATOM   4502 2HE2 GLN B 137      37.382 -48.379  14.922  1.00  0.00           H  
ATOM   4503  N   ALA B 138      30.469 -49.109  13.137  1.00 25.19           N  
ATOM   4504  CA  ALA B 138      29.449 -49.528  12.178  1.00 26.83           C  
ATOM   4505  C   ALA B 138      28.168 -48.714  12.304  1.00 25.25           C  
ATOM   4506  O   ALA B 138      27.496 -48.446  11.298  1.00 21.34           O  
ATOM   4507  CB  ALA B 138      29.131 -51.016  12.353  1.00 21.39           C  
ATOM   4508  HN  ALA B 138      30.592 -49.630  14.005  1.00  0.00           H  
ATOM   4509  N   TRP B 139      27.816 -48.314  13.526  1.00 24.21           N  
ATOM   4510  CA  TRP B 139      26.535 -47.686  13.789  1.00 24.10           C  
ATOM   4511  C   TRP B 139      26.603 -46.206  14.156  1.00 22.98           C  
ATOM   4512  O   TRP B 139      25.588 -45.514  14.029  1.00 20.75           O  
ATOM   4513  CB  TRP B 139      25.821 -48.443  14.912  1.00 20.73           C  
ATOM   4514  CG  TRP B 139      25.578 -49.863  14.573  1.00 28.45           C  
ATOM   4515  CD1 TRP B 139      26.451 -50.907  14.717  1.00 26.45           C  
ATOM   4516  CD2 TRP B 139      24.375 -50.415  14.040  1.00 23.60           C  
ATOM   4517  CE2 TRP B 139      24.583 -51.799  13.882  1.00 22.89           C  
ATOM   4518  CE3 TRP B 139      23.143 -49.875  13.682  1.00 20.12           C  
ATOM   4519  NE1 TRP B 139      25.858 -52.075  14.303  1.00 25.99           N  
ATOM   4520  CZ2 TRP B 139      23.604 -52.646  13.385  1.00 20.78           C  
ATOM   4521  CZ3 TRP B 139      22.171 -50.716  13.186  1.00 22.12           C  
ATOM   4522  CH2 TRP B 139      22.407 -52.086  13.037  1.00 22.91           C  
ATOM   4523  HN  TRP B 139      28.467 -48.454  14.299  1.00  0.00           H  
ATOM   4524  HE1 TRP B 139      26.295 -52.997  14.308  1.00  0.00           H  
ATOM   4525  N   VAL B 140      27.737 -45.710  14.645  1.00 21.96           N  
ATOM   4526  CA  VAL B 140      27.869 -44.274  14.877  1.00 22.89           C  
ATOM   4527  C   VAL B 140      28.334 -43.605  13.596  1.00 23.64           C  
ATOM   4528  O   VAL B 140      27.642 -42.737  13.049  1.00 28.30           O  
ATOM   4529  CB  VAL B 140      28.843 -43.939  16.024  1.00 21.66           C  
ATOM   4530  CG1 VAL B 140      29.202 -42.441  15.993  1.00 21.09           C  
ATOM   4531  CG2 VAL B 140      28.254 -44.329  17.342  1.00 20.66           C  
ATOM   4532  HN  VAL B 140      28.515 -46.334  14.858  1.00  0.00           H  
ATOM   4533  N   THR B 141      29.516 -43.995  13.119  1.00 21.61           N  
ATOM   4534  CA  THR B 141      30.155 -43.269  12.022  1.00 28.44           C  
ATOM   4535  C   THR B 141      29.262 -43.075  10.800  1.00 25.55           C  
ATOM   4536  O   THR B 141      29.147 -41.932  10.336  1.00 31.65           O  
ATOM   4537  CB  THR B 141      31.474 -43.956  11.647  1.00 26.96           C  
ATOM   4538  CG2 THR B 141      32.135 -43.195  10.509  1.00 19.53           C  
ATOM   4539  OG1 THR B 141      32.342 -43.961  12.791  1.00 29.21           O  
ATOM   4540  HN  THR B 141      29.980 -44.808  13.523  1.00  0.00           H  
ATOM   4541  HG1 THR B 141      33.159 -44.387  12.559  1.00  0.00           H  
ATOM   4542  N   PRO B 142      28.584 -44.092  10.253  1.00 25.08           N  
ATOM   4543  CA  PRO B 142      27.737 -43.844   9.071  1.00 23.07           C  
ATOM   4544  C   PRO B 142      26.542 -42.947   9.347  1.00 21.28           C  
ATOM   4545  O   PRO B 142      25.738 -42.710   8.434  1.00 25.10           O  
ATOM   4546  CB  PRO B 142      27.280 -45.256   8.659  1.00 17.41           C  
ATOM   4547  CG  PRO B 142      28.247 -46.177   9.324  1.00 18.84           C  
ATOM   4548  CD  PRO B 142      28.579 -45.518  10.624  1.00 20.63           C  
ATOM   4549  N   PHE B 143      26.408 -42.451  10.574  1.00 21.30           N  
ATOM   4550  CA  PHE B 143      25.255 -41.681  11.024  1.00 20.96           C  
ATOM   4551  C   PHE B 143      25.689 -40.333  11.578  1.00 22.91           C  
ATOM   4552  O   PHE B 143      24.941 -39.698  12.326  1.00 26.84           O  
ATOM   4553  CB  PHE B 143      24.457 -42.472  12.072  1.00 19.64           C  
ATOM   4554  CG  PHE B 143      23.828 -43.736  11.525  1.00 20.38           C  
ATOM   4555  CD1 PHE B 143      22.502 -43.750  11.125  1.00 16.77           C  
ATOM   4556  CD2 PHE B 143      24.578 -44.896  11.379  1.00 19.23           C  
ATOM   4557  CE1 PHE B 143      21.924 -44.892  10.613  1.00 20.23           C  
ATOM   4558  CE2 PHE B 143      24.011 -46.049  10.872  1.00 18.31           C  
ATOM   4559  CZ  PHE B 143      22.679 -46.045  10.483  1.00 22.26           C  
ATOM   4560  HN  PHE B 143      27.160 -42.620  11.242  1.00  0.00           H  
ATOM   4561  N   THR B 144      26.896 -39.890  11.230  1.00 23.04           N  
ATOM   4562  CA  THR B 144      27.436 -38.647  11.750  1.00 25.85           C  
ATOM   4563  C   THR B 144      27.420 -37.496  10.755  1.00 23.39           C  
ATOM   4564  O   THR B 144      27.699 -36.363  11.151  1.00 31.46           O  
ATOM   4565  CB  THR B 144      28.875 -38.858  12.246  1.00 28.55           C  
ATOM   4566  CG2 THR B 144      28.898 -39.767  13.469  1.00 25.96           C  
ATOM   4567  OG1 THR B 144      29.667 -39.430  11.201  1.00 33.34           O  
ATOM   4568  HN  THR B 144      27.457 -40.440  10.579  1.00  0.00           H  
ATOM   4569  HG1 THR B 144      29.653 -38.863  10.439  1.00  0.00           H  
ATOM   4570  N   SER B 145      27.083 -37.739   9.496  1.00 23.20           N  
ATOM   4571  CA  SER B 145      27.251 -36.744   8.452  1.00 24.31           C  
ATOM   4572  C   SER B 145      25.954 -36.362   7.771  1.00 24.59           C  
ATOM   4573  O   SER B 145      25.980 -35.567   6.828  1.00 27.57           O  
ATOM   4574  CB  SER B 145      28.224 -37.257   7.387  1.00 23.65           C  
ATOM   4575  OG  SER B 145      27.536 -38.175   6.556  1.00 29.42           O  
ATOM   4576  HN  SER B 145      26.695 -38.651   9.254  1.00  0.00           H  
ATOM   4577  HG  SER B 145      28.140 -38.493   5.895  1.00  0.00           H  
ATOM   4578  N   GLY B 146      24.827 -36.903   8.199  1.00 23.73           N  
ATOM   4579  CA  GLY B 146      23.566 -36.597   7.570  1.00 23.38           C  
ATOM   4580  C   GLY B 146      23.165 -37.520   6.442  1.00 25.37           C  
ATOM   4581  O   GLY B 146      22.023 -37.439   5.978  1.00 29.34           O  
ATOM   4582  HN  GLY B 146      24.849 -37.549   8.988  1.00  0.00           H  
ATOM   4583  N   ASP B 147      24.062 -38.384   5.971  1.00 25.76           N  
ATOM   4584  CA  ASP B 147      23.664 -39.321   4.931  1.00 30.87           C  
ATOM   4585  C   ASP B 147      22.706 -40.366   5.488  1.00 32.49           C  
ATOM   4586  O   ASP B 147      21.765 -40.781   4.803  1.00 38.44           O  
ATOM   4587  CB  ASP B 147      24.904 -39.967   4.309  1.00 30.55           C  
ATOM   4588  HN  ASP B 147      25.015 -38.389   6.334  1.00  0.00           H  
ATOM   4589  N   LYS B 148      22.897 -40.767   6.737  1.00 34.33           N  
ATOM   4590  CA  LYS B 148      21.985 -41.680   7.406  1.00 29.86           C  
ATOM   4591  C   LYS B 148      21.715 -41.144   8.797  1.00 25.75           C  
ATOM   4592  O   LYS B 148      22.618 -40.624   9.451  1.00 26.48           O  
ATOM   4593  CB  LYS B 148      22.565 -43.092   7.477  1.00 21.69           C  
ATOM   4594  CG  LYS B 148      22.468 -43.838   6.145  1.00 33.27           C  
ATOM   4595  CD  LYS B 148      23.579 -44.877   5.944  1.00 31.82           C  
ATOM   4596  CE  LYS B 148      23.520 -45.960   7.002  1.00 32.51           C  
ATOM   4597  NZ  LYS B 148      23.979 -47.278   6.440  1.00 41.09           N1+
ATOM   4598  HN  LYS B 148      23.711 -40.423   7.246  1.00  0.00           H  
ATOM   4599  HZ1 LYS B 148      23.939 -48.007   7.152  1.00  0.00           H  
ATOM   4600  HZ2 LYS B 148      24.907 -47.208   6.022  1.00  0.00           H  
ATOM   4601  HZ3 LYS B 148      23.454 -47.536   5.605  1.00  0.00           H  
ATOM   4602  N   ILE B 149      20.470 -41.241   9.240  1.00 23.46           N  
ATOM   4603  CA  ILE B 149      20.138 -40.866  10.603  1.00 21.71           C  
ATOM   4604  C   ILE B 149      19.525 -42.074  11.283  1.00 24.28           C  
ATOM   4605  O   ILE B 149      19.066 -43.017  10.636  1.00 20.73           O  
ATOM   4606  CB  ILE B 149      19.186 -39.661  10.677  1.00 22.16           C  
ATOM   4607  CG1 ILE B 149      17.876 -39.988   9.968  1.00 20.50           C  
ATOM   4608  CG2 ILE B 149      19.858 -38.424  10.099  1.00 15.46           C  
ATOM   4609  CD1 ILE B 149      16.818 -38.950  10.191  1.00 21.81           C  
ATOM   4610  HN  ILE B 149      19.738 -41.582   8.618  1.00  0.00           H  
ATOM   4611  N   GLY B 150      19.539 -42.044  12.613  1.00 22.00           N  
ATOM   4612  CA  GLY B 150      19.023 -43.128  13.411  1.00 17.98           C  
ATOM   4613  C   GLY B 150      17.700 -42.775  14.063  1.00 20.53           C  
ATOM   4614  O   GLY B 150      17.114 -41.713  13.861  1.00 23.52           O  
ATOM   4615  HN  GLY B 150      19.928 -41.227  13.084  1.00  0.00           H  
ATOM   4616  N   CYS B 151      17.222 -43.721  14.849  1.00 19.68           N  
ATOM   4617  CA  CYS B 151      16.075 -43.484  15.698  1.00 17.35           C  
ATOM   4618  C   CYS B 151      16.183 -44.395  16.904  1.00 21.60           C  
ATOM   4619  O   CYS B 151      17.103 -45.207  17.024  1.00 21.22           O  
ATOM   4620  CB  CYS B 151      14.776 -43.717  14.961  1.00 18.63           C  
ATOM   4621  SG  CYS B 151      14.582 -45.439  14.535  1.00 17.96           S  
ATOM   4622  HN  CYS B 151      17.670 -44.637  14.858  1.00  0.00           H  
ATOM   4623  N   PHE B 152      15.182 -44.304  17.759  1.00 22.76           N  
ATOM   4624  CA  PHE B 152      15.273 -44.760  19.135  1.00 16.51           C  
ATOM   4625  C   PHE B 152      13.917 -45.338  19.463  1.00 16.82           C  
ATOM   4626  O   PHE B 152      12.919 -44.612  19.411  1.00 15.93           O  
ATOM   4627  CB  PHE B 152      15.625 -43.566  20.028  1.00 19.03           C  
ATOM   4628  CG  PHE B 152      15.544 -43.811  21.508  1.00 16.49           C  
ATOM   4629  CD1 PHE B 152      16.656 -44.239  22.207  1.00 14.59           C  
ATOM   4630  CD2 PHE B 152      14.389 -43.507  22.215  1.00 16.46           C  
ATOM   4631  CE1 PHE B 152      16.614 -44.410  23.566  1.00 15.81           C  
ATOM   4632  CE2 PHE B 152      14.334 -43.685  23.570  1.00 15.06           C  
ATOM   4633  CZ  PHE B 152      15.450 -44.135  24.253  1.00 16.80           C  
ATOM   4634  HN  PHE B 152      14.304 -43.895  17.439  1.00  0.00           H  
ATOM   4635  N   ALA B 153      13.866 -46.644  19.723  1.00 18.24           N  
ATOM   4636  CA  ALA B 153      12.599 -47.366  19.842  1.00 14.74           C  
ATOM   4637  C   ALA B 153      12.492 -47.921  21.259  1.00 17.48           C  
ATOM   4638  O   ALA B 153      12.952 -49.026  21.556  1.00 16.78           O  
ATOM   4639  CB  ALA B 153      12.490 -48.449  18.797  1.00 18.44           C  
ATOM   4640  HN  ALA B 153      14.739 -47.157  19.843  1.00  0.00           H  
ATOM   4641  N   LEU B 154      11.901 -47.126  22.145  1.00 16.77           N  
ATOM   4642  CA  LEU B 154      11.658 -47.529  23.519  1.00 17.24           C  
ATOM   4643  C   LEU B 154      10.176 -47.688  23.800  1.00 16.88           C  
ATOM   4644  O   LEU B 154       9.729 -48.758  24.229  1.00 18.60           O  
ATOM   4645  CB  LEU B 154      12.263 -46.505  24.485  1.00 17.01           C  
ATOM   4646  CG  LEU B 154      11.998 -46.712  25.979  1.00 17.33           C  
ATOM   4647  CD1 LEU B 154      12.504 -48.088  26.454  1.00  9.83           C  
ATOM   4648  CD2 LEU B 154      12.662 -45.555  26.760  1.00 11.04           C  
ATOM   4649  HN  LEU B 154      11.606 -46.196  21.848  1.00  0.00           H  
ATOM   4650  N   SER B 155       9.402 -46.646  23.532  1.00 16.57           N  
ATOM   4651  CA  SER B 155       7.981 -46.698  23.776  1.00 15.92           C  
ATOM   4652  C   SER B 155       7.326 -47.727  22.865  1.00 20.65           C  
ATOM   4653  O   SER B 155       7.886 -48.174  21.855  1.00 17.68           O  
ATOM   4654  CB  SER B 155       7.351 -45.331  23.567  1.00 16.15           C  
ATOM   4655  OG  SER B 155       8.174 -44.334  24.147  1.00 27.45           O  
ATOM   4656  HN  SER B 155       9.816 -45.797  23.148  1.00  0.00           H  
ATOM   4657  HG  SER B 155       7.780 -43.479  24.016  1.00  0.00           H  
ATOM   4658  N   GLU B 156       6.124 -48.108  23.261  1.00 17.75           N  
ATOM   4659  CA  GLU B 156       5.342 -49.146  22.621  1.00 20.10           C  
ATOM   4660  C   GLU B 156       3.899 -48.725  22.733  1.00 20.28           C  
ATOM   4661  O   GLU B 156       3.569 -47.872  23.565  1.00 18.63           O  
ATOM   4662  CB  GLU B 156       5.552 -50.503  23.300  1.00 15.10           C  
ATOM   4663  CG  GLU B 156       6.973 -50.892  23.392  1.00 17.80           C  
ATOM   4664  CD  GLU B 156       7.154 -52.266  23.963  1.00 17.01           C  
ATOM   4665  OE1 GLU B 156       6.314 -52.683  24.805  1.00 18.24           O  
ATOM   4666  OE2 GLU B 156       8.149 -52.903  23.569  1.00 11.80           O1-
ATOM   4667  HN  GLU B 156       5.720 -47.640  24.072  1.00  0.00           H  
ATOM   4668  N   PRO B 157       3.009 -49.285  21.914  1.00 19.53           N  
ATOM   4669  CA  PRO B 157       1.601 -48.908  22.041  1.00 18.55           C  
ATOM   4670  C   PRO B 157       1.122 -48.996  23.475  1.00 18.10           C  
ATOM   4671  O   PRO B 157       0.492 -48.056  23.963  1.00 20.21           O  
ATOM   4672  CB  PRO B 157       0.901 -49.901  21.109  1.00 15.13           C  
ATOM   4673  CG  PRO B 157       1.913 -50.179  20.082  1.00 15.04           C  
ATOM   4674  CD  PRO B 157       3.218 -50.230  20.804  1.00 16.07           C  
ATOM   4675  N   GLY B 158       1.474 -50.062  24.189  1.00 15.08           N  
ATOM   4676  CA  GLY B 158       0.996 -50.229  25.548  1.00 15.36           C  
ATOM   4677  C   GLY B 158       1.678 -49.377  26.598  1.00 21.31           C  
ATOM   4678  O   GLY B 158       1.159 -49.255  27.708  1.00 18.56           O  
ATOM   4679  HN  GLY B 158       2.085 -50.767  23.777  1.00  0.00           H  
ATOM   4680  N   ASN B 159       2.812 -48.763  26.277  1.00 24.37           N  
ATOM   4681  CA  ASN B 159       3.622 -48.147  27.314  1.00 15.43           C  
ATOM   4682  C   ASN B 159       4.653 -47.207  26.722  1.00 18.37           C  
ATOM   4683  O   ASN B 159       5.451 -47.610  25.868  1.00 16.54           O  
ATOM   4684  CB  ASN B 159       4.328 -49.217  28.154  1.00 18.13           C  
ATOM   4685  CG  ASN B 159       4.956 -50.318  27.290  1.00 19.90           C  
ATOM   4686  ND2 ASN B 159       6.171 -50.080  26.800  1.00 24.07           N  
ATOM   4687  OD1 ASN B 159       4.346 -51.357  27.063  1.00 21.94           O  
ATOM   4688  HN  ASN B 159       3.114 -48.724  25.303  1.00  0.00           H  
ATOM   4689 1HD2 ASN B 159       6.678 -49.216  26.989  1.00  0.00           H  
ATOM   4690 2HD2 ASN B 159       6.589 -50.812  26.225  1.00  0.00           H  
ATOM   4691  N   GLY B 160       4.624 -45.949  27.165  1.00 20.77           N  
ATOM   4692  CA  GLY B 160       5.697 -45.005  26.919  1.00 15.44           C  
ATOM   4693  C   GLY B 160       6.285 -44.546  28.235  1.00 18.53           C  
ATOM   4694  O   GLY B 160       7.455 -44.807  28.513  1.00 23.45           O  
ATOM   4695  HN  GLY B 160       3.813 -45.638  27.699  1.00  0.00           H  
ATOM   4696  N   SER B 161       5.475 -43.885  29.070  1.00 19.81           N  
ATOM   4697  CA  SER B 161       5.948 -43.446  30.382  1.00 20.70           C  
ATOM   4698  C   SER B 161       6.500 -44.622  31.169  1.00 20.94           C  
ATOM   4699  O   SER B 161       7.591 -44.553  31.748  1.00 25.13           O  
ATOM   4700  CB  SER B 161       4.812 -42.781  31.165  1.00 17.50           C  
ATOM   4701  OG  SER B 161       4.277 -41.646  30.488  1.00 20.25           O  
ATOM   4702  HN  SER B 161       4.515 -43.685  28.788  1.00  0.00           H  
ATOM   4703  HG  SER B 161       3.572 -41.234  30.974  1.00  0.00           H  
ATOM   4704  N   ASP B 162       5.747 -45.716  31.198  1.00 20.09           N  
ATOM   4705  CA  ASP B 162       6.197 -46.963  31.797  1.00 23.82           C  
ATOM   4706  C   ASP B 162       7.142 -47.643  30.807  1.00 23.99           C  
ATOM   4707  O   ASP B 162       6.832 -48.670  30.192  1.00 24.49           O  
ATOM   4708  CB  ASP B 162       5.003 -47.837  32.158  1.00 22.02           C  
ATOM   4709  CG  ASP B 162       5.386 -49.009  33.030  1.00 22.05           C  
ATOM   4710  OD1 ASP B 162       6.578 -49.132  33.386  1.00 24.24           O  
ATOM   4711  OD2 ASP B 162       4.485 -49.803  33.365  1.00 26.01           O1-
ATOM   4712  HN  ASP B 162       4.816 -45.680  30.784  1.00  0.00           H  
ATOM   4713  N   ALA B 163       8.320 -47.026  30.655  1.00 18.87           N  
ATOM   4714  CA  ALA B 163       9.321 -47.553  29.737  1.00 23.40           C  
ATOM   4715  C   ALA B 163       9.704 -48.980  30.101  1.00 22.92           C  
ATOM   4716  O   ALA B 163       9.801 -49.843  29.221  1.00 22.52           O  
ATOM   4717  CB  ALA B 163      10.557 -46.652  29.721  1.00 21.50           C  
ATOM   4718  HN  ALA B 163       8.519 -46.179  31.187  1.00  0.00           H  
ATOM   4719  N   GLY B 164       9.912 -49.248  31.395  1.00 26.13           N  
ATOM   4720  CA  GLY B 164      10.320 -50.562  31.860  1.00 22.00           C  
ATOM   4721  C   GLY B 164       9.354 -51.686  31.525  1.00 23.09           C  
ATOM   4722  O   GLY B 164       9.733 -52.857  31.651  1.00 25.93           O  
ATOM   4723  HN  GLY B 164       9.779 -48.503  32.079  1.00  0.00           H  
ATOM   4724  N   ALA B 165       8.119 -51.367  31.115  1.00 24.43           N  
ATOM   4725  CA  ALA B 165       7.121 -52.366  30.735  1.00 21.90           C  
ATOM   4726  C   ALA B 165       7.264 -52.821  29.292  1.00 24.12           C  
ATOM   4727  O   ALA B 165       6.323 -53.439  28.768  1.00 26.28           O  
ATOM   4728  CB  ALA B 165       5.701 -51.832  30.966  1.00 18.29           C  
ATOM   4729  HN  ALA B 165       7.863 -50.381  31.066  1.00  0.00           H  
ATOM   4730  N   ALA B 166       8.402 -52.528  28.657  1.00 16.01           N  
ATOM   4731  CA  ALA B 166       8.673 -52.997  27.306  1.00 21.00           C  
ATOM   4732  C   ALA B 166       8.346 -54.473  27.171  1.00 21.79           C  
ATOM   4733  O   ALA B 166       8.943 -55.311  27.849  1.00 25.12           O  
ATOM   4734  CB  ALA B 166      10.138 -52.752  26.956  1.00 22.10           C  
ATOM   4735  HN  ALA B 166       9.102 -51.959  29.133  1.00  0.00           H  
ATOM   4736  N   SER B 167       7.374 -54.776  26.309  1.00 19.88           N  
ATOM   4737  CA  SER B 167       6.937 -56.135  26.048  1.00 24.17           C  
ATOM   4738  C   SER B 167       7.328 -56.634  24.666  1.00 23.59           C  
ATOM   4739  O   SER B 167       7.118 -57.819  24.376  1.00 25.28           O  
ATOM   4740  CB  SER B 167       5.416 -56.253  26.209  1.00 20.02           C  
ATOM   4741  OG  SER B 167       4.768 -55.532  25.183  1.00 20.17           O  
ATOM   4742  HN  SER B 167       6.915 -54.015  25.809  1.00  0.00           H  
ATOM   4743  HG  SER B 167       3.826 -55.605  25.283  1.00  0.00           H  
ATOM   4744  N   THR B 168       7.866 -55.777  23.801  1.00 18.30           N  
ATOM   4745  CA  THR B 168       8.642 -56.289  22.682  1.00 17.58           C  
ATOM   4746  C   THR B 168       9.696 -57.228  23.238  1.00 19.59           C  
ATOM   4747  O   THR B 168      10.351 -56.916  24.235  1.00 19.27           O  
ATOM   4748  CB  THR B 168       9.304 -55.151  21.906  1.00 17.72           C  
ATOM   4749  CG2 THR B 168      10.197 -55.681  20.795  1.00 16.91           C  
ATOM   4750  OG1 THR B 168       8.289 -54.333  21.325  1.00 19.48           O  
ATOM   4751  HN  THR B 168       7.736 -54.773  23.921  1.00  0.00           H  
ATOM   4752  HG1 THR B 168       8.701 -53.626  20.843  1.00  0.00           H  
ATOM   4753  N   THR B 169       9.838 -58.395  22.627  1.00 16.24           N  
ATOM   4754  CA  THR B 169      10.771 -59.372  23.155  1.00 17.61           C  
ATOM   4755  C   THR B 169      11.939 -59.571  22.200  1.00 17.33           C  
ATOM   4756  O   THR B 169      11.820 -59.390  20.986  1.00 16.21           O  
ATOM   4757  CB  THR B 169      10.083 -60.708  23.426  1.00 18.99           C  
ATOM   4758  CG2 THR B 169       8.909 -60.534  24.409  1.00 11.24           C  
ATOM   4759  OG1 THR B 169       9.612 -61.250  22.189  1.00 19.66           O  
ATOM   4760  HN  THR B 169       9.294 -58.605  21.790  1.00  0.00           H  
ATOM   4761  HG1 THR B 169      10.336 -61.357  21.583  1.00  0.00           H  
ATOM   4762  N   ALA B 170      13.081 -59.910  22.776  1.00 18.80           N  
ATOM   4763  CA  ALA B 170      14.245 -60.351  22.029  1.00 19.95           C  
ATOM   4764  C   ALA B 170      14.646 -61.702  22.593  1.00 20.08           C  
ATOM   4765  O   ALA B 170      14.896 -61.826  23.794  1.00 24.16           O  
ATOM   4766  CB  ALA B 170      15.393 -59.348  22.137  1.00 17.68           C  
ATOM   4767  HN  ALA B 170      13.147 -59.859  23.793  1.00  0.00           H  
ATOM   4768  N   ARG B 171      14.682 -62.713  21.742  1.00 20.20           N  
ATOM   4769  CA  ARG B 171      15.023 -64.061  22.162  1.00 16.84           C  
ATOM   4770  C   ARG B 171      16.293 -64.486  21.445  1.00 20.39           C  
ATOM   4771  O   ARG B 171      16.386 -64.354  20.219  1.00 20.36           O  
ATOM   4772  CB  ARG B 171      13.881 -65.026  21.852  1.00 17.31           C  
ATOM   4773  CG  ARG B 171      14.113 -66.436  22.374  1.00 21.65           C  
ATOM   4774  CD  ARG B 171      12.983 -67.345  21.969  1.00 20.04           C  
ATOM   4775  NE  ARG B 171      12.548 -67.062  20.603  1.00 19.68           N  
ATOM   4776  CZ  ARG B 171      12.998 -67.686  19.524  1.00 13.60           C  
ATOM   4777  NH1 ARG B 171      13.905 -68.647  19.641  1.00 23.96           N1+
ATOM   4778  NH2 ARG B 171      12.533 -67.345  18.329  1.00 15.85           N  
ATOM   4779  HN  ARG B 171      14.464 -62.541  20.761  1.00  0.00           H  
ATOM   4780  HE  ARG B 171      11.848 -66.332  20.471  1.00  0.00           H  
ATOM   4781 1HH1 ARG B 171      14.262 -68.909  20.560  1.00  0.00           H  
ATOM   4782 2HH1 ARG B 171      14.251 -69.127  18.810  1.00  0.00           H  
ATOM   4783 1HH2 ARG B 171      11.836 -66.606  18.239  1.00  0.00           H  
ATOM   4784 2HH2 ARG B 171      12.879 -67.825  17.498  1.00  0.00           H  
ATOM   4785  N   ALA B 172      17.279 -64.963  22.203  1.00 17.15           N  
ATOM   4786  CA  ALA B 172      18.458 -65.556  21.581  1.00 18.02           C  
ATOM   4787  C   ALA B 172      18.086 -66.877  20.916  1.00 26.06           C  
ATOM   4788  O   ALA B 172      17.457 -67.743  21.538  1.00 25.13           O  
ATOM   4789  CB  ALA B 172      19.573 -65.777  22.603  1.00 11.63           C  
ATOM   4790  HN  ALA B 172      17.210 -64.914  23.219  1.00  0.00           H  
ATOM   4791  N   GLU B 173      18.454 -67.002  19.636  1.00 25.63           N  
ATOM   4792  CA  GLU B 173      18.286 -68.206  18.822  1.00 26.44           C  
ATOM   4793  C   GLU B 173      19.510 -68.241  17.915  1.00 28.70           C  
ATOM   4794  O   GLU B 173      19.714 -67.314  17.125  1.00 22.93           O  
ATOM   4795  CB  GLU B 173      16.984 -68.173  18.008  1.00 22.72           C  
ATOM   4796  CG  GLU B 173      16.460 -69.521  17.434  1.00 17.84           C  
ATOM   4797  HN  GLU B 173      18.887 -66.192  19.192  1.00  0.00           H  
ATOM   4798  N   GLY B 174      20.349 -69.267  18.071  1.00 24.98           N  
ATOM   4799  CA  GLY B 174      21.556 -69.358  17.266  1.00 23.81           C  
ATOM   4800  C   GLY B 174      22.460 -68.150  17.408  1.00 27.18           C  
ATOM   4801  O   GLY B 174      22.753 -67.678  18.515  1.00 33.55           O  
ATOM   4802  HN  GLY B 174      20.142 -69.991  18.759  1.00  0.00           H  
ATOM   4803  N   ASP B 175      22.923 -67.648  16.272  1.00 28.61           N  
ATOM   4804  CA  ASP B 175      23.779 -66.472  16.186  1.00 33.79           C  
ATOM   4805  C   ASP B 175      22.989 -65.163  16.191  1.00 31.75           C  
ATOM   4806  O   ASP B 175      23.548 -64.116  15.849  1.00 29.25           O  
ATOM   4807  CB  ASP B 175      24.613 -66.546  14.902  1.00 35.21           C  
ATOM   4808  CG  ASP B 175      23.742 -66.712  13.658  1.00 48.96           C  
ATOM   4809  OD1 ASP B 175      24.294 -66.714  12.529  1.00 55.06           O  
ATOM   4810  OD2 ASP B 175      22.500 -66.842  13.810  1.00 54.82           O1-
ATOM   4811  HN  ASP B 175      22.664 -68.115  15.403  1.00  0.00           H  
ATOM   4812  N   SER B 176      21.716 -65.201  16.569  1.00 27.13           N  
ATOM   4813  CA  SER B 176      20.772 -64.163  16.209  1.00 24.20           C  
ATOM   4814  C   SER B 176      19.872 -63.816  17.400  1.00 24.14           C  
ATOM   4815  O   SER B 176      19.583 -64.664  18.246  1.00 23.88           O  
ATOM   4816  CB  SER B 176      19.990 -64.652  14.979  1.00 21.68           C  
ATOM   4817  OG  SER B 176      18.670 -64.170  14.944  1.00 25.85           O  
ATOM   4818  HN  SER B 176      21.392 -65.988  17.132  1.00  0.00           H  
ATOM   4819  HG  SER B 176      18.187 -64.472  14.184  1.00  0.00           H  
ATOM   4820  N   TRP B 177      19.479 -62.543  17.502  1.00 22.18           N  
ATOM   4821  CA  TRP B 177      18.404 -62.136  18.405  1.00 21.58           C  
ATOM   4822  C   TRP B 177      17.117 -62.079  17.599  1.00 17.06           C  
ATOM   4823  O   TRP B 177      17.111 -61.604  16.464  1.00 22.02           O  
ATOM   4824  CB  TRP B 177      18.661 -60.772  19.066  1.00 20.63           C  
ATOM   4825  CG  TRP B 177      19.690 -60.782  20.141  1.00 17.86           C  
ATOM   4826  CD1 TRP B 177      20.974 -60.356  20.034  1.00 22.27           C  
ATOM   4827  CD2 TRP B 177      19.529 -61.230  21.497  1.00 18.69           C  
ATOM   4828  CE2 TRP B 177      20.765 -61.051  22.144  1.00 17.63           C  
ATOM   4829  CE3 TRP B 177      18.461 -61.747  22.227  1.00 20.31           C  
ATOM   4830  NE1 TRP B 177      21.630 -60.512  21.229  1.00 25.28           N  
ATOM   4831  CZ2 TRP B 177      20.965 -61.384  23.474  1.00 14.99           C  
ATOM   4832  CZ3 TRP B 177      18.667 -62.082  23.556  1.00 21.44           C  
ATOM   4833  CH2 TRP B 177      19.903 -61.890  24.163  1.00 17.81           C  
ATOM   4834  HN  TRP B 177      19.943 -61.835  16.933  1.00  0.00           H  
ATOM   4835  HE1 TRP B 177      22.604 -60.266  21.407  1.00  0.00           H  
ATOM   4836  N   VAL B 178      16.038 -62.584  18.176  1.00 18.04           N  
ATOM   4837  CA  VAL B 178      14.755 -62.667  17.496  1.00 18.40           C  
ATOM   4838  C   VAL B 178      13.812 -61.690  18.180  1.00 19.21           C  
ATOM   4839  O   VAL B 178      13.412 -61.892  19.335  1.00 22.19           O  
ATOM   4840  CB  VAL B 178      14.200 -64.096  17.503  1.00 19.13           C  
ATOM   4841  CG1 VAL B 178      12.899 -64.167  16.740  1.00 17.57           C  
ATOM   4842  CG2 VAL B 178      15.218 -65.030  16.888  1.00 21.49           C  
ATOM   4843  HN  VAL B 178      16.109 -62.928  19.134  1.00  0.00           H  
ATOM   4844  N   LEU B 179      13.449 -60.634  17.460  1.00 18.52           N  
ATOM   4845  CA  LEU B 179      12.699 -59.524  18.019  1.00 16.79           C  
ATOM   4846  C   LEU B 179      11.239 -59.619  17.602  1.00 16.50           C  
ATOM   4847  O   LEU B 179      10.937 -59.757  16.413  1.00 16.71           O  
ATOM   4848  CB  LEU B 179      13.301 -58.189  17.565  1.00 18.83           C  
ATOM   4849  CG  LEU B 179      14.390 -57.636  18.484  1.00 21.52           C  
ATOM   4850  CD1 LEU B 179      15.542 -58.623  18.665  1.00 19.61           C  
ATOM   4851  CD2 LEU B 179      14.892 -56.328  17.927  1.00 25.44           C  
ATOM   4852  HN  LEU B 179      13.708 -60.602  16.474  1.00  0.00           H  
ATOM   4853  N   ASN B 180      10.338 -59.522  18.578  1.00 16.84           N  
ATOM   4854  CA  ASN B 180       8.902 -59.554  18.315  1.00 15.93           C  
ATOM   4855  C   ASN B 180       8.199 -58.529  19.180  1.00 20.04           C  
ATOM   4856  O   ASN B 180       8.277 -58.588  20.412  1.00 20.92           O  
ATOM   4857  CB  ASN B 180       8.321 -60.935  18.578  1.00 14.50           C  
ATOM   4858  CG  ASN B 180       8.644 -61.885  17.479  1.00 19.13           C  
ATOM   4859  ND2 ASN B 180       9.583 -62.789  17.742  1.00 17.41           N  
ATOM   4860  OD1 ASN B 180       8.085 -61.791  16.378  1.00 19.69           O  
ATOM   4861  HN  ASN B 180      10.661 -59.422  19.540  1.00  0.00           H  
ATOM   4862 1HD2 ASN B 180       9.804 -63.440  16.989  1.00  0.00           H  
ATOM   4863 2HD2 ASN B 180      10.043 -62.866  18.649  1.00  0.00           H  
ATOM   4864  N   GLY B 181       7.500 -57.620  18.539  1.00 15.87           N  
ATOM   4865  CA  GLY B 181       6.719 -56.634  19.246  1.00 16.45           C  
ATOM   4866  C   GLY B 181       6.725 -55.344  18.479  1.00 17.20           C  
ATOM   4867  O   GLY B 181       7.541 -55.109  17.595  1.00 19.93           O  
ATOM   4868  HN  GLY B 181       7.510 -57.611  17.519  1.00  0.00           H  
ATOM   4869  N   THR B 182       5.767 -54.498  18.807  1.00 16.64           N  
ATOM   4870  CA  THR B 182       5.642 -53.207  18.174  1.00 18.02           C  
ATOM   4871  C   THR B 182       6.246 -52.163  19.094  1.00 20.12           C  
ATOM   4872  O   THR B 182       5.939 -52.127  20.288  1.00 21.98           O  
ATOM   4873  CB  THR B 182       4.179 -52.883  17.876  1.00 20.38           C  
ATOM   4874  CG2 THR B 182       4.061 -51.495  17.242  1.00 13.70           C  
ATOM   4875  OG1 THR B 182       3.651 -53.862  16.972  1.00 13.99           O  
ATOM   4876  HN  THR B 182       5.096 -54.764  19.528  1.00  0.00           H  
ATOM   4877  HG1 THR B 182       3.724 -54.724  17.366  1.00  0.00           H  
ATOM   4878  N   LYS B 183       7.135 -51.356  18.547  1.00 19.13           N  
ATOM   4879  CA  LYS B 183       7.566 -50.130  19.187  1.00 18.42           C  
ATOM   4880  C   LYS B 183       6.705 -49.002  18.646  1.00 17.97           C  
ATOM   4881  O   LYS B 183       6.434 -48.943  17.448  1.00 19.71           O  
ATOM   4882  CB  LYS B 183       9.045 -49.872  18.915  1.00 15.92           C  
ATOM   4883  CG  LYS B 183       9.888 -51.100  19.174  1.00 18.80           C  
ATOM   4884  CD  LYS B 183       9.685 -51.614  20.590  1.00 15.14           C  
ATOM   4885  CE  LYS B 183      10.168 -50.619  21.632  1.00 14.23           C  
ATOM   4886  NZ  LYS B 183      10.195 -51.197  23.010  1.00 15.12           N1+
ATOM   4887  HN  LYS B 183       7.533 -51.604  17.641  1.00  0.00           H  
ATOM   4888  HZ1 LYS B 183      10.519 -50.529  23.709  1.00  0.00           H  
ATOM   4889  HZ2 LYS B 183      10.748 -52.054  23.037  1.00  0.00           H  
ATOM   4890  HZ3 LYS B 183       9.285 -51.581  23.264  1.00  0.00           H  
ATOM   4891  N   ALA B 184       6.237 -48.134  19.526  1.00 18.85           N  
ATOM   4892  CA  ALA B 184       5.345 -47.069  19.102  1.00 19.32           C  
ATOM   4893  C   ALA B 184       6.064 -45.731  19.083  1.00 18.81           C  
ATOM   4894  O   ALA B 184       7.027 -45.511  19.826  1.00 20.51           O  
ATOM   4895  CB  ALA B 184       4.118 -46.961  19.999  1.00 19.42           C  
ATOM   4896  HN  ALA B 184       6.503 -48.212  20.507  1.00  0.00           H  
ATOM   4897  N   TRP B 185       5.587 -44.859  18.194  1.00 16.83           N  
ATOM   4898  CA  TRP B 185       5.900 -43.435  18.200  1.00 15.55           C  
ATOM   4899  C   TRP B 185       7.349 -43.158  17.849  1.00 18.29           C  
ATOM   4900  O   TRP B 185       7.956 -42.291  18.448  1.00 16.99           O  
ATOM   4901  CB  TRP B 185       5.607 -42.786  19.554  1.00 18.91           C  
ATOM   4902  CG  TRP B 185       4.317 -43.096  20.201  1.00 17.96           C  
ATOM   4903  CD1 TRP B 185       4.109 -43.927  21.260  1.00 16.53           C  
ATOM   4904  CD2 TRP B 185       3.054 -42.534  19.874  1.00 17.15           C  
ATOM   4905  CE2 TRP B 185       2.111 -43.089  20.763  1.00 17.83           C  
ATOM   4906  CE3 TRP B 185       2.623 -41.617  18.910  1.00 14.94           C  
ATOM   4907  NE1 TRP B 185       2.784 -43.945  21.593  1.00 16.05           N  
ATOM   4908  CZ2 TRP B 185       0.760 -42.756  20.719  1.00 17.05           C  
ATOM   4909  CZ3 TRP B 185       1.292 -41.286  18.864  1.00 15.88           C  
ATOM   4910  CH2 TRP B 185       0.369 -41.854  19.761  1.00 20.21           C  
ATOM   4911  HN  TRP B 185       4.965 -45.210  17.465  1.00  0.00           H  
ATOM   4912  HE1 TRP B 185       2.366 -44.504  22.337  1.00  0.00           H  
ATOM   4913  N   ILE B 186       7.927 -43.868  16.895  1.00 18.98           N  
ATOM   4914  CA  ILE B 186       9.373 -43.802  16.714  1.00 19.20           C  
ATOM   4915  C   ILE B 186       9.689 -42.635  15.792  1.00 18.30           C  
ATOM   4916  O   ILE B 186       9.402 -42.683  14.596  1.00 20.61           O  
ATOM   4917  CB  ILE B 186       9.937 -45.119  16.171  1.00 21.29           C  
ATOM   4918  CG1 ILE B 186       9.556 -46.271  17.102  1.00 18.85           C  
ATOM   4919  CG2 ILE B 186      11.442 -45.017  16.032  1.00 17.25           C  
ATOM   4920  CD1 ILE B 186       9.792 -45.925  18.552  1.00 19.29           C  
ATOM   4921  HN  ILE B 186       7.363 -44.461  16.287  1.00  0.00           H  
ATOM   4922  N   THR B 187      10.275 -41.580  16.351  1.00 22.85           N  
ATOM   4923  CA  THR B 187      10.655 -40.423  15.555  1.00 17.45           C  
ATOM   4924  C   THR B 187      11.763 -40.802  14.580  1.00 20.15           C  
ATOM   4925  O   THR B 187      12.677 -41.550  14.928  1.00 17.60           O  
ATOM   4926  CB  THR B 187      11.110 -39.277  16.465  1.00 17.27           C  
ATOM   4927  CG2 THR B 187      11.607 -38.092  15.647  1.00 16.94           C  
ATOM   4928  OG1 THR B 187      10.002 -38.841  17.251  1.00 17.57           O  
ATOM   4929  HN  THR B 187      10.461 -41.582  17.354  1.00  0.00           H  
ATOM   4930  HG1 THR B 187      10.284 -38.131  17.815  1.00  0.00           H  
ATOM   4931  N   ASN B 188      11.681 -40.271  13.354  1.00 21.41           N  
ATOM   4932  CA  ASN B 188      12.559 -40.635  12.241  1.00 21.30           C  
ATOM   4933  C   ASN B 188      12.323 -42.053  11.760  1.00 20.73           C  
ATOM   4934  O   ASN B 188      13.174 -42.603  11.061  1.00 23.31           O  
ATOM   4935  CB  ASN B 188      14.053 -40.499  12.575  1.00 19.82           C  
ATOM   4936  CG  ASN B 188      14.417 -39.131  13.079  1.00 17.98           C  
ATOM   4937  ND2 ASN B 188      15.595 -39.013  13.660  1.00 15.53           N  
ATOM   4938  OD1 ASN B 188      13.654 -38.186  12.936  1.00 21.98           O
[truncated: 167,925 more chars]
