# Supplementary material for: Development and validation of a machine learning-driven mitochondrial gene signature for the diagnosis of breast cancer
Source: Front Immunol. 2025 Dec 3;16:1712089. doi: 10.3389/fimmu.2025.1712089 (PMC12708286; doi:10.3389/fimmu.2025.1712089)
Supplement: Supplementary file 4 [file DataSheet1.zip › ACADS-Eugenol/ligand.gro]

ligand
    32
    1MOL      C    1  -1.050  -1.399   1.423
    1MOL      C    2  -1.013  -1.275   1.507
    1MOL      C    3  -1.112  -1.160   1.486
    1MOL      C    4  -1.187  -1.454   1.469
    1MOL      C    5  -1.251  -1.212   1.450
    1MOL      C    6  -1.281  -1.343   1.520
    1MOL      C    7  -0.939  -1.506   1.429
    1MOL      C    8  -0.966  -1.627   1.339
    1MOL      C    9  -0.849  -1.727   1.341
    1MOL      C   10  -1.006  -1.009   1.633
    1MOL      O   11  -1.123  -1.081   1.601
    1MOL      O   12  -1.347  -1.115   1.484
    1MOL      H   13  -1.058  -1.365   1.317
    1MOL      H   14  -0.910  -1.241   1.482
    1MOL      H   15  -1.012  -1.307   1.614
    1MOL      H   16  -1.078  -1.094   1.401
    1MOL      H   17  -1.174  -1.529   1.550
    1MOL      H   18  -1.235  -1.507   1.383
    1MOL      H   19  -1.260  -1.227   1.339
    1MOL      H   20  -1.267  -1.328   1.630
    1MOL      H   21  -1.387  -1.373   1.505
    1MOL      H   22  -0.927  -1.541   1.535
    1MOL      H   23  -0.842  -1.460   1.399
    1MOL      H   24  -0.981  -1.592   1.234
    1MOL      H   25  -1.059  -1.680   1.371
    1MOL      H   26  -0.832  -1.766   1.445
    1MOL      H   27  -0.870  -1.815   1.275
    1MOL      H   28  -0.755  -1.680   1.306
    1MOL      H   29  -0.977  -0.943   1.549
    1MOL      H   30  -1.029  -0.945   1.722
    1MOL      H   31  -0.924  -1.078   1.660
    1MOL      H   32  -1.321  -1.075   1.568
   0.00000   0.00000   0.00000   0.00000   0.00000   0.00000   0.00000   0.00000   0.00000
