# Supplementary material for: Development and validation of a machine learning-driven mitochondrial gene signature for the diagnosis of breast cancer
Source: Front Immunol. 2025 Dec 3;16:1712089. doi: 10.3389/fimmu.2025.1712089 (PMC12708286; doi:10.3389/fimmu.2025.1712089)
Supplement: Supplementary file 4 [file DataSheet1.zip › ACADS-Eugenol/ligand.itp]

; Created by Sobtop (http://sobereva.com/soft/sobtop) Version 1.0(dev3.1) on 2025-11-14

[ atomtypes ]
; name   at.num      mass       charge   ptype     sigma (nm)    epsilon (kJ/mol)
c3           6    12.010736    0.000000    A      3.399670E-01    4.577296E-01
os           8    15.999405    0.000000    A      3.000012E-01    7.112800E-01
oh           8    15.999405    0.000000    A      3.066473E-01    8.803136E-01
hc           1     1.007941    0.000000    A      2.649533E-01    6.568880E-02
h1           1     1.007941    0.000000    A      2.471353E-01    6.568880E-02
ho           1     1.007941    0.000000    A      0.000000E+00    0.000000E+00

[ moleculetype ]
; name          nrexcl
ligand       3

; Atomic charges are those loaded from .mol2 file
[ atoms ]
;  Index   type   residue  resname   atom        cgnr     charge       mass
     1     c3         1      MOL     C             1   -0.06570000   12.010736
     2     c3         1      MOL     C             2   -0.27830000   12.010736
     3     c3         1      MOL     C             3    0.07870000   12.010736
     4     c3         1      MOL     C             4   -0.24550000   12.010736
     5     c3         1      MOL     C             5    0.08990000   12.010736
     6     c3         1      MOL     C             6   -0.23890000   12.010736
     7     c3         1      MOL     C             7   -0.26250000   12.010736
     8     c3         1      MOL     C             8   -0.19990000   12.010736
     9     c3         1      MOL     C             9   -0.40870000   12.010736
    10     c3         1      MOL     C            10   -0.20420000   12.010736
    11     os         1      MOL     O            11   -0.49230000   15.999405
    12     oh         1      MOL     O            12   -0.59560000   15.999405
    13     hc         1      MOL     H            13    0.11220000    1.007941
    14     hc         1      MOL     H            14    0.12850000    1.007941
    15     hc         1      MOL     H            15    0.15370000    1.007941
    16     h1         1      MOL     H            16    0.10900000    1.007941
    17     hc         1      MOL     H            17    0.13010000    1.007941
    18     hc         1      MOL     H            18    0.12610000    1.007941
    19     h1         1      MOL     H            19    0.11380000    1.007941
    20     hc         1      MOL     H            20    0.15380000    1.007941
    21     hc         1      MOL     H            21    0.14330000    1.007941
    22     hc         1      MOL     H            22    0.13250000    1.007941
    23     hc         1      MOL     H            23    0.12930000    1.007941
    24     hc         1      MOL     H            24    0.12250000    1.007941
    25     hc         1      MOL     H            25    0.12290000    1.007941
    26     hc         1      MOL     H            26    0.14290000    1.007941
    27     hc         1      MOL     H            27    0.13990000    1.007941
    28     hc         1      MOL     H            28    0.14270000    1.007941
    29     h1         1      MOL     H            29    0.13230000    1.007941
    30     h1         1      MOL     H            30    0.14110000    1.007941
    31     h1         1      MOL     H            31    0.12970000    1.007941
    32     ho         1      MOL     H            32    0.31650000    1.007941
 
[ bonds ]
; atom_i  atom_j  functype      r0 (nm)    k (kJ/mol/nm^2)
    1       2         1        0.153750     2.517931E+05     ; C-C, prebuilt c3-c3
    1       4         1        0.153750     2.517931E+05     ; C-C, prebuilt c3-c3
    1       7         1        0.153750     2.517931E+05     ; C-C, prebuilt c3-c3
    1      13         1        0.109690     2.766461E+05     ; C-H, prebuilt c3-hc
    2       3         1        0.153750     2.517931E+05     ; C-C, prebuilt c3-c3
    2      14         1        0.109690     2.766461E+05     ; C-H, prebuilt c3-hc
    2      15         1        0.109690     2.766461E+05     ; C-H, prebuilt c3-hc
    3       5         1        0.153750     2.517931E+05     ; C-C, prebuilt c3-c3
    3      11         1        0.143160     2.582365E+05     ; C-O, prebuilt c3-os
    3      16         1        0.109690     2.766461E+05     ; C-H, prebuilt c3-h1
    4       6         1        0.153750     2.517931E+05     ; C-C, prebuilt c3-c3
    4      17         1        0.109690     2.766461E+05     ; C-H, prebuilt c3-hc
    4      18         1        0.109690     2.766461E+05     ; C-H, prebuilt c3-hc
    5       6         1        0.153750     2.517931E+05     ; C-C, prebuilt c3-c3
    5      12         1        0.142330     2.650146E+05     ; C-O, prebuilt c3-oh
    5      19         1        0.109690     2.766461E+05     ; C-H, prebuilt c3-h1
    6      20         1        0.109690     2.766461E+05     ; C-H, prebuilt c3-hc
    6      21         1        0.109690     2.766461E+05     ; C-H, prebuilt c3-hc
    7       8         1        0.153750     2.517931E+05     ; C-C, prebuilt c3-c3
    7      22         1        0.109690     2.766461E+05     ; C-H, prebuilt c3-hc
    7      23         1        0.109690     2.766461E+05     ; C-H, prebuilt c3-hc
    8       9         1        0.153750     2.517931E+05     ; C-C, prebuilt c3-c3
    8      24         1        0.109690     2.766461E+05     ; C-H, prebuilt c3-hc
    8      25         1        0.109690     2.766461E+05     ; C-H, prebuilt c3-hc
    9      26         1        0.109690     2.766461E+05     ; C-H, prebuilt c3-hc
    9      27         1        0.109690     2.766461E+05     ; C-H, prebuilt c3-hc
    9      28         1        0.109690     2.766461E+05     ; C-H, prebuilt c3-hc
   10      11         1        0.143160     2.582365E+05     ; C-O, prebuilt c3-os
   10      29         1        0.109690     2.766461E+05     ; C-H, prebuilt c3-h1
   10      30         1        0.109690     2.766461E+05     ; C-H, prebuilt c3-h1
   10      31         1        0.109690     2.766461E+05     ; C-H, prebuilt c3-h1
   12      32         1        0.097300     3.107875E+05     ; O-H, prebuilt ho-oh
 
[ angles ]
; atom_i  atom_j  atom_k  functype    a0 (Deg.)  k (kJ/mol/rad^2)
    2       1       4         1       111.510      5.263472E+02     ; C-C-C, prebuilt c3-c3-c3
    2       1       7         1       111.510      5.263472E+02     ; C-C-C, prebuilt c3-c3-c3
    2       1      13         1       109.800      3.874384E+02     ; C-C-H, prebuilt c3-c3-hc
    4       1       7         1       111.510      5.263472E+02     ; C-C-C, prebuilt c3-c3-c3
    4       1      13         1       109.800      3.874384E+02     ; C-C-H, prebuilt c3-c3-hc
    7       1      13         1       109.800      3.874384E+02     ; C-C-H, prebuilt c3-c3-hc
    1       2       3         1       111.510      5.263472E+02     ; C-C-C, prebuilt c3-c3-c3
    1       2      14         1       109.800      3.874384E+02     ; C-C-H, prebuilt c3-c3-hc
    1       2      15         1       109.800      3.874384E+02     ; C-C-H, prebuilt c3-c3-hc
    3       2      14         1       109.800      3.874384E+02     ; C-C-H, prebuilt c3-c3-hc
    3       2      15         1       109.800      3.874384E+02     ; C-C-H, prebuilt c3-c3-hc
   14       2      15         1       107.580      3.296992E+02     ; H-C-H, prebuilt hc-c3-hc
    2       3       5         1       111.510      5.263472E+02     ; C-C-C, prebuilt c3-c3-c3
    2       3      11         1       107.970      5.690240E+02     ; C-C-O, prebuilt c3-c3-os
    2       3      16         1       109.560      3.882752E+02     ; C-C-H, prebuilt c3-c3-h1
    5       3      11         1       107.970      5.690240E+02     ; C-C-O, prebuilt c3-c3-os
    5       3      16         1       109.560      3.882752E+02     ; C-C-H, prebuilt c3-c3-h1
   11       3      16         1       109.780      4.250944E+02     ; O-C-H, prebuilt h1-c3-os
    1       4       6         1       111.510      5.263472E+02     ; C-C-C, prebuilt c3-c3-c3
    1       4      17         1       109.800      3.874384E+02     ; C-C-H, prebuilt c3-c3-hc
    1       4      18         1       109.800      3.874384E+02     ; C-C-H, prebuilt c3-c3-hc
    6       4      17         1       109.800      3.874384E+02     ; C-C-H, prebuilt c3-c3-hc
    6       4      18         1       109.800      3.874384E+02     ; C-C-H, prebuilt c3-c3-hc
   17       4      18         1       107.580      3.296992E+02     ; H-C-H, prebuilt hc-c3-hc
    3       5       6         1       111.510      5.263472E+02     ; C-C-C, prebuilt c3-c3-c3
    3       5      12         1       110.190      5.648400E+02     ; C-C-O, prebuilt c3-c3-oh
    3       5      19         1       109.560      3.882752E+02     ; C-C-H, prebuilt c3-c3-h1
    6       5      12         1       110.190      5.648400E+02     ; C-C-O, prebuilt c3-c3-oh
    6       5      19         1       109.560      3.882752E+02     ; C-C-H, prebuilt c3-c3-h1
   12       5      19         1       110.260      4.259312E+02     ; O-C-H, prebuilt h1-c3-oh
    4       6       5         1       111.510      5.263472E+02     ; C-C-C, prebuilt c3-c3-c3
    4       6      20         1       109.800      3.874384E+02     ; C-C-H, prebuilt c3-c3-hc
    4       6      21         1       109.800      3.874384E+02     ; C-C-H, prebuilt c3-c3-hc
    5       6      20         1       109.800      3.874384E+02     ; C-C-H, prebuilt c3-c3-hc
    5       6      21         1       109.800      3.874384E+02     ; C-C-H, prebuilt c3-c3-hc
   20       6      21         1       107.580      3.296992E+02     ; H-C-H, prebuilt hc-c3-hc
    1       7       8         1       111.510      5.263472E+02     ; C-C-C, prebuilt c3-c3-c3
    1       7      22         1       109.800      3.874384E+02     ; C-C-H, prebuilt c3-c3-hc
    1       7      23         1       109.800      3.874384E+02     ; C-C-H, prebuilt c3-c3-hc
    8       7      22         1       109.800      3.874384E+02     ; C-C-H, prebuilt c3-c3-hc
    8       7      23         1       109.800      3.874384E+02     ; C-C-H, prebuilt c3-c3-hc
   22       7      23         1       107.580      3.296992E+02     ; H-C-H, prebuilt hc-c3-hc
    7       8       9         1       111.510      5.263472E+02     ; C-C-C, prebuilt c3-c3-c3
    7       8      24         1       109.800      3.874384E+02     ; C-C-H, prebuilt c3-c3-hc
    7       8      25         1       109.800      3.874384E+02     ; C-C-H, prebuilt c3-c3-hc
    9       8      24         1       109.800      3.874384E+02     ; C-C-H, prebuilt c3-c3-hc
    9       8      25         1       109.800      3.874384E+02     ; C-C-H, prebuilt c3-c3-hc
   24       8      25         1       107.580      3.296992E+02     ; H-C-H, prebuilt hc-c3-hc
    8       9      26         1       109.800      3.874384E+02     ; C-C-H, prebuilt c3-c3-hc
    8       9      27         1       109.800      3.874384E+02     ; C-C-H, prebuilt c3-c3-hc
    8       9      28         1       109.800      3.874384E+02     ; C-C-H, prebuilt c3-c3-hc
   26       9      27         1       107.580      3.296992E+02     ; H-C-H, prebuilt hc-c3-hc
   26       9      28         1       107.580      3.296992E+02     ; H-C-H, prebuilt hc-c3-hc
   27       9      28         1       107.580      3.296992E+02     ; H-C-H, prebuilt hc-c3-hc
   11      10      29         1       109.780      4.250944E+02     ; O-C-H, prebuilt h1-c3-os
   11      10      30         1       109.780      4.250944E+02     ; O-C-H, prebuilt h1-c3-os
   11      10      31         1       109.780      4.250944E+02     ; O-C-H, prebuilt h1-c3-os
   29      10      30         1       108.460      3.280256E+02     ; H-C-H, prebuilt h1-c3-h1
   29      10      31         1       108.460      3.280256E+02     ; H-C-H, prebuilt h1-c3-h1
   30      10      31         1       108.460      3.280256E+02     ; H-C-H, prebuilt h1-c3-h1
    3      11      10         1       112.480      5.246736E+02     ; C-O-C, prebuilt c3-os-c3
    5      12      32         1       107.260      3.966432E+02     ; C-O-H, prebuilt c3-oh-ho
 
[ dihedrals ] ; propers
; atom_i  atom_j  atom_k  atom_l  functype   d0 (Deg.)   k (kJ/mol/rad^2)    ; Case of functype=2
; atom_i  atom_j  atom_k  atom_l  functype  phase (Deg.)  kd (kJ/mol) pn     ; Case of functype=9
    1       2       3       5         9         0.000       0.75312    3     ; C-C-C-C, prebuilt c3-c3-c3-c3
    1       2       3       5         9       180.000       1.04600    2     ; C-C-C-C, prebuilt c3-c3-c3-c3
    1       2       3       5         9       180.000       0.83680    1     ; C-C-C-C, prebuilt c3-c3-c3-c3
    1       2       3      11         9         0.000       0.65084    3     ; C-C-C-O, prebuilt X-c3-c3-X
    1       2       3      16         9         0.000       0.65084    3     ; C-C-C-H, prebuilt X-c3-c3-X
    1       4       6       5         9         0.000       0.75312    3     ; C-C-C-C, prebuilt c3-c3-c3-c3
    1       4       6       5         9       180.000       1.04600    2     ; C-C-C-C, prebuilt c3-c3-c3-c3
    1       4       6       5         9       180.000       0.83680    1     ; C-C-C-C, prebuilt c3-c3-c3-c3
    1       4       6      20         9         0.000       0.66944    3     ; C-C-C-H, prebuilt hc-c3-c3-c3
    1       4       6      21         9         0.000       0.66944    3     ; C-C-C-H, prebuilt hc-c3-c3-c3
    1       7       8       9         9         0.000       0.75312    3     ; C-C-C-C, prebuilt c3-c3-c3-c3
    1       7       8       9         9       180.000       1.04600    2     ; C-C-C-C, prebuilt c3-c3-c3-c3
    1       7       8       9         9       180.000       0.83680    1     ; C-C-C-C, prebuilt c3-c3-c3-c3
    1       7       8      24         9         0.000       0.66944    3     ; C-C-C-H, prebuilt hc-c3-c3-c3
    1       7       8      25         9         0.000       0.66944    3     ; C-C-C-H, prebuilt hc-c3-c3-c3
    2       1       4       6         9         0.000       0.75312    3     ; C-C-C-C, prebuilt c3-c3-c3-c3
    2       1       4       6         9       180.000       1.04600    2     ; C-C-C-C, prebuilt c3-c3-c3-c3
    2       1       4       6         9       180.000       0.83680    1     ; C-C-C-C, prebuilt c3-c3-c3-c3
    2       1       4      17         9         0.000       0.66944    3     ; C-C-C-H, prebuilt hc-c3-c3-c3
    2       1       4      18         9         0.000       0.66944    3     ; C-C-C-H, prebuilt hc-c3-c3-c3
    2       1       7       8         9         0.000       0.75312    3     ; C-C-C-C, prebuilt c3-c3-c3-c3
    2       1       7       8         9       180.000       1.04600    2     ; C-C-C-C, prebuilt c3-c3-c3-c3
    2       1       7       8         9       180.000       0.83680    1     ; C-C-C-C, prebuilt c3-c3-c3-c3
    2       1       7      22         9         0.000       0.66944    3     ; C-C-C-H, prebuilt hc-c3-c3-c3
    2       1       7      23         9         0.000       0.66944    3     ; C-C-C-H, prebuilt hc-c3-c3-c3
    2       3       5       6         9         0.000       0.75312    3     ; C-C-C-C, prebuilt c3-c3-c3-c3
    2       3       5       6         9       180.000       1.04600    2     ; C-C-C-C, prebuilt c3-c3-c3-c3
    2       3       5       6         9       180.000       0.83680    1     ; C-C-C-C, prebuilt c3-c3-c3-c3
    2       3       5      12         9         0.000       0.65084    3     ; C-C-C-O, prebuilt X-c3-c3-X
    2       3       5      19         9         0.000       0.65084    3     ; C-C-C-H, prebuilt X-c3-c3-X
    2       3      11      10         9         0.000       1.60247    3     ; C-C-O-C, prebuilt c3-c3-os-c3
    2       3      11      10         9       180.000       0.41840    2     ; C-C-O-C, prebuilt c3-c3-os-c3
    3       2       1       4         9         0.000       0.75312    3     ; C-C-C-C, prebuilt c3-c3-c3-c3
    3       2       1       4         9       180.000       1.04600    2     ; C-C-C-C, prebuilt c3-c3-c3-c3
    3       2       1       4         9       180.000       0.83680    1     ; C-C-C-C, prebuilt c3-c3-c3-c3
    3       2       1       7         9         0.000       0.75312    3     ; C-C-C-C, prebuilt c3-c3-c3-c3
    3       2       1       7         9       180.000       1.04600    2     ; C-C-C-C, prebuilt c3-c3-c3-c3
    3       2       1       7         9       180.000       0.83680    1     ; C-C-C-C, prebuilt c3-c3-c3-c3
    3       2       1      13         9         0.000       0.66944    3     ; C-C-C-H, prebuilt hc-c3-c3-c3
    3       5       6       4         9         0.000       0.75312    3     ; C-C-C-C, prebuilt c3-c3-c3-c3
    3       5       6       4         9       180.000       1.04600    2     ; C-C-C-C, prebuilt c3-c3-c3-c3
    3       5       6       4         9       180.000       0.83680    1     ; C-C-C-C, prebuilt c3-c3-c3-c3
    3       5       6      20         9         0.000       0.66944    3     ; C-C-C-H, prebuilt hc-c3-c3-c3
    3       5       6      21         9         0.000       0.66944    3     ; C-C-C-H, prebuilt hc-c3-c3-c3
    3       5      12      32         9         0.000       0.66944    3     ; C-C-O-H, prebuilt ho-oh-c3-c3
    3       5      12      32         9         0.000       1.04600    1     ; C-C-O-H, prebuilt ho-oh-c3-c3
    3      11      10      29         9         0.000       1.60387    3     ; C-O-C-H, prebuilt X-c3-os-X
    3      11      10      30         9         0.000       1.60387    3     ; C-O-C-H, prebuilt X-c3-os-X
    3      11      10      31         9         0.000       1.60387    3     ; C-O-C-H, prebuilt X-c3-os-X
    4       1       2      14         9         0.000       0.66944    3     ; C-C-C-H, prebuilt hc-c3-c3-c3
    4       1       2      15         9         0.000       0.66944    3     ; C-C-C-H, prebuilt hc-c3-c3-c3
    4       1       7       8         9         0.000       0.75312    3     ; C-C-C-C, prebuilt c3-c3-c3-c3
    4       1       7       8         9       180.000       1.04600    2     ; C-C-C-C, prebuilt c3-c3-c3-c3
    4       1       7       8         9       180.000       0.83680    1     ; C-C-C-C, prebuilt c3-c3-c3-c3
    4       1       7      22         9         0.000       0.66944    3     ; C-C-C-H, prebuilt hc-c3-c3-c3
    4       1       7      23         9         0.000       0.66944    3     ; C-C-C-H, prebuilt hc-c3-c3-c3
    4       6       5      12         9         0.000       0.65084    3     ; C-C-C-O, prebuilt X-c3-c3-X
    4       6       5      19         9         0.000       0.65084    3     ; C-C-C-H, prebuilt X-c3-c3-X
    5       3       2      14         9         0.000       0.66944    3     ; C-C-C-H, prebuilt hc-c3-c3-c3
    5       3       2      15         9         0.000       0.66944    3     ; C-C-C-H, prebuilt hc-c3-c3-c3
    5       3      11      10         9         0.000       1.60247    3     ; C-C-O-C, prebuilt c3-c3-os-c3
    5       3      11      10         9       180.000       0.41840    2     ; C-C-O-C, prebuilt c3-c3-os-c3
    5       6       4      17         9         0.000       0.66944    3     ; C-C-C-H, prebuilt hc-c3-c3-c3
    5       6       4      18         9         0.000       0.66944    3     ; C-C-C-H, prebuilt hc-c3-c3-c3
    6       4       1       7         9         0.000       0.75312    3     ; C-C-C-C, prebuilt c3-c3-c3-c3
    6       4       1       7         9       180.000       1.04600    2     ; C-C-C-C, prebuilt c3-c3-c3-c3
    6       4       1       7         9       180.000       0.83680    1     ; C-C-C-C, prebuilt c3-c3-c3-c3
    6       4       1      13         9         0.000       0.66944    3     ; C-C-C-H, prebuilt hc-c3-c3-c3
    6       5       3      11         9         0.000       0.65084    3     ; C-C-C-O, prebuilt X-c3-c3-X
    6       5       3      16         9         0.000       0.65084    3     ; C-C-C-H, prebuilt X-c3-c3-X
    6       5      12      32         9         0.000       0.66944    3     ; C-C-O-H, prebuilt ho-oh-c3-c3
    6       5      12      32         9         0.000       1.04600    1     ; C-C-O-H, prebuilt ho-oh-c3-c3
    7       1       2      14         9         0.000       0.66944    3     ; C-C-C-H, prebuilt hc-c3-c3-c3
    7       1       2      15         9         0.000       0.66944    3     ; C-C-C-H, prebuilt hc-c3-c3-c3
    7       1       4      17         9         0.000       0.66944    3     ; C-C-C-H, prebuilt hc-c3-c3-c3
    7       1       4      18         9         0.000       0.66944    3     ; C-C-C-H, prebuilt hc-c3-c3-c3
    7       8       9      26         9         0.000       0.66944    3     ; C-C-C-H, prebuilt hc-c3-c3-c3
    7       8       9      27         9         0.000       0.66944    3     ; C-C-C-H, prebuilt hc-c3-c3-c3
    7       8       9      28         9         0.000       0.66944    3     ; C-C-C-H, prebuilt hc-c3-c3-c3
    8       7       1      13         9         0.000       0.66944    3     ; C-C-C-H, prebuilt hc-c3-c3-c3
    9       8       7      22         9         0.000       0.66944    3     ; C-C-C-H, prebuilt hc-c3-c3-c3
    9       8       7      23         9         0.000       0.66944    3     ; C-C-C-H, prebuilt hc-c3-c3-c3
   10      11       3      16         9         0.000       1.60387    3     ; C-O-C-H, prebuilt X-c3-os-X
   11       3       2      14         9         0.000       0.00000    3     ; O-C-C-H, prebuilt hc-c3-c3-os
   11       3       2      14         9         0.000       1.04600    1     ; O-C-C-H, prebuilt hc-c3-c3-os
   11       3       2      15         9         0.000       0.00000    3     ; O-C-C-H, prebuilt hc-c3-c3-os
   11       3       2      15         9         0.000       1.04600    1     ; O-C-C-H, prebuilt hc-c3-c3-os
   11       3       5      12         9         0.000       0.60250    3     ; O-C-C-O, prebuilt os-c3-c3-oh
   11       3       5      12         9         0.000       4.91620    2     ; O-C-C-O, prebuilt os-c3-c3-oh
   11       3       5      19         9         0.000       0.00000    3     ; O-C-C-H, prebuilt h1-c3-c3-os
   11       3       5      19         9         0.000       1.04600    1     ; O-C-C-H, prebuilt h1-c3-c3-os
   12       5       3      16         9         0.000       0.00000    3     ; O-C-C-H, prebuilt h1-c3-c3-oh
   12       5       3      16         9         0.000       1.04600    1     ; O-C-C-H, prebuilt h1-c3-c3-oh
   12       5       6      20         9         0.000       0.00000    3     ; O-C-C-H, prebuilt hc-c3-c3-oh
   12       5       6      20         9         0.000       1.04600    1     ; O-C-C-H, prebuilt hc-c3-c3-oh
   12       5       6      21         9         0.000       0.00000    3     ; O-C-C-H, prebuilt hc-c3-c3-oh
   12       5       6      21         9         0.000       1.04600    1     ; O-C-C-H, prebuilt hc-c3-c3-oh
   13       1       2      14         9         0.000       0.62760    3     ; H-C-C-H, prebuilt hc-c3-c3-hc
   13       1       2      15         9         0.000       0.62760    3     ; H-C-C-H, prebuilt hc-c3-c3-hc
   13       1       4      17         9         0.000       0.62760    3     ; H-C-C-H, prebuilt hc-c3-c3-hc
   13       1       4      18         9         0.000       0.62760    3     ; H-C-C-H, prebuilt hc-c3-c3-hc
   13       1       7      22         9         0.000       0.62760    3     ; H-C-C-H, prebuilt hc-c3-c3-hc
   13       1       7      23         9         0.000       0.62760    3     ; H-C-C-H, prebuilt hc-c3-c3-hc
   14       2       3      16         9         0.000       0.65084    3     ; H-C-C-H, prebuilt X-c3-c3-X
   15       2       3      16         9         0.000       0.65084    3     ; H-C-C-H, prebuilt X-c3-c3-X
   16       3       5      19         9         0.000       0.65084    3     ; H-C-C-H, prebuilt X-c3-c3-X
   17       4       6      20         9         0.000       0.62760    3     ; H-C-C-H, prebuilt hc-c3-c3-hc
   17       4       6      21         9         0.000       0.62760    3     ; H-C-C-H, prebuilt hc-c3-c3-hc
   18       4       6      20         9         0.000       0.62760    3     ; H-C-C-H, prebuilt hc-c3-c3-hc
   18       4       6      21         9         0.000       0.62760    3     ; H-C-C-H, prebuilt hc-c3-c3-hc
   19       5       6      20         9         0.000       0.65084    3     ; H-C-C-H, prebuilt X-c3-c3-X
   19       5       6      21         9         0.000       0.65084    3     ; H-C-C-H, prebuilt X-c3-c3-X
   19       5      12      32         9         0.000       0.69733    3     ; H-C-O-H, prebuilt X-c3-oh-X
   22       7       8      24         9         0.000       0.62760    3     ; H-C-C-H, prebuilt hc-c3-c3-hc
   22       7       8      25         9         0.000       0.62760    3     ; H-C-C-H, prebuilt hc-c3-c3-hc
   23       7       8      24         9         0.000       0.62760    3     ; H-C-C-H, prebuilt hc-c3-c3-hc
   23       7       8      25         9         0.000       0.62760    3     ; H-C-C-H, prebuilt hc-c3-c3-hc
   24       8       9      26         9         0.000       0.62760    3     ; H-C-C-H, prebuilt hc-c3-c3-hc
   24       8       9      27         9         0.000       0.62760    3     ; H-C-C-H, prebuilt hc-c3-c3-hc
   24       8       9      28         9         0.000       0.62760    3     ; H-C-C-H, prebuilt hc-c3-c3-hc
   25       8       9      26         9         0.000       0.62760    3     ; H-C-C-H, prebuilt hc-c3-c3-hc
   25       8       9      27         9         0.000       0.62760    3     ; H-C-C-H, prebuilt hc-c3-c3-hc
   25       8       9      28         9         0.000       0.62760    3     ; H-C-C-H, prebuilt hc-c3-c3-hc

[ pairs ] ; Yielded based on rotatable dihedrals
; atom_i  atom_j  functype
    1       5         1     ; C-C-C-C
    1      11         1     ; C-C-C-O
    1      16         1     ; C-C-C-H
    1      20         1     ; C-C-C-H
    1      21         1     ; C-C-C-H
    1       9         1     ; C-C-C-C
    1      24         1     ; C-C-C-H
    1      25         1     ; C-C-C-H
    2       6         1     ; C-C-C-C
    2      17         1     ; C-C-C-H
    2      18         1     ; C-C-C-H
    2       8         1     ; C-C-C-C
    2      22         1     ; C-C-C-H
    2      23         1     ; C-C-C-H
    2      12         1     ; C-C-C-O
    2      19         1     ; C-C-C-H
    2      10         1     ; C-C-O-C
    3       4         1     ; C-C-C-C
    3       7         1     ; C-C-C-C
    3      13         1     ; C-C-C-H
    3      20         1     ; C-C-C-H
    3      21         1     ; C-C-C-H
    3      32         1     ; C-C-O-H
    3      29         1     ; C-O-C-H
    3      30         1     ; C-O-C-H
    3      31         1     ; C-O-C-H
    4      14         1     ; C-C-C-H
    4      15         1     ; C-C-C-H
    4       8         1     ; C-C-C-C
    4      22         1     ; C-C-C-H
    4      23         1     ; C-C-C-H
    4      12         1     ; C-C-C-O
    4      19         1     ; C-C-C-H
    5      14         1     ; C-C-C-H
    5      15         1     ; C-C-C-H
    5      10         1     ; C-C-O-C
    5      17         1     ; C-C-C-H
    5      18         1     ; C-C-C-H
    6       7         1     ; C-C-C-C
    6      13         1     ; C-C-C-H
    6      11         1     ; C-C-C-O
    6      16         1     ; C-C-C-H
    6      32         1     ; C-C-O-H
    7      14         1     ; C-C-C-H
    7      15         1     ; C-C-C-H
    7      17         1     ; C-C-C-H
    7      18         1     ; C-C-C-H
    7      26         1     ; C-C-C-H
    7      27         1     ; C-C-C-H
    7      28         1     ; C-C-C-H
    8      13         1     ; C-C-C-H
    9      22         1     ; C-C-C-H
    9      23         1     ; C-C-C-H
   10      16         1     ; C-O-C-H
   11      14         1     ; O-C-C-H
   11      15         1     ; O-C-C-H
   11      12         1     ; O-C-C-O
   11      19         1     ; O-C-C-H
   12      16         1     ; O-C-C-H
   12      20         1     ; O-C-C-H
   12      21         1     ; O-C-C-H
   13      14         1     ; H-C-C-H
   13      15         1     ; H-C-C-H
   13      17         1     ; H-C-C-H
   13      18         1     ; H-C-C-H
   13      22         1     ; H-C-C-H
   13      23         1     ; H-C-C-H
   14      16         1     ; H-C-C-H
   15      16         1     ; H-C-C-H
   16      19         1     ; H-C-C-H
   17      20         1     ; H-C-C-H
   17      21         1     ; H-C-C-H
   18      20         1     ; H-C-C-H
   18      21         1     ; H-C-C-H
   19      20         1     ; H-C-C-H
   19      21         1     ; H-C-C-H
   19      32         1     ; H-C-O-H
   22      24         1     ; H-C-C-H
   22      25         1     ; H-C-C-H
   23      24         1     ; H-C-C-H
   23      25         1     ; H-C-C-H
   24      26         1     ; H-C-C-H
   24      27         1     ; H-C-C-H
   24      28         1     ; H-C-C-H
   25      26         1     ; H-C-C-H
   25      27         1     ; H-C-C-H
   25      28         1     ; H-C-C-H

; No improper needs to generate
