# Supplementary material for: Development and validation of a machine learning-driven mitochondrial gene signature for the diagnosis of breast cancer
Source: Front Immunol. 2025 Dec 3;16:1712089. doi: 10.3389/fimmu.2025.1712089 (PMC12708286; doi:10.3389/fimmu.2025.1712089)
Supplement: Supplementary file 4 [file DataSheet1.zip › ACADS-Eugenol/ligand.mol2]

@<TRIPOS>MOLECULE
1
 32 32 0 0 0
SMALL
USER_CHARGES

@<TRIPOS>ATOM
      1 C         -10.4990  -13.9900   14.2340 C.3     1  UNK21      -0.0657
      2 C         -10.1300  -12.7530   15.0710 C.3     1  UNK21      -0.2783
      3 C         -11.1170  -11.5960   14.8560 C.3     1  UNK21       0.0787
      4 C         -11.8670  -14.5360   14.6910 C.3     1  UNK21      -0.2455
      5 C         -12.5080  -12.1150   14.4960 C.3     1  UNK21       0.0899
      6 C         -12.8080  -13.4310   15.2030 C.3     1  UNK21      -0.2389
      7 C          -9.3910  -15.0610   14.2950 C.3     1  UNK21      -0.2625
      8 C          -9.6570  -16.2710   13.3850 C.3     1  UNK21      -0.1999
      9 C          -8.4930  -17.2720   13.4140 C.3     1  UNK21      -0.4087
     10 C         -10.0650  -10.0900   16.3330 C.3     1  UNK21      -0.2042
     11 O         -11.2350  -10.8100   16.0140 O.3     1  UNK21      -0.4923
     12 O         -13.4730  -11.1470   14.8400 O.3     1  UNK21      -0.5956
     13 H         -10.5770  -13.6510   13.1700 H       1  UNK21       0.1122
     14 H          -9.0990  -12.4120   14.8160 H       1  UNK21       0.1285
     15 H         -10.1150  -13.0660   16.1420 H       1  UNK21       0.1537
     16 H         -10.7800  -10.9420   14.0150 H       1  UNK21       0.1090
     17 H         -11.7360  -15.2890   15.5040 H       1  UNK21       0.1301
     18 H         -12.3460  -15.0660   13.8340 H       1  UNK21       0.1261
     19 H         -12.6030  -12.2740   13.3950 H       1  UNK21       0.1138
     20 H         -12.6720  -13.2820   16.3010 H       1  UNK21       0.1538
     21 H         -13.8710  -13.7340   15.0500 H       1  UNK21       0.1433
     22 H          -9.2650  -15.4060   15.3490 H       1  UNK21       0.1325
     23 H          -8.4220  -14.5980   13.9890 H       1  UNK21       0.1293
     24 H          -9.8150  -15.9230   12.3370 H       1  UNK21       0.1225
     25 H         -10.5870  -16.7960   13.7070 H       1  UNK21       0.1229
     26 H          -8.3220  -17.6590   14.4450 H       1  UNK21       0.1429
     27 H          -8.7010  -18.1460   12.7540 H       1  UNK21       0.1399
     28 H          -7.5470  -16.8010   13.0620 H       1  UNK21       0.1427
     29 H          -9.7690   -9.4310   15.4870 H       1  UNK21       0.1323
     30 H         -10.2880   -9.4520   17.2180 H       1  UNK21       0.1411
     31 H          -9.2360  -10.7800   16.6040 H       1  UNK21       0.1297
     32 H         -13.2130  -10.7480   15.6750 H       1  UNK21       0.3165
@<TRIPOS>BOND
     1     1     2    1
     2     1     4    1
     3     1     7    1
     4     1    13    1
     5     2     3    1
     6     2    14    1
     7     2    15    1
     8     3     5    1
     9     3    11    1
    10     3    16    1
    11     4     6    1
    12     4    17    1
    13     4    18    1
    14     5     6    1
    15     5    12    1
    16     5    19    1
    17     6    20    1
    18     6    21    1
    19     7     8    1
    20     7    22    1
    21     7    23    1
    22     8     9    1
    23     8    24    1
    24     8    25    1
    25     9    26    1
    26     9    27    1
    27     9    28    1
    28    10    11    1
    29    10    29    1
    30    10    30    1
    31    10    31    1
    32    12    32    1
