# Supplementary material for: Development and validation of a machine learning-driven mitochondrial gene signature for the diagnosis of breast cancer
Source: Front Immunol. 2025 Dec 3;16:1712089. doi: 10.3389/fimmu.2025.1712089 (PMC12708286; doi:10.3389/fimmu.2025.1712089)
Supplement: Supplementary file 4 [file DataSheet1.zip › ACADS-Eugenol/ligand.pdb]

ATOM      1  C   MOL     1     -10.500 -13.990  14.230  0.00  0.00           C  
ATOM      2  C   MOL     1     -10.130 -12.750  15.070  0.00  0.00           C  
ATOM      3  C   MOL     1     -11.120 -11.600  14.860  0.00  0.00           C  
ATOM      4  C   MOL     1     -11.870 -14.540  14.690  0.00  0.00           C  
ATOM      5  C   MOL     1     -12.510 -12.120  14.500  0.00  0.00           C  
ATOM      6  C   MOL     1     -12.810 -13.430  15.200  0.00  0.00           C  
ATOM      7  C   MOL     1      -9.390 -15.060  14.290  0.00  0.00           C  
ATOM      8  C   MOL     1      -9.660 -16.270  13.390  0.00  0.00           C  
ATOM      9  C   MOL     1      -8.490 -17.270  13.410  0.00  0.00           C  
ATOM     10  C   MOL     1     -10.060 -10.090  16.330  0.00  0.00           C  
ATOM     11  O   MOL     1     -11.230 -10.810  16.010  0.00  0.00           O  
ATOM     12  O   MOL     1     -13.470 -11.150  14.840  0.00  0.00           O  
ATOM     13  H   MOL     1     -10.580 -13.650  13.170  0.00  0.00           H  
ATOM     14  H   MOL     1      -9.100 -12.410  14.820  0.00  0.00           H  
ATOM     15  H   MOL     1     -10.120 -13.070  16.140  0.00  0.00           H  
ATOM     16  H   MOL     1     -10.780 -10.940  14.010  0.00  0.00           H  
ATOM     17  H   MOL     1     -11.740 -15.290  15.500  0.00  0.00           H  
ATOM     18  H   MOL     1     -12.350 -15.070  13.830  0.00  0.00           H  
ATOM     19  H   MOL     1     -12.600 -12.270  13.390  0.00  0.00           H  
ATOM     20  H   MOL     1     -12.670 -13.280  16.300  0.00  0.00           H  
ATOM     21  H   MOL     1     -13.870 -13.730  15.050  0.00  0.00           H  
ATOM     22  H   MOL     1      -9.270 -15.410  15.350  0.00  0.00           H  
ATOM     23  H   MOL     1      -8.420 -14.600  13.990  0.00  0.00           H  
ATOM     24  H   MOL     1      -9.810 -15.920  12.340  0.00  0.00           H  
ATOM     25  H   MOL     1     -10.590 -16.800  13.710  0.00  0.00           H  
ATOM     26  H   MOL     1      -8.320 -17.660  14.450  0.00  0.00           H  
ATOM     27  H   MOL     1      -8.700 -18.150  12.750  0.00  0.00           H  
ATOM     28  H   MOL     1      -7.550 -16.800  13.060  0.00  0.00           H  
ATOM     29  H   MOL     1      -9.770  -9.430  15.490  0.00  0.00           H  
ATOM     30  H   MOL     1     -10.290  -9.450  17.220  0.00  0.00           H  
ATOM     31  H   MOL     1      -9.240 -10.780  16.600  0.00  0.00           H  
ATOM     32  H   MOL     1     -13.210 -10.750  15.680  0.00  0.00           H  
END
