# Supplementary material for: Development and validation of a machine learning-driven mitochondrial gene signature for the diagnosis of breast cancer
Source: Front Immunol. 2025 Dec 3;16:1712089. doi: 10.3389/fimmu.2025.1712089 (PMC12708286; doi:10.3389/fimmu.2025.1712089)
Supplement: Supplementary file 4 [file DataSheet1.zip › ACADS-Eugenol/ligand.top]

; Created by Sobtop (http://sobereva.com/soft/sobtop) Version 1.0(dev3.1) on 2025-11-14

[ defaults ]
; nbfunc        comb-rule       gen-pairs       fudgeLJ    fudgeQQ
     1              2              yes            0.5       0.8333

#include "ligand.itp"

[ system ]
ligand

[ molecules ]
; Molecule      nmols
ligand     1
