# Supplementary material for: Development and validation of a machine learning-driven mitochondrial gene signature for the diagnosis of breast cancer
Source: Front Immunol. 2025 Dec 3;16:1712089. doi: 10.3389/fimmu.2025.1712089 (PMC12708286; doi:10.3389/fimmu.2025.1712089)
Supplement: Supplementary file 5 [file DataSheet2.zip]

Archive with 10 entries (9 files):
- 2-AIFM2-Eugenol/
- 2-AIFM2-Eugenol/1.mol2
- 2-AIFM2-Eugenol/1.pdb
- 2-AIFM2-Eugenol/AIFM2_2_eugenol.pdb
- 2-AIFM2-Eugenol/ligand.gro
- 2-AIFM2-Eugenol/ligand.itp
- 2-AIFM2-Eugenol/ligand.mol2
- 2-AIFM2-Eugenol/ligand.pdb
- 2-AIFM2-Eugenol/ligand.top
- 2-AIFM2-Eugenol/protein.pdb
