# Supplementary material for: Development and validation of a machine learning-driven mitochondrial gene signature for the diagnosis of breast cancer
Source: Front Immunol. 2025 Dec 3;16:1712089. doi: 10.3389/fimmu.2025.1712089 (PMC12708286; doi:10.3389/fimmu.2025.1712089)
Supplement: Supplementary file 5 [file DataSheet2.zip › 2-AIFM2-Eugenol/1.mol2]

# created with PyMOL 3.1.0a0
@<TRIPOS>MOLECULE
1
32 32 1                 
SMALL
USER_CHARGES
@<TRIPOS>ATOM
1	   C	-17.419	-12.087	17.581	C.3	1	UNK2	0.000	
2	   C	-16.728	-13.253	18.312	C.3	1	UNK2	0.000	
3	   C	-16.591	-13.005	19.824	C.3	1	UNK2	0.000	
4	   C	-18.861	-11.931	18.107	C.3	1	UNK2	0.000	
5	   C	-17.677	-12.046	20.318	C.3	1	UNK2	0.000	
6	   C	-18.996	-12.295	19.596	C.3	1	UNK2	0.000	
7	   C	-17.370	-12.277	16.052	C.3	1	UNK2	0.000	
8	   C	-18.023	-11.153	15.228	C.3	1	UNK2	0.000	
9	   C	-17.364	-9.782	15.428	C.3	1	UNK2	0.000	
10	   C	-15.572	-15.068	20.330	C.3	1	UNK2	0.000	
11	   O	-16.680	-14.216	20.531	O.3	1	UNK2	0.000	
12	   O	-17.855	-12.155	21.711	O.3	1	UNK2	0.000	
13	   H	-16.832	-11.168	17.828	 H	1	UNK2	0.000	
14	   H	-15.718	-13.432	17.873	 H	1	UNK2	0.000	
15	   H	-17.335	-14.168	18.118	 H	1	UNK2	0.000	
16	   H	-15.608	-12.527	20.056	 H	1	UNK2	0.000	
17	   H	-19.560	-12.574	17.523	 H	1	UNK2	0.000	
18	   H	-19.186	-10.874	17.950	 H	1	UNK2	0.000	
19	   H	-17.372	-10.987	20.143	 H	1	UNK2	0.000	
20	   H	-19.266	-13.372	19.711	 H	1	UNK2	0.000	
21	   H	-19.821	-11.705	20.061	 H	1	UNK2	0.000	
22	   H	-17.868	-13.244	15.796	 H	1	UNK2	0.000	
23	   H	-16.306	-12.375	15.730	 H	1	UNK2	0.000	
24	   H	-19.110	-11.082	15.464	 H	1	UNK2	0.000	
25	   H	-17.954	-11.422	14.146	 H	1	UNK2	0.000	
26	   H	-16.269	-9.829	15.227	 H	1	UNK2	0.000	
27	   H	-17.803	-9.026	14.737	 H	1	UNK2	0.000	
28	   H	-17.510	-9.401	16.463	 H	1	UNK2	0.000	
29	   H	-14.630	-14.561	20.636	 H	1	UNK2	0.000	
30	   H	-15.713	-15.967	20.971	 H	1	UNK2	0.000	
31	   H	-15.513	-15.403	19.272	 H	1	UNK2	0.000	
32	   H	-18.444	-11.457	22.008	 H	1	UNK2	0.000	
@<TRIPOS>BOND
1 1 2 1
2 1 4 1
3 1 7 1
4 1 13 1
5 2 3 1
6 2 14 1
7 2 15 1
8 3 5 1
9 3 11 1
10 3 16 1
11 4 6 1
12 4 17 1
13 4 18 1
14 5 6 1
15 5 12 1
16 5 19 1
17 6 20 1
18 6 21 1
19 7 8 1
20 7 22 1
21 7 23 1
22 8 9 1
23 8 24 1
24 8 25 1
25 9 26 1
26 9 27 1
27 9 28 1
28 10 11 1
29 10 29 1
30 10 30 1
31 10 31 1
32 12 32 1
@<TRIPOS>SUBSTRUCTURE
1	UNK2	1	GROUP	1 ****	UNK
