# Supplementary material for: Development and validation of a machine learning-driven mitochondrial gene signature for the diagnosis of breast cancer
Source: Front Immunol. 2025 Dec 3;16:1712089. doi: 10.3389/fimmu.2025.1712089 (PMC12708286; doi:10.3389/fimmu.2025.1712089)
Supplement: Supplementary file 5 [file DataSheet2.zip › 2-AIFM2-Eugenol/1.pdb]

REMARK   This PDB file was created by CS Chem3D.
MODEL        2
HETATM    1  C           2     -17.419 -12.087  17.581                      C 
HETATM    2  C           2     -16.728 -13.253  18.312                      C 
HETATM    3  C           2     -16.591 -13.005  19.824                      C 
HETATM    4  C           2     -18.861 -11.931  18.107                      C 
HETATM    5  C           2     -17.677 -12.046  20.318                      C 
HETATM    6  C           2     -18.996 -12.295  19.596                      C 
HETATM    7  C           2     -17.370 -12.277  16.052                      C 
HETATM    8  C           2     -18.023 -11.153  15.228                      C 
HETATM    9  C           2     -17.364  -9.782  15.428                      C 
HETATM   10  C           2     -15.572 -15.068  20.330                      C 
HETATM   11  O           2     -16.680 -14.216  20.531                      O 
HETATM   12  O           2     -17.855 -12.155  21.711                      O 
HETATM   13  H           2     -16.832 -11.168  17.828                      H 
HETATM   14  H           2     -15.718 -13.432  17.873                      H 
HETATM   15  H           2     -17.335 -14.168  18.118                      H 
HETATM   16  H           2     -15.608 -12.527  20.056                      H 
HETATM   17  H           2     -19.560 -12.574  17.523                      H 
HETATM   18  H           2     -19.186 -10.874  17.950                      H 
HETATM   19  H           2     -17.372 -10.987  20.143                      H 
HETATM   20  H           2     -19.266 -13.372  19.711                      H 
HETATM   21  H           2     -19.821 -11.705  20.061                      H 
HETATM   22  H           2     -17.868 -13.244  15.796                      H 
HETATM   23  H           2     -16.306 -12.375  15.730                      H 
HETATM   24  H           2     -19.110 -11.082  15.464                      H 
HETATM   25  H           2     -17.954 -11.422  14.146                      H 
HETATM   26  H           2     -16.269  -9.829  15.227                      H 
HETATM   27  H           2     -17.803  -9.026  14.737                      H 
HETATM   28  H           2     -17.510  -9.401  16.463                      H 
HETATM   29  H           2     -14.630 -14.561  20.636                      H 
HETATM   30  H           2     -15.713 -15.967  20.971                      H 
HETATM   31  H           2     -15.513 -15.403  19.272                      H 
HETATM   32  H           2     -18.444 -11.457  22.008                      H 
ENDMDL
CONECT    1    2    4    7   13
CONECT    2    1    3   14   15
CONECT    3    2    5   11   16
CONECT    4    1    6   17   18
CONECT    5    3    6   12   19
CONECT    6    4    5   20   21
CONECT    7    1    8   22   23
CONECT    8    7    9   24   25
CONECT    9    8   26   27   28
CONECT   10   11   29   30   31
CONECT   11    3   10
CONECT   12    5   32
CONECT   13    1
CONECT   14    2
CONECT   15    2
CONECT   16    3
CONECT   17    4
CONECT   18    4
CONECT   19    5
CONECT   20    6
CONECT   21    6
CONECT   22    7
CONECT   23    7
CONECT   24    8
CONECT   25    8
CONECT   26    9
CONECT   27    9
CONECT   28    9
CONECT   29   10
CONECT   30   10
CONECT   31   10
CONECT   32   12
END
