# Supplementary material for: Development and validation of a machine learning-driven mitochondrial gene signature for the diagnosis of breast cancer
Source: Front Immunol. 2025 Dec 3;16:1712089. doi: 10.3389/fimmu.2025.1712089 (PMC12708286; doi:10.3389/fimmu.2025.1712089)
Supplement: Supplementary file 5 [file DataSheet2.zip › 2-AIFM2-Eugenol/AIFM2_2_eugenol.pdb]

ATOM      1  N   PRO A   7     -45.823 -26.054  41.950  1.00 33.75           N  
ATOM      2  CA  PRO A   7     -44.871 -26.741  42.833  1.00 30.77           C  
ATOM      3  C   PRO A   7     -44.173 -27.907  42.125  1.00 27.38           C  
ATOM      4  O   PRO A   7     -44.845 -28.799  41.614  1.00 23.40           O  
ATOM      5  CB  PRO A   7     -45.758 -27.246  43.981  1.00 32.94           C  
ATOM      6  CG  PRO A   7     -47.140 -27.365  43.376  1.00 32.77           C  
ATOM      7  CD  PRO A   7     -47.221 -26.230  42.388  1.00 40.95           C  
ATOM      8  HN1 PRO A   7     -45.589 -25.066  41.854  1.00  0.00           H  
ATOM      9  HN2 PRO A   7     -45.702 -26.345  40.980  1.00  0.00           H  
ATOM     10  N   HIS A   8     -42.844 -27.913  42.079  1.00 27.56           N  
ATOM     11  CA  HIS A   8     -42.161 -29.018  41.419  1.00 24.04           C  
ATOM     12  C   HIS A   8     -41.925 -30.210  42.341  1.00 23.75           C  
ATOM     13  O   HIS A   8     -41.555 -31.285  41.847  1.00 17.94           O  
ATOM     14  CB  HIS A   8     -40.836 -28.533  40.828  1.00 29.27           C  
ATOM     15  CG  HIS A   8     -41.020 -27.540  39.727  1.00 35.54           C  
ATOM     16  CD2 HIS A   8     -41.097 -26.188  39.749  1.00 36.48           C  
ATOM     17  ND1 HIS A   8     -41.215 -27.918  38.415  1.00 32.58           N  
ATOM     18  CE1 HIS A   8     -41.383 -26.840  37.672  1.00 37.15           C  
ATOM     19  NE2 HIS A   8     -41.315 -25.778  38.458  1.00 40.57           N  
ATOM     20  HN  HIS A   8     -42.309 -27.153  42.501  1.00  0.00           H  
ATOM     21  HD1 HIS A   8     -41.227 -28.879  38.073  1.00  0.00           H  
ATOM     22  HE2 HIS A   8     -41.410 -24.809  38.153  1.00  0.00           H  
ATOM     23  N   MET A   9     -42.138 -30.040  43.656  1.00 19.99           N  
ATOM     24  CA  MET A   9     -41.987 -31.110  44.651  1.00 16.62           C  
ATOM     25  C   MET A   9     -40.648 -31.829  44.527  1.00 16.11           C  
ATOM     26  O   MET A   9     -40.568 -33.060  44.577  1.00 17.56           O  
ATOM     27  CB  MET A   9     -43.149 -32.092  44.568  1.00 15.01           C  
ATOM     28  CG  MET A   9     -44.503 -31.394  44.773  1.00 15.27           C  
ATOM     29  SD  MET A   9     -45.900 -32.531  44.890  1.00 23.43           S  
ATOM     30  CE  MET A   9     -47.269 -31.378  44.935  1.00 45.81           C  
ATOM     31  HN  MET A   9     -42.421 -29.116  43.982  1.00  0.00           H  
ATOM     32  N   GLY A  10     -39.579 -31.054  44.394  1.00 17.10           N  
ATOM     33  CA  GLY A  10     -38.245 -31.600  44.337  1.00 17.14           C  
ATOM     34  C   GLY A  10     -37.740 -31.948  42.949  1.00 19.88           C  
ATOM     35  O   GLY A  10     -36.528 -32.090  42.771  1.00 21.54           O  
ATOM     36  HN  GLY A  10     -39.704 -30.044  44.330  1.00  0.00           H  
ATOM     37  N   ALA A  11     -38.622 -32.099  41.968  1.00 16.45           N  
ATOM     38  CA  ALA A  11     -38.186 -32.432  40.618  1.00 19.54           C  
ATOM     39  C   ALA A  11     -37.497 -31.235  39.964  1.00 20.68           C  
ATOM     40  O   ALA A  11     -37.730 -30.078  40.326  1.00 19.97           O  
ATOM     41  CB  ALA A  11     -39.377 -32.892  39.782  1.00 17.87           C  
ATOM     42  HN  ALA A  11     -39.616 -31.981  42.162  1.00  0.00           H  
ATOM     43  N   LEU A  12     -36.608 -31.526  39.014  1.00 21.01           N  
ATOM     44  CA  LEU A  12     -35.893 -30.489  38.279  1.00 21.96           C  
ATOM     45  C   LEU A  12     -36.653 -30.124  37.019  1.00 22.00           C  
ATOM     46  O   LEU A  12     -37.133 -30.998  36.288  1.00 20.15           O  
ATOM     47  CB  LEU A  12     -34.489 -30.951  37.877  1.00 19.74           C  
ATOM     48  CG  LEU A  12     -33.426 -31.198  38.937  1.00 24.10           C  
ATOM     49  CD1 LEU A  12     -32.102 -31.510  38.248  1.00 22.68           C  
ATOM     50  CD2 LEU A  12     -33.284 -29.994  39.862  1.00 25.82           C  
ATOM     51  HN  LEU A  12     -36.422 -32.505  38.794  1.00  0.00           H  
ATOM     52  N   HIS A  13     -36.750 -28.826  36.756  1.00 20.35           N  
ATOM     53  CA  HIS A  13     -37.144 -28.345  35.437  1.00 22.75           C  
ATOM     54  C   HIS A  13     -36.370 -27.059  35.206  1.00 22.04           C  
ATOM     55  O   HIS A  13     -36.648 -26.044  35.849  1.00 21.20           O  
ATOM     56  CB  HIS A  13     -38.651 -28.117  35.301  1.00 27.61           C  
ATOM     57  CG  HIS A  13     -39.085 -27.924  33.877  1.00 39.93           C  
ATOM     58  CD2 HIS A  13     -39.064 -28.769  32.818  1.00 47.52           C  
ATOM     59  ND1 HIS A  13     -39.557 -26.721  33.393  1.00 50.52           N  
ATOM     60  CE1 HIS A  13     -39.834 -26.842  32.106  1.00 53.95           C  
ATOM     61  NE2 HIS A  13     -39.540 -28.074  31.731  1.00 48.51           N  
ATOM     62  HN  HIS A  13     -36.544 -28.151  37.492  1.00  0.00           H  
ATOM     63  HD1 HIS A  13     -39.674 -25.870  33.943  1.00  0.00           H  
ATOM     64  HE2 HIS A  13     -39.648 -28.449  30.789  1.00  0.00           H  
ATOM     65  N   VAL A  14     -35.380 -27.118  34.325  1.00 18.09           N  
ATOM     66  CA  VAL A  14     -34.507 -25.985  34.068  1.00 18.38           C  
ATOM     67  C   VAL A  14     -35.058 -25.226  32.872  1.00 19.62           C  
ATOM     68  O   VAL A  14     -35.437 -25.826  31.864  1.00 18.39           O  
ATOM     69  CB  VAL A  14     -33.063 -26.449  33.823  1.00 15.32           C  
ATOM     70  CG1 VAL A  14     -32.138 -25.234  33.662  1.00 14.10           C  
ATOM     71  CG2 VAL A  14     -32.588 -27.309  34.990  1.00 14.76           C  
ATOM     72  HN  VAL A  14     -35.227 -27.986  33.812  1.00  0.00           H  
ATOM     73  N   VAL A  15     -35.153 -23.911  32.990  1.00 16.82           N  
ATOM     74  CA  VAL A  15     -35.519 -23.075  31.854  1.00 19.47           C  
ATOM     75  C   VAL A  15     -34.296 -22.268  31.473  1.00 16.36           C  
ATOM     76  O   VAL A  15     -33.636 -21.673  32.340  1.00 16.01           O  
ATOM     77  CB  VAL A  15     -36.733 -22.177  32.158  1.00 20.60           C  
ATOM     78  CG1 VAL A  15     -37.019 -21.248  30.972  1.00 20.65           C  
ATOM     79  CG2 VAL A  15     -37.946 -23.043  32.448  1.00 23.51           C  
ATOM     80  HN  VAL A  15     -34.967 -23.475  33.893  1.00  0.00           H  
ATOM     81  N   ILE A  16     -33.952 -22.311  30.186  1.00 15.77           N  
ATOM     82  CA  ILE A  16     -32.847 -21.542  29.626  1.00 14.86           C  
ATOM     83  C   ILE A  16     -33.468 -20.432  28.788  1.00 15.72           C  
ATOM     84  O   ILE A  16     -34.230 -20.709  27.859  1.00 15.23           O  
ATOM     85  CB  ILE A  16     -31.920 -22.416  28.761  1.00 14.52           C  
ATOM     86  CG1 ILE A  16     -31.394 -23.627  29.541  1.00 12.16           C  
ATOM     87  CG2 ILE A  16     -30.743 -21.585  28.209  1.00 12.77           C  
ATOM     88  CD1 ILE A  16     -30.742 -24.660  28.612  1.00 13.90           C  
ATOM     89  HN  ILE A  16     -34.489 -22.912  29.561  1.00  0.00           H  
ATOM     90  N   VAL A  17     -33.160 -19.181  29.113  1.00 17.70           N  
ATOM     91  CA  VAL A  17     -33.645 -18.048  28.336  1.00 15.94           C  
ATOM     92  C   VAL A  17     -32.499 -17.588  27.454  1.00 12.81           C  
ATOM     93  O   VAL A  17     -31.515 -17.023  27.942  1.00 15.15           O  
ATOM     94  CB  VAL A  17     -34.166 -16.917  29.228  1.00 19.44           C  
ATOM     95  CG1 VAL A  17     -34.650 -15.734  28.360  1.00 19.31           C  
ATOM     96  CG2 VAL A  17     -35.307 -17.436  30.101  1.00 20.67           C  
ATOM     97  HN  VAL A  17     -32.569 -19.010  29.927  1.00  0.00           H  
ATOM     98  N   GLY A  18     -32.618 -17.859  26.159  1.00 15.28           N  
ATOM     99  CA  GLY A  18     -31.609 -17.466  25.193  1.00 14.45           C  
ATOM    100  C   GLY A  18     -30.890 -18.656  24.597  1.00 13.82           C  
ATOM    101  O   GLY A  18     -30.263 -19.434  25.325  1.00 13.79           O  
ATOM    102  HN  GLY A  18     -33.445 -18.359  25.833  1.00  0.00           H  
ATOM    103  N   GLY A  19     -30.962 -18.809  23.277  1.00 12.72           N  
ATOM    104  CA  GLY A  19     -30.299 -19.919  22.618  1.00 10.02           C  
ATOM    105  C   GLY A  19     -29.073 -19.510  21.828  1.00 10.97           C  
ATOM    106  O   GLY A  19     -28.960 -19.813  20.634  1.00 13.02           O  
ATOM    107  HN  GLY A  19     -31.490 -18.137  22.721  1.00  0.00           H  
ATOM    108  N   GLY A  20     -28.165 -18.796  22.470  1.00 11.69           N  
ATOM    109  CA  GLY A  20     -26.900 -18.421  21.869  1.00  9.51           C  
ATOM    110  C   GLY A  20     -25.848 -19.460  22.172  1.00  9.62           C  
ATOM    111  O   GLY A  20     -26.147 -20.622  22.447  1.00 10.26           O  
ATOM    112  HN  GLY A  20     -28.362 -18.497  23.425  1.00  0.00           H  
ATOM    113  N   PHE A  21     -24.590 -19.027  22.129  1.00  9.62           N  
ATOM    114  CA  PHE A  21     -23.496 -19.929  22.465  1.00  9.08           C  
ATOM    115  C   PHE A  21     -23.675 -20.504  23.867  1.00 12.00           C  
ATOM    116  O   PHE A  21     -23.485 -21.710  24.087  1.00 10.55           O  
ATOM    117  CB  PHE A  21     -22.168 -19.187  22.346  1.00 11.07           C  
ATOM    118  CG  PHE A  21     -21.732 -18.970  20.934  1.00 11.12           C  
ATOM    119  CD1 PHE A  21     -21.026 -19.954  20.255  1.00 11.52           C  
ATOM    120  CD2 PHE A  21     -22.044 -17.795  20.277  1.00 11.20           C  
ATOM    121  CE1 PHE A  21     -20.616 -19.757  18.924  1.00 10.68           C  
ATOM    122  CE2 PHE A  21     -21.637 -17.603  18.947  1.00  9.56           C  
ATOM    123  CZ  PHE A  21     -20.935 -18.586  18.291  1.00 10.50           C  
ATOM    124  HN  PHE A  21     -24.392 -18.063  21.861  1.00  0.00           H  
ATOM    125  N   GLY A  22     -24.076 -19.668  24.819  1.00  9.08           N  
ATOM    126  CA  GLY A  22     -24.292 -20.175  26.171  1.00 11.92           C  
ATOM    127  C   GLY A  22     -25.480 -21.115  26.249  1.00 10.04           C  
ATOM    128  O   GLY A  22     -25.391 -22.211  26.816  1.00 11.42           O  
ATOM    129  HN  GLY A  22     -24.231 -18.682  24.607  1.00  0.00           H  
ATOM    130  N   GLY A  23     -26.611 -20.701  25.673  1.00 10.62           N  
ATOM    131  CA  GLY A  23     -27.822 -21.500  25.781  1.00 11.30           C  
ATOM    132  C   GLY A  23     -27.723 -22.863  25.117  1.00 11.44           C  
ATOM    133  O   GLY A  23     -28.208 -23.854  25.662  1.00 12.76           O  
ATOM    134  HN  GLY A  23     -26.626 -19.822  25.156  1.00  0.00           H  
ATOM    135  N   ILE A  24     -27.130 -22.937  23.913  1.00 11.30           N  
ATOM    136  CA  ILE A  24     -27.071 -24.254  23.283  1.00 10.18           C  
ATOM    137  C   ILE A  24     -26.089 -25.163  24.018  1.00 10.67           C  
ATOM    138  O   ILE A  24     -26.264 -26.388  24.039  1.00 10.93           O  
ATOM    139  CB  ILE A  24     -26.738 -24.168  21.774  1.00  9.12           C  
ATOM    140  CG1 ILE A  24     -25.319 -23.644  21.518  1.00  9.63           C  
ATOM    141  CG2 ILE A  24     -27.795 -23.322  21.046  1.00 10.70           C  
ATOM    142  CD1 ILE A  24     -24.814 -23.911  20.050  1.00 10.14           C  
ATOM    143  HN  ILE A  24     -26.739 -22.111  23.460  1.00  0.00           H  
ATOM    144  N   ALA A  25     -25.048 -24.606  24.627  1.00 10.15           N  
ATOM    145  CA  ALA A  25     -24.163 -25.452  25.419  1.00  9.45           C  
ATOM    146  C   ALA A  25     -24.885 -26.001  26.638  1.00 12.29           C  
ATOM    147  O   ALA A  25     -24.749 -27.188  26.969  1.00 11.39           O  
ATOM    148  CB  ALA A  25     -22.924 -24.663  25.846  1.00 11.42           C  
ATOM    149  HN  ALA A  25     -24.871 -23.605  24.542  1.00  0.00           H  
ATOM    150  N   ALA A  26     -25.654 -25.151  27.321  1.00 10.01           N  
ATOM    151  CA  ALA A  26     -26.398 -25.609  28.493  1.00 11.78           C  
ATOM    152  C   ALA A  26     -27.457 -26.632  28.109  1.00 10.85           C  
ATOM    153  O   ALA A  26     -27.609 -27.660  28.780  1.00 10.76           O  
ATOM    154  CB  ALA A  26     -27.037 -24.425  29.214  1.00  9.25           C  
ATOM    155  HN  ALA A  26     -25.723 -24.178  27.024  1.00  0.00           H  
ATOM    156  N   ALA A  27     -28.202 -26.372  27.028  1.00 12.77           N  
ATOM    157  CA  ALA A  27     -29.228 -27.317  26.608  1.00 10.74           C  
ATOM    158  C   ALA A  27     -28.621 -28.652  26.198  1.00 11.22           C  
ATOM    159  O   ALA A  27     -29.193 -29.716  26.472  1.00 11.56           O  
ATOM    160  CB  ALA A  27     -30.035 -26.731  25.444  1.00 11.02           C  
ATOM    161  HN  ALA A  27     -28.052 -25.513  26.499  1.00  0.00           H  
ATOM    162  N   SER A  28     -27.504 -28.616  25.476  1.00 10.14           N  
ATOM    163  CA  SER A  28     -26.863 -29.853  25.052  1.00 13.78           C  
ATOM    164  C   SER A  28     -26.471 -30.706  26.249  1.00 15.15           C  
ATOM    165  O   SER A  28     -26.595 -31.934  26.216  1.00 15.49           O  
ATOM    166  CB  SER A  28     -25.632 -29.543  24.193  1.00 17.46           C  
ATOM    167  OG  SER A  28     -24.965 -30.748  23.855  1.00 25.82           O  
ATOM    168  HN  SER A  28     -27.095 -27.718  25.218  1.00  0.00           H  
ATOM    169  HG  SER A  28     -24.202 -30.556  23.323  1.00  0.00           H  
ATOM    170  N   GLN A  29     -25.998 -30.073  27.323  1.00 14.97           N  
ATOM    171  CA  GLN A  29     -25.558 -30.852  28.476  1.00 15.53           C  
ATOM    172  C   GLN A  29     -26.748 -31.360  29.287  1.00 15.49           C  
ATOM    173  O   GLN A  29     -26.748 -32.516  29.706  1.00 17.16           O  
ATOM    174  CB  GLN A  29     -24.611 -30.036  29.349  1.00 16.72           C  
ATOM    175  CG  GLN A  29     -23.330 -29.632  28.631  1.00 25.97           C  
ATOM    176  HN  GLN A  29     -25.944 -29.055  27.339  1.00  0.00           H  
ATOM    177  N   LEU A  30     -27.793 -30.539  29.472  1.00 12.83           N  
ATOM    178  CA  LEU A  30     -29.001 -31.024  30.150  1.00 11.85           C  
ATOM    179  C   LEU A  30     -29.646 -32.157  29.371  1.00 13.55           C  
ATOM    180  O   LEU A  30     -30.110 -33.146  29.957  1.00 13.18           O  
ATOM    181  CB  LEU A  30     -29.995 -29.879  30.352  1.00 13.34           C  
ATOM    182  CG  LEU A  30     -29.501 -28.829  31.345  1.00 14.86           C  
ATOM    183  CD1 LEU A  30     -30.235 -27.540  31.118  1.00 13.19           C  
ATOM    184  CD2 LEU A  30     -29.717 -29.319  32.783  1.00 15.33           C  
ATOM    185  HN  LEU A  30     -27.748 -29.575  29.141  1.00  0.00           H  
ATOM    186  N   GLN A  31     -29.670 -32.035  28.039  1.00 13.45           N  
ATOM    187  CA  GLN A  31     -30.171 -33.115  27.201  1.00 14.23           C  
ATOM    188  C   GLN A  31     -29.367 -34.399  27.405  1.00 17.52           C  
ATOM    189  O   GLN A  31     -29.945 -35.488  27.505  1.00 17.88           O  
ATOM    190  CB  GLN A  31     -30.132 -32.696  25.735  1.00 13.76           C  
ATOM    191  CG  GLN A  31     -30.890 -33.640  24.834  1.00 19.72           C  
ATOM    192  CD  GLN A  31     -30.796 -33.209  23.396  1.00 22.86           C  
ATOM    193  NE2 GLN A  31     -31.925 -32.908  22.802  1.00 21.34           N  
ATOM    194  OE1 GLN A  31     -29.702 -33.094  22.844  1.00 25.96           O  
ATOM    195  HN  GLN A  31     -29.333 -31.175  27.605  1.00  0.00           H  
ATOM    196 1HE2 GLN A  31     -32.832 -33.003  23.259  1.00  0.00           H  
ATOM    197 2HE2 GLN A  31     -31.861 -32.616  21.827  1.00  0.00           H  
ATOM    198  N   ALA A  32     -28.036 -34.298  27.463  1.00 16.68           N  
ATOM    199  CA  ALA A  32     -27.217 -35.497  27.668  1.00 17.67           C  
ATOM    200  C   ALA A  32     -27.422 -36.098  29.054  1.00 21.45           C  
ATOM    201  O   ALA A  32     -27.275 -37.313  29.240  1.00 22.56           O  
ATOM    202  CB  ALA A  32     -25.739 -35.169  27.452  1.00 22.72           C  
ATOM    203  HN  ALA A  32     -27.589 -33.386  27.365  1.00  0.00           H  
ATOM    204  N   LEU A  33     -27.762 -35.277  30.035  1.00 18.79           N  
ATOM    205  CA  LEU A  33     -28.006 -35.761  31.386  1.00 18.22           C  
ATOM    206  C   LEU A  33     -29.435 -36.239  31.606  1.00 18.57           C  
ATOM    207  O   LEU A  33     -29.744 -36.729  32.701  1.00 19.41           O  
ATOM    208  CB  LEU A  33     -27.694 -34.658  32.400  1.00 17.94           C  
ATOM    209  CG  LEU A  33     -26.262 -34.153  32.521  1.00 23.24           C  
ATOM    210  CD1 LEU A  33     -26.238 -32.886  33.370  1.00 22.47           C  
ATOM    211  CD2 LEU A  33     -25.373 -35.230  33.128  1.00 25.32           C  
ATOM    212  HN  LEU A  33     -27.855 -34.280  29.839  1.00  0.00           H  
ATOM    213  N   ASN A  34     -30.309 -36.099  30.607  1.00 16.45           N  
ATOM    214  CA  ASN A  34     -31.729 -36.434  30.708  1.00 18.26           C  
ATOM    215  C   ASN A  34     -32.421 -35.630  31.813  1.00 20.90           C  
ATOM    216  O   ASN A  34     -33.335 -36.126  32.482  1.00 18.72           O  
ATOM    217  CB  ASN A  34     -31.940 -37.946  30.908  1.00 20.37           C  
ATOM    218  CG  ASN A  34     -33.290 -38.422  30.382  1.00 26.23           C  
ATOM    219  ND2 ASN A  34     -33.754 -39.574  30.870  1.00 27.68           N  
ATOM    220  OD1 ASN A  34     -33.912 -37.758  29.547  1.00 32.40           O  
ATOM    221  HN  ASN A  34     -29.965 -35.736  29.718  1.00  0.00           H  
ATOM    222 1HD2 ASN A  34     -34.657 -39.892  30.518  1.00  0.00           H  
ATOM    223 2HD2 ASN A  34     -33.240 -40.122  31.560  1.00  0.00           H  
ATOM    224  N   VAL A  35     -32.007 -34.381  31.998  1.00 16.16           N  
ATOM    225  CA  VAL A  35     -32.628 -33.493  32.981  1.00 16.38           C  
ATOM    226  C   VAL A  35     -33.745 -32.743  32.261  1.00 19.05           C  
ATOM    227  O   VAL A  35     -33.498 -32.167  31.188  1.00 15.82           O  
ATOM    228  CB  VAL A  35     -31.595 -32.530  33.596  1.00 19.30           C  
ATOM    229  CG1 VAL A  35     -32.278 -31.454  34.446  1.00 16.54           C  
ATOM    230  CG2 VAL A  35     -30.549 -33.303  34.420  1.00 15.67           C  
ATOM    231  HN  VAL A  35     -31.231 -34.030  31.437  1.00  0.00           H  
ATOM    232  N   PRO A  36     -34.974 -32.723  32.778  1.00 16.05           N  
ATOM    233  CA  PRO A  36     -36.044 -31.982  32.090  1.00 17.38           C  
ATOM    234  C   PRO A  36     -35.684 -30.508  31.968  1.00 18.22           C  
ATOM    235  O   PRO A  36     -35.205 -29.889  32.922  1.00 14.00           O  
ATOM    236  CB  PRO A  36     -37.261 -32.192  33.000  1.00 22.20           C  
ATOM    237  CG  PRO A  36     -36.973 -33.496  33.694  1.00 21.14           C  
ATOM    238  CD  PRO A  36     -35.483 -33.460  33.948  1.00 18.13           C  
ATOM    239  N   PHE A  37     -35.912 -29.940  30.783  1.00 17.33           N  
ATOM    240  CA  PHE A  37     -35.562 -28.540  30.584  1.00 16.56           C  
ATOM    241  C   PHE A  37     -36.314 -28.009  29.377  1.00 17.80           C  
ATOM    242  O   PHE A  37     -36.836 -28.773  28.564  1.00 16.01           O  
ATOM    243  CB  PHE A  37     -34.043 -28.350  30.386  1.00 16.00           C  
ATOM    244  CG  PHE A  37     -33.564 -28.733  29.020  1.00 14.45           C  
ATOM    245  CD1 PHE A  37     -33.338 -30.060  28.704  1.00 14.46           C  
ATOM    246  CD2 PHE A  37     -33.367 -27.761  28.037  1.00 14.66           C  
ATOM    247  CE1 PHE A  37     -32.913 -30.428  27.420  1.00 14.84           C  
ATOM    248  CE2 PHE A  37     -32.942 -28.116  26.746  1.00 13.41           C  
ATOM    249  CZ  PHE A  37     -32.722 -29.436  26.437  1.00 14.04           C  
ATOM    250  HN  PHE A  37     -36.327 -30.480  30.024  1.00  0.00           H  
ATOM    251  N   MET A  38     -36.359 -26.686  29.273  1.00 15.56           N  
ATOM    252  CA  MET A  38     -36.894 -26.011  28.098  1.00 17.25           C  
ATOM    253  C   MET A  38     -35.939 -24.895  27.705  1.00 15.43           C  
ATOM    254  O   MET A  38     -35.570 -24.064  28.542  1.00 17.12           O  
ATOM    255  CB  MET A  38     -38.291 -25.446  28.376  1.00 20.57           C  
ATOM    256  CG  MET A  38     -39.021 -24.892  27.151  1.00 24.44           C  
ATOM    257  SD  MET A  38     -39.525 -26.180  25.986  1.00 30.63           S  
ATOM    258  CE  MET A  38     -40.626 -27.134  27.039  1.00 34.15           C  
ATOM    259  HN  MET A  38     -36.006 -26.121  30.045  1.00  0.00           H  
ATOM    260  N   LEU A  39     -35.509 -24.902  26.455  1.00 14.63           N  
ATOM    261  CA  LEU A  39     -34.720 -23.814  25.900  1.00 15.62           C  
ATOM    262  C   LEU A  39     -35.654 -22.873  25.154  1.00 15.34           C  
ATOM    263  O   LEU A  39     -36.401 -23.307  24.277  1.00 14.55           O  
ATOM    264  CB  LEU A  39     -33.640 -24.353  24.959  1.00 14.36           C  
ATOM    265  CG  LEU A  39     -32.906 -23.326  24.099  1.00 16.90           C  
ATOM    266  CD1 LEU A  39     -32.045 -22.434  24.976  1.00 14.17           C  
ATOM    267  CD2 LEU A  39     -32.058 -24.034  23.044  1.00 13.45           C  
ATOM    268  HN  LEU A  39     -35.738 -25.698  25.860  1.00  0.00           H  
ATOM    269  N   VAL A  40     -35.615 -21.590  25.504  1.00 16.61           N  
ATOM    270  CA  VAL A  40     -36.453 -20.584  24.868  1.00 17.29           C  
ATOM    271  C   VAL A  40     -35.562 -19.636  24.078  1.00 15.28           C  
ATOM    272  O   VAL A  40     -34.560 -19.134  24.605  1.00 17.12           O  
ATOM    273  CB  VAL A  40     -37.289 -19.807  25.898  1.00 17.08           C  
ATOM    274  CG1 VAL A  40     -38.222 -18.836  25.166  1.00 19.38           C  
ATOM    275  CG2 VAL A  40     -38.079 -20.764  26.749  1.00 20.29           C  
ATOM    276  HN  VAL A  40     -34.975 -21.301  26.244  1.00  0.00           H  
ATOM    277  N   ASP A  41     -35.914 -19.404  22.815  1.00 16.17           N  
ATOM    278  CA  ASP A  41     -35.269 -18.370  22.017  1.00 16.22           C  
ATOM    279  C   ASP A  41     -36.301 -17.713  21.110  1.00 17.52           C  
ATOM    280  O   ASP A  41     -37.241 -18.363  20.653  1.00 18.26           O  
ATOM    281  CB  ASP A  41     -34.141 -18.935  21.148  1.00 14.62           C  
ATOM    282  CG  ASP A  41     -33.216 -17.850  20.645  1.00 15.23           C  
ATOM    283  OD1 ASP A  41     -32.342 -17.434  21.426  1.00 15.76           O  
ATOM    284  OD2 ASP A  41     -33.372 -17.416  19.483  1.00 15.80           O1-
ATOM    285  HN  ASP A  41     -36.655 -19.965  22.395  1.00  0.00           H  
ATOM    286  N   MET A  42     -36.098 -16.421  20.818  1.00 18.38           N  
ATOM    287  CA  MET A  42     -37.031 -15.722  19.940  1.00 19.27           C  
ATOM    288  C   MET A  42     -36.913 -16.182  18.487  1.00 19.86           C  
ATOM    289  O   MET A  42     -37.901 -16.108  17.744  1.00 21.12           O  
ATOM    290  CB  MET A  42     -36.826 -14.203  20.047  1.00 21.13           C  
ATOM    291  CG  MET A  42     -35.527 -13.690  19.436  1.00 22.51           C  
ATOM    292  SD  MET A  42     -35.376 -11.888  19.544  1.00 27.43           S  
ATOM    293  CE  MET A  42     -35.167 -11.649  21.298  1.00 23.60           C  
ATOM    294  HN  MET A  42     -35.295 -15.928  21.208  1.00  0.00           H  
ATOM    295  N   LYS A  43     -35.746 -16.674  18.060  1.00 15.98           N  
ATOM    296  CA  LYS A  43     -35.551 -17.157  16.697  1.00 17.83           C  
ATOM    297  C   LYS A  43     -35.849 -18.646  16.611  1.00 18.08           C  
ATOM    298  O   LYS A  43     -35.909 -19.338  17.624  1.00 15.62           O  
ATOM    299  CB  LYS A  43     -34.120 -16.940  16.201  1.00 15.55           C  
ATOM    300  CG  LYS A  43     -33.508 -15.576  16.453  1.00 18.45           C  
ATOM    301  CD  LYS A  43     -32.083 -15.545  15.901  1.00 16.87           C  
ATOM    302  CE  LYS A  43     -31.005 -15.749  16.977  1.00 16.05           C  
ATOM    303  NZ  LYS A  43     -31.135 -17.043  17.705  1.00 12.94           N1+
ATOM    304  HN  LYS A  43     -34.962 -16.713  18.711  1.00  0.00           H  
ATOM    305  HZ1 LYS A  43     -30.419 -17.178  18.419  1.00  0.00           H  
ATOM    306  HZ2 LYS A  43     -31.147 -17.826  17.052  1.00  0.00           H  
ATOM    307  HZ3 LYS A  43     -32.068 -17.142  18.104  1.00  0.00           H  
ATOM    308  N   ASP A  44     -35.975 -19.152  15.379  1.00 15.80           N  
ATOM    309  CA  ASP A  44     -36.092 -20.598  15.183  1.00 18.43           C  
ATOM    310  C   ASP A  44     -34.748 -21.289  14.987  1.00 15.59           C  
ATOM    311  O   ASP A  44     -34.710 -22.523  14.904  1.00 13.66           O  
ATOM    312  CB  ASP A  44     -37.042 -20.934  14.011  1.00 18.13           C  
ATOM    313  CG  ASP A  44     -36.402 -20.775  12.608  1.00 26.38           C  
ATOM    314  OD1 ASP A  44     -35.228 -20.335  12.479  1.00 25.95           O  
ATOM    315  OD2 ASP A  44     -37.100 -21.096  11.601  1.00 22.43           O1-
ATOM    316  HN  ASP A  44     -35.990 -18.527  14.573  1.00  0.00           H  
ATOM    317  N   SER A  45     -33.644 -20.545  14.937  1.00 16.11           N  
ATOM    318  CA  SER A  45     -32.342 -21.170  14.736  1.00 12.81           C  
ATOM    319  C   SER A  45     -31.256 -20.429  15.513  1.00 12.80           C  
ATOM    320  O   SER A  45     -31.324 -19.209  15.712  1.00 12.97           O  
ATOM    321  CB  SER A  45     -31.987 -21.214  13.244  1.00 18.03           C  
ATOM    322  OG  SER A  45     -32.217 -19.952  12.654  1.00 23.64           O  
ATOM    323  HN  SER A  45     -33.710 -19.532  15.040  1.00  0.00           H  
ATOM    324  HG  SER A  45     -31.997 -19.979  11.730  1.00  0.00           H  
ATOM    325  N   PHE A  46     -30.264 -21.197  15.955  1.00 10.75           N  
ATOM    326  CA  PHE A  46     -29.033 -20.648  16.527  1.00  9.66           C  
ATOM    327  C   PHE A  46     -28.247 -19.869  15.476  1.00  9.10           C  
ATOM    328  O   PHE A  46     -28.147 -20.289  14.326  1.00  9.45           O  
ATOM    329  CB  PHE A  46     -28.184 -21.800  17.073  1.00 10.32           C  
ATOM    330  CG  PHE A  46     -26.748 -21.416  17.368  1.00 10.45           C  
ATOM    331  CD1 PHE A  46     -26.420 -20.770  18.548  1.00  9.76           C  
ATOM    332  CD2 PHE A  46     -25.741 -21.696  16.458  1.00  9.42           C  
ATOM    333  CE1 PHE A  46     -25.108 -20.399  18.809  1.00 11.02           C  
ATOM    334  CE2 PHE A  46     -24.432 -21.332  16.717  1.00  8.89           C  
ATOM    335  CZ  PHE A  46     -24.120 -20.713  17.898  1.00  9.55           C  
ATOM    336  HN  PHE A  46     -30.365 -22.210  15.893  1.00  0.00           H  
ATOM    337  N   HIS A  47     -27.684 -18.731  15.865  1.00  9.03           N  
ATOM    338  CA  HIS A  47     -26.897 -17.897  14.965  1.00  9.21           C  
ATOM    339  C   HIS A  47     -25.442 -17.911  15.408  1.00 10.39           C  
ATOM    340  O   HIS A  47     -25.127 -17.421  16.497  1.00  8.98           O  
ATOM    341  CB  HIS A  47     -27.409 -16.464  14.957  1.00  9.08           C  
ATOM    342  CG  HIS A  47     -26.713 -15.587  13.964  1.00  8.92           C  
ATOM    343  CD2 HIS A  47     -26.109 -15.881  12.786  1.00  9.59           C  
ATOM    344  ND1 HIS A  47     -26.607 -14.223  14.121  1.00 11.43           N  
ATOM    345  CE1 HIS A  47     -25.967 -13.711  13.079  1.00 10.49           C  
ATOM    346  NE2 HIS A  47     -25.648 -14.699  12.259  1.00  9.97           N  
ATOM    347  HN  HIS A  47     -27.807 -18.429  16.831  1.00  0.00           H  
ATOM    348  HD1 HIS A  47     -26.965 -13.691  14.914  1.00  0.00           H  
ATOM    349  HE2 HIS A  47     -25.142 -14.599  11.379  1.00  0.00           H  
ATOM    350  N   HIS A  48     -24.559 -18.431  14.557  1.00  9.10           N  
ATOM    351  CA  HIS A  48     -23.121 -18.415  14.825  1.00  9.08           C  
ATOM    352  C   HIS A  48     -22.621 -17.019  14.457  1.00 10.07           C  
ATOM    353  O   HIS A  48     -22.059 -16.773  13.389  1.00  9.66           O  
ATOM    354  CB  HIS A  48     -22.414 -19.519  14.048  1.00  8.35           C  
ATOM    355  CG  HIS A  48     -20.982 -19.710  14.425  1.00 10.42           C  
ATOM    356  CD2 HIS A  48     -19.857 -19.091  13.989  1.00 10.99           C  
ATOM    357  ND1 HIS A  48     -20.580 -20.608  15.394  1.00 10.62           N  
ATOM    358  CE1 HIS A  48     -19.264 -20.544  15.526  1.00 12.10           C  
ATOM    359  NE2 HIS A  48     -18.802 -19.629  14.689  1.00  9.50           N  
ATOM    360  HN  HIS A  48     -24.896 -18.853  13.692  1.00  0.00           H  
ATOM    361  HD1 HIS A  48     -21.198 -21.223  15.924  1.00  0.00           H  
ATOM    362  HE2 HIS A  48     -17.823 -19.365  14.580  1.00  0.00           H  
ATOM    363  N   ASN A  49     -22.880 -16.064  15.349  1.00  7.92           N  
ATOM    364  CA  ASN A  49     -22.737 -14.671  14.943  1.00 10.39           C  
ATOM    365  C   ASN A  49     -21.280 -14.244  14.829  1.00 10.33           C  
ATOM    366  O   ASN A  49     -21.000 -13.166  14.276  1.00  9.53           O  
ATOM    367  CB  ASN A  49     -23.512 -13.751  15.905  1.00 11.68           C  
ATOM    368  CG  ASN A  49     -23.141 -13.965  17.362  1.00 12.41           C  
ATOM    369  ND2 ASN A  49     -24.004 -13.517  18.270  1.00 16.32           N  
ATOM    370  OD1 ASN A  49     -22.097 -14.521  17.668  1.00 15.12           O  
ATOM    371  HN  ASN A  49     -23.172 -16.302  16.297  1.00  0.00           H  
ATOM    372 1HD2 ASN A  49     -23.755 -13.661  19.249  1.00  0.00           H  
ATOM    373 2HD2 ASN A  49     -24.876 -13.053  18.015  1.00  0.00           H  
ATOM    374  N   VAL A  50     -20.348 -15.067  15.322  1.00  8.91           N  
ATOM    375  CA  VAL A  50     -18.931 -14.800  15.088  1.00 10.15           C  
ATOM    376  C   VAL A  50     -18.642 -14.737  13.595  1.00 10.96           C  
ATOM    377  O   VAL A  50     -17.734 -14.019  13.153  1.00 11.65           O  
ATOM    378  CB  VAL A  50     -18.075 -15.867  15.804  1.00 10.81           C  
ATOM    379  CG1 VAL A  50     -16.605 -15.696  15.459  1.00 13.31           C  
ATOM    380  CG2 VAL A  50     -18.273 -15.777  17.306  1.00 11.29           C  
ATOM    381  HN  VAL A  50     -20.628 -15.885  15.864  1.00  0.00           H  
ATOM    382  N   ALA A  51     -19.438 -15.431  12.785  1.00  9.05           N  
ATOM    383  CA  ALA A  51     -19.229 -15.461  11.344  1.00  8.16           C  
ATOM    384  C   ALA A  51     -20.174 -14.544  10.584  1.00  9.58           C  
ATOM    385  O   ALA A  51     -20.249 -14.633   9.356  1.00  9.89           O  
ATOM    386  CB  ALA A  51     -19.374 -16.892  10.834  1.00  7.89           C  
ATOM    387  HN  ALA A  51     -20.216 -15.956  13.184  1.00  0.00           H  
ATOM    388  N   ALA A  52     -20.895 -13.663  11.282  1.00  8.36           N  
ATOM    389  CA  ALA A  52     -21.908 -12.835  10.628  1.00  9.94           C  
ATOM    390  C   ALA A  52     -21.313 -11.869   9.613  1.00  9.07           C  
ATOM    391  O   ALA A  52     -21.980 -11.522   8.631  1.00  8.80           O  
ATOM    392  CB  ALA A  52     -22.697 -12.057  11.685  1.00  9.52           C  
ATOM    393  HN  ALA A  52     -20.737 -13.566  12.285  1.00  0.00           H  
ATOM    394  N   LEU A  53     -20.094 -11.384   9.848  1.00  9.07           N  
ATOM    395  CA  LEU A  53     -19.507 -10.438   8.911  1.00  8.89           C  
ATOM    396  C   LEU A  53     -19.036 -11.143   7.639  1.00  9.87           C  
ATOM    397  O   LEU A  53     -19.258 -10.645   6.530  1.00 11.55           O  
ATOM    398  CB  LEU A  53     -18.366  -9.668   9.584  1.00  9.96           C  
ATOM    399  CG  LEU A  53     -18.711  -9.002  10.927  1.00 11.35           C  
ATOM    400  CD1 LEU A  53     -17.552  -8.124  11.423  1.00 13.67           C  
ATOM    401  CD2 LEU A  53     -19.998  -8.182  10.824  1.00 11.44           C  
ATOM    402  HN  LEU A  53     -19.577 -11.674  10.678  1.00  0.00           H  
ATOM    403  N   ARG A  54     -18.432 -12.324   7.765  1.00  9.04           N  
ATOM    404  CA  ARG A  54     -18.146 -13.135   6.581  1.00  9.25           C  
ATOM    405  C   ARG A  54     -19.425 -13.488   5.824  1.00  9.06           C  
ATOM    406  O   ARG A  54     -19.437 -13.515   4.585  1.00 10.35           O  
ATOM    407  CB  ARG A  54     -17.386 -14.382   7.008  1.00 10.95           C  
ATOM    408  CG  ARG A  54     -17.032 -15.417   5.938  1.00 14.31           C  
ATOM    409  CD  ARG A  54     -15.726 -15.170   5.202  1.00 14.78           C  
ATOM    410  NE  ARG A  54     -14.638 -14.633   6.012  1.00 12.21           N  
ATOM    411  CZ  ARG A  54     -13.719 -15.343   6.654  1.00 13.94           C  
ATOM    412  NH1 ARG A  54     -13.710 -16.673   6.615  1.00 10.12           N1+
ATOM    413  NH2 ARG A  54     -12.788 -14.698   7.361  1.00  9.87           N  
ATOM    414  HN  ARG A  54     -18.168 -12.664   8.690  1.00  0.00           H  
ATOM    415  HE  ARG A  54     -14.578 -13.618   6.092  1.00  0.00           H  
ATOM    416 1HH1 ARG A  54     -14.421 -17.166   6.075  1.00  0.00           H  
ATOM    417 2HH1 ARG A  54     -13.004 -17.219   7.108  1.00  0.00           H  
ATOM    418 1HH2 ARG A  54     -12.795 -13.678   7.391  1.00  0.00           H  
ATOM    419 2HH2 ARG A  54     -12.082 -15.244   7.854  1.00  0.00           H  
ATOM    420  N   ALA A  55     -20.510 -13.762   6.540  1.00  8.60           N  
ATOM    421  CA  ALA A  55     -21.790 -14.019   5.884  1.00  7.76           C  
ATOM    422  C   ALA A  55     -22.373 -12.776   5.227  1.00 10.00           C  
ATOM    423  O   ALA A  55     -23.316 -12.890   4.437  1.00 10.13           O  
ATOM    424  CB  ALA A  55     -22.796 -14.595   6.884  1.00  9.98           C  
ATOM    425  HN  ALA A  55     -20.449 -13.793   7.558  1.00  0.00           H  
ATOM    426  N   SER A  56     -21.832 -11.605   5.516  1.00  9.99           N  
ATOM    427  CA  SER A  56     -22.233 -10.378   4.847  1.00 11.31           C  
ATOM    428  C   SER A  56     -21.467 -10.093   3.563  1.00 10.73           C  
ATOM    429  O   SER A  56     -21.809  -9.126   2.874  1.00  9.78           O  
ATOM    430  CB  SER A  56     -22.050  -9.187   5.793  1.00 10.88           C  
ATOM    431  OG  SER A  56     -22.994  -9.263   6.833  1.00 11.40           O  
ATOM    432  HN  SER A  56     -21.108 -11.561   6.233  1.00  0.00           H  
ATOM    433  HG  SER A  56     -22.881  -8.524   7.420  1.00  0.00           H  
ATOM    434  N   VAL A  57     -20.432 -10.873   3.233  1.00 10.31           N  
ATOM    435  CA  VAL A  57     -19.605 -10.568   2.069  1.00 11.57           C  
ATOM    436  C   VAL A  57     -19.438 -11.760   1.132  1.00 14.73           C  
ATOM    437  O   VAL A  57     -18.987 -11.581  -0.003  1.00 14.16           O  
ATOM    438  CB  VAL A  57     -18.204 -10.037   2.459  1.00 11.63           C  
ATOM    439  CG1 VAL A  57     -18.300  -8.692   3.185  1.00 12.97           C  
ATOM    440  CG2 VAL A  57     -17.410 -11.059   3.292  1.00 12.28           C  
ATOM    441  HN  VAL A  57     -20.217 -11.692   3.802  1.00  0.00           H  
ATOM    442  N   GLU A  58     -19.760 -12.976   1.580  1.00 10.63           N  
ATOM    443  CA  GLU A  58     -19.476 -14.181   0.794  1.00 14.30           C  
ATOM    444  C   GLU A  58     -20.782 -14.855   0.378  1.00 11.98           C  
ATOM    445  O   GLU A  58     -21.550 -15.310   1.235  1.00 11.93           O  
ATOM    446  CB  GLU A  58     -18.587 -15.159   1.574  1.00 13.38           C  
ATOM    447  CG  GLU A  58     -18.326 -16.475   0.802  1.00 16.73           C  
ATOM    448  CD  GLU A  58     -17.523 -17.530   1.575  1.00 22.47           C  
ATOM    449  OE1 GLU A  58     -16.889 -17.206   2.614  1.00 19.72           O  
ATOM    450  OE2 GLU A  58     -17.519 -18.707   1.129  1.00 25.41           O1-
ATOM    451  HN  GLU A  58     -20.213 -13.069   2.489  1.00  0.00           H  
ATOM    452  N   THR A  59     -21.036 -14.907  -0.935  1.00 12.73           N  
ATOM    453  CA  THR A  59     -22.242 -15.548  -1.437  1.00 12.96           C  
ATOM    454  C   THR A  59     -22.287 -17.002  -0.974  1.00 14.13           C  
ATOM    455  O   THR A  59     -21.277 -17.711  -1.037  1.00 14.12           O  
ATOM    456  CB  THR A  59     -22.276 -15.475  -2.974  1.00 16.33           C  
ATOM    457  CG2 THR A  59     -23.576 -16.081  -3.498  1.00 18.60           C  
ATOM    458  OG1 THR A  59     -22.218 -14.102  -3.398  1.00 17.95           O  
ATOM    459  HN  THR A  59     -20.376 -14.492  -1.592  1.00  0.00           H  
ATOM    460  HG1 THR A  59     -22.239 -14.057  -4.347  1.00  0.00           H  
ATOM    461  N   GLY A  60     -23.453 -17.433  -0.487  1.00 12.48           N  
ATOM    462  CA  GLY A  60     -23.683 -18.817  -0.120  1.00 16.21           C  
ATOM    463  C   GLY A  60     -23.190 -19.221   1.252  1.00 15.48           C  
ATOM    464  O   GLY A  60     -23.356 -20.386   1.634  1.00 15.35           O  
ATOM    465  HN  GLY A  60     -24.212 -16.762  -0.368  1.00  0.00           H  
ATOM    466  N   PHE A  61     -22.592 -18.304   2.007  1.00 11.69           N  
ATOM    467  CA  PHE A  61     -22.019 -18.652   3.300  1.00 13.31           C  
ATOM    468  C   PHE A  61     -23.052 -18.617   4.421  1.00 10.43           C  
ATOM    469  O   PHE A  61     -22.917 -19.340   5.415  1.00 10.72           O  
ATOM    470  CB  PHE A  61     -20.871 -17.690   3.613  1.00 11.31           C  
ATOM    471  CG  PHE A  61     -20.106 -18.051   4.848  1.00 11.48           C  
ATOM    472  CD1 PHE A  61     -19.229 -19.123   4.842  1.00 16.67           C  
ATOM    473  CD2 PHE A  61     -20.289 -17.348   6.022  1.00 11.96           C  
ATOM    474  CE1 PHE A  61     -18.533 -19.481   5.981  1.00 17.33           C  
ATOM    475  CE2 PHE A  61     -19.601 -17.689   7.164  1.00 13.22           C  
ATOM    476  CZ  PHE A  61     -18.716 -18.762   7.152  1.00 16.15           C  
ATOM    477  HN  PHE A  61     -22.534 -17.341   1.675  1.00  0.00           H  
ATOM    478  N   ALA A  62     -24.072 -17.762   4.297  1.00 10.65           N  
ATOM    479  CA  ALA A  62     -24.976 -17.529   5.423  1.00 10.06           C  
ATOM    480  C   ALA A  62     -25.648 -18.807   5.891  1.00  8.64           C  
ATOM    481  O   ALA A  62     -25.936 -18.947   7.083  1.00  9.40           O  
ATOM    482  CB  ALA A  62     -26.033 -16.494   5.032  1.00 11.99           C  
ATOM    483  HN  ALA A  62     -24.220 -17.271   3.415  1.00  0.00           H  
ATOM    484  N   LYS A  63     -25.896 -19.758   4.985  1.00  9.57           N  
ATOM    485  CA  LYS A  63     -26.562 -20.997   5.386  1.00 12.34           C  
ATOM    486  C   LYS A  63     -25.707 -21.862   6.304  1.00 13.63           C  
ATOM    487  O   LYS A  63     -26.237 -22.767   6.967  1.00 12.49           O  
ATOM    488  CB  LYS A  63     -26.972 -21.804   4.152  1.00 15.69           C  
ATOM    489  CG  LYS A  63     -25.801 -22.330   3.330  1.00 16.64           C  
ATOM    490  CD  LYS A  63     -26.308 -23.169   2.162  1.00 24.52           C  
ATOM    491  CE  LYS A  63     -25.179 -23.581   1.225  1.00 32.50           C  
ATOM    492  NZ  LYS A  63     -24.727 -22.451   0.353  1.00 42.43           N1+
ATOM    493  HN  LYS A  63     -25.620 -19.619   4.013  1.00  0.00           H  
ATOM    494  HZ1 LYS A  63     -23.971 -22.727  -0.274  1.00  0.00           H  
ATOM    495  HZ2 LYS A  63     -24.466 -21.637   0.910  1.00  0.00           H  
ATOM    496  HZ3 LYS A  63     -25.508 -22.049  -0.165  1.00  0.00           H  
ATOM    497  N   LYS A  64     -24.402 -21.599   6.382  1.00 12.00           N  
ATOM    498  CA  LYS A  64     -23.539 -22.261   7.352  1.00 12.23           C  
ATOM    499  C   LYS A  64     -23.582 -21.620   8.729  1.00 10.98           C  
ATOM    500  O   LYS A  64     -22.931 -22.126   9.644  1.00 11.12           O  
ATOM    501  CB  LYS A  64     -22.088 -22.265   6.835  1.00 16.94           C  
ATOM    502  CG  LYS A  64     -21.964 -22.909   5.444  1.00 20.50           C  
ATOM    503  CD  LYS A  64     -20.508 -23.107   5.020  1.00 35.36           C  
ATOM    504  CE  LYS A  64     -20.020 -24.532   5.313  1.00 55.08           C  
ATOM    505  NZ  LYS A  64     -19.763 -24.799   6.770  1.00 51.70           N1+
ATOM    506  HN  LYS A  64     -23.996 -20.914   5.744  1.00  0.00           H  
ATOM    507  HZ1 LYS A  64     -19.439 -25.746   6.965  1.00  0.00           H  
ATOM    508  HZ2 LYS A  64     -20.590 -24.581   7.326  1.00  0.00           H  
ATOM    509  HZ3 LYS A  64     -19.113 -24.111   7.152  1.00  0.00           H  
ATOM    510  N   THR A  65     -24.282 -20.501   8.898  1.00  9.77           N  
ATOM    511  CA  THR A  65     -24.275 -19.773  10.165  1.00  8.89           C  
ATOM    512  C   THR A  65     -25.583 -19.849  10.955  1.00  9.80           C  
ATOM    513  O   THR A  65     -25.671 -19.220  12.025  1.00  9.77           O  
ATOM    514  CB  THR A  65     -23.911 -18.286   9.948  1.00  9.88           C  
ATOM    515  CG2 THR A  65     -22.637 -18.143   9.127  1.00  8.71           C  
ATOM    516  OG1 THR A  65     -24.978 -17.577   9.300  1.00 10.18           O  
ATOM    517  HN  THR A  65     -24.838 -20.142   8.122  1.00  0.00           H  
ATOM    518  HG1 THR A  65     -24.754 -16.663   9.167  1.00  0.00           H  
ATOM    519  N   PHE A  66     -26.600 -20.570  10.471  1.00  9.39           N  
ATOM    520  CA  PHE A  66     -27.866 -20.710  11.196  1.00 11.44           C  
ATOM    521  C   PHE A  66     -28.177 -22.193  11.336  1.00 11.48           C  
ATOM    522  O   PHE A  66     -28.126 -22.929  10.343  1.00 12.71           O  
ATOM    523  CB  PHE A  66     -29.023 -19.983  10.478  1.00 10.63           C  
ATOM    524  CG  PHE A  66     -28.959 -18.474  10.583  1.00  9.27           C  
ATOM    525  CD1 PHE A  66     -29.449 -17.814  11.702  1.00  9.47           C  
ATOM    526  CD2 PHE A  66     -28.415 -17.720   9.563  1.00  9.43           C  
ATOM    527  CE1 PHE A  66     -29.385 -16.424  11.795  1.00  9.53           C  
ATOM    528  CE2 PHE A  66     -28.349 -16.332   9.654  1.00  9.39           C  
ATOM    529  CZ  PHE A  66     -28.844 -15.691  10.767  1.00 10.50           C  
ATOM    530  HN  PHE A  66     -26.491 -21.036   9.570  1.00  0.00           H  
ATOM    531  N   ILE A  67     -28.508 -22.632  12.555  1.00 10.98           N  
ATOM    532  CA  ILE A  67     -28.713 -24.053  12.857  1.00 10.86           C  
ATOM    533  C   ILE A  67     -30.052 -24.222  13.573  1.00 13.00           C  
ATOM    534  O   ILE A  67     -30.243 -23.676  14.663  1.00 12.20           O  
ATOM    535  CB  ILE A  67     -27.582 -24.635  13.726  1.00 11.50           C  
ATOM    536  CG1 ILE A  67     -26.203 -24.275  13.155  1.00  9.94           C  
ATOM    537  CG2 ILE A  67     -27.797 -26.144  13.888  1.00 11.69           C  
ATOM    538  CD1 ILE A  67     -25.012 -24.758  13.998  1.00 11.71           C  
ATOM    539  HN  ILE A  67     -28.623 -21.951  13.306  1.00  0.00           H  
ATOM    540  N   SER A  68     -30.963 -24.996  12.975  1.00 14.82           N  
ATOM    541  CA  SER A  68     -32.306 -25.194  13.536  1.00 15.11           C  
ATOM    542  C   SER A  68     -32.281 -25.721  14.973  1.00 12.72           C  
ATOM    543  O   SER A  68     -31.689 -26.770  15.239  1.00 14.54           O  
ATOM    544  CB  SER A  68     -33.078 -26.196  12.680  1.00 18.00           C  
ATOM    545  OG  SER A  68     -34.220 -26.659  13.403  1.00 18.47           O  
ATOM    546  HN  SER A  68     -30.718 -25.464  12.102  1.00  0.00           H  
ATOM    547  HG  SER A  68     -34.700 -27.282  12.871  1.00  0.00           H  
ATOM    548  N   TYR A  69     -32.994 -25.038  15.883  1.00 12.46           N  
ATOM    549  CA  TYR A  69     -33.086 -25.532  17.259  1.00 14.30           C  
ATOM    550  C   TYR A  69     -33.920 -26.798  17.330  1.00 16.60           C  
ATOM    551  O   TYR A  69     -33.583 -27.732  18.073  1.00 17.09           O  
ATOM    552  CB  TYR A  69     -33.738 -24.515  18.187  1.00 13.55           C  
ATOM    553  CG  TYR A  69     -32.981 -23.244  18.447  1.00 14.43           C  
ATOM    554  CD1 TYR A  69     -31.765 -23.254  19.125  1.00 10.75           C  
ATOM    555  CD2 TYR A  69     -33.514 -22.027  18.058  1.00 12.84           C  
ATOM    556  CE1 TYR A  69     -31.094 -22.065  19.381  1.00 11.57           C  
ATOM    557  CE2 TYR A  69     -32.862 -20.848  18.300  1.00 12.61           C  
ATOM    558  CZ  TYR A  69     -31.647 -20.871  18.951  1.00 11.40           C  
ATOM    559  OH  TYR A  69     -31.024 -19.675  19.184  1.00 11.59           O  
ATOM    560  HN  TYR A  69     -33.471 -24.177  15.617  1.00  0.00           H  
ATOM    561  HH  TYR A  69     -30.187 -19.691  19.633  1.00  0.00           H  
ATOM    562  N   SER A  70     -35.042 -26.827  16.605  1.00 17.03           N  
ATOM    563  CA  SER A  70     -35.969 -27.945  16.760  1.00 17.60           C  
ATOM    564  C   SER A  70     -35.332 -29.243  16.295  1.00 17.87           C  
ATOM    565  O   SER A  70     -35.607 -30.300  16.866  1.00 20.73           O  
ATOM    566  CB  SER A  70     -37.274 -27.684  15.998  1.00 19.86           C  
ATOM    567  OG  SER A  70     -37.031 -27.622  14.598  1.00 25.72           O  
ATOM    568  HN  SER A  70     -35.249 -26.074  15.949  1.00  0.00           H  
ATOM    569  HG  SER A  70     -37.839 -27.460  14.126  1.00  0.00           H  
ATOM    570  N   VAL A  71     -34.448 -29.183  15.296  1.00 18.20           N  
ATOM    571  CA  VAL A  71     -33.837 -30.413  14.797  1.00 15.51           C  
ATOM    572  C   VAL A  71     -32.991 -31.067  15.881  1.00 19.86           C  
ATOM    573  O   VAL A  71     -32.977 -32.299  16.028  1.00 19.13           O  
ATOM    574  CB  VAL A  71     -33.032 -30.131  13.517  1.00 19.47           C  
ATOM    575  CG1 VAL A  71     -32.082 -31.292  13.218  1.00 19.41           C  
ATOM    576  CG2 VAL A  71     -33.982 -29.893  12.350  1.00 15.75           C  
ATOM    577  HN  VAL A  71     -34.201 -28.284  14.883  1.00  0.00           H  
ATOM    578  N   THR A  72     -32.308 -30.258  16.690  1.00 16.78           N  
ATOM    579  CA  THR A  72     -31.441 -30.787  17.735  1.00 18.83           C  
ATOM    580  C   THR A  72     -32.200 -31.104  19.009  1.00 17.30           C  
ATOM    581  O   THR A  72     -31.964 -32.150  19.624  1.00 17.68           O  
ATOM    582  CB  THR A  72     -30.334 -29.781  18.064  1.00 19.20           C  
ATOM    583  CG2 THR A  72     -29.504 -30.257  19.255  1.00 16.07           C  
ATOM    584  OG1 THR A  72     -29.501 -29.607  16.910  1.00 16.87           O  
ATOM    585  HN  THR A  72     -32.394 -29.248  16.576  1.00  0.00           H  
ATOM    586  HG1 THR A  72     -28.814 -28.983  17.114  1.00  0.00           H  
ATOM    587  N   PHE A  73     -33.109 -30.213  19.409  1.00 15.13           N  
ATOM    588  CA  PHE A  73     -33.706 -30.269  20.735  1.00 18.48           C  
ATOM    589  C   PHE A  73     -35.180 -30.673  20.766  1.00 18.76           C  
ATOM    590  O   PHE A  73     -35.676 -31.006  21.846  1.00 18.80           O  
ATOM    591  CB  PHE A  73     -33.545 -28.913  21.433  1.00 16.28           C  
ATOM    592  CG  PHE A  73     -32.120 -28.525  21.657  1.00 14.92           C  
ATOM    593  CD1 PHE A  73     -31.312 -29.280  22.493  1.00 14.31           C  
ATOM    594  CD2 PHE A  73     -31.590 -27.391  21.063  1.00 15.03           C  
ATOM    595  CE1 PHE A  73     -29.985 -28.932  22.718  1.00 16.20           C  
ATOM    596  CE2 PHE A  73     -30.266 -27.034  21.294  1.00 14.75           C  
ATOM    597  CZ  PHE A  73     -29.465 -27.810  22.121  1.00 12.35           C  
ATOM    598  HN  PHE A  73     -33.393 -29.472  18.768  1.00  0.00           H  
ATOM    599  N   LYS A  74     -35.892 -30.634  19.642  1.00 18.51           N  
ATOM    600  CA  LYS A  74     -37.256 -31.204  19.535  1.00 18.44           C  
ATOM    601  C   LYS A  74     -38.153 -30.559  20.592  1.00 23.24           C  
ATOM    602  O   LYS A  74     -38.208 -29.321  20.667  1.00 19.24           O  
ATOM    603  CB  LYS A  74     -37.143 -32.720  19.598  1.00 24.01           C  
ATOM    604  CG  LYS A  74     -36.333 -33.317  18.445  1.00 24.99           C  
ATOM    605  CD  LYS A  74     -37.093 -33.131  17.129  1.00 35.24           C  
ATOM    606  CE  LYS A  74     -36.325 -33.663  15.924  1.00 47.31           C  
ATOM    607  NZ  LYS A  74     -36.993 -33.311  14.635  1.00 50.90           N1+
ATOM    608  HN  LYS A  74     -35.481 -30.193  18.819  1.00  0.00           H  
ATOM    609  HZ1 LYS A  74     -36.479 -33.667  13.829  1.00  0.00           H  
ATOM    610  HZ2 LYS A  74     -37.148 -32.306  14.561  1.00  0.00           H  
ATOM    611  HZ3 LYS A  74     -37.964 -33.625  14.623  1.00  0.00           H  
ATOM    612  N   ASP A  75     -38.876 -31.333  21.418  1.00 20.91           N  
ATOM    613  CA  ASP A  75     -39.808 -30.718  22.357  1.00 22.89           C  
ATOM    614  C   ASP A  75     -39.130 -30.045  23.534  1.00 19.29           C  
ATOM    615  O   ASP A  75     -39.833 -29.453  24.358  1.00 22.21           O  
ATOM    616  CB  ASP A  75     -40.809 -31.756  22.879  1.00 29.11           C  
ATOM    617  CG  ASP A  75     -41.952 -32.007  21.906  1.00 38.37           C  
ATOM    618  OD1 ASP A  75     -42.118 -31.212  20.949  1.00 33.42           O  
ATOM    619  OD2 ASP A  75     -42.686 -33.004  22.105  1.00 44.94           O1-
ATOM    620  HN  ASP A  75     -38.774 -32.347  21.389  1.00  0.00           H  
ATOM    621  N   ASN A  76     -37.809 -30.120  23.656  1.00 18.49           N  
ATOM    622  CA  ASN A  76     -37.123 -29.332  24.670  1.00 17.93           C  
ATOM    623  C   ASN A  76     -36.865 -27.901  24.223  1.00 18.89           C  
ATOM    624  O   ASN A  76     -36.218 -27.143  24.952  1.00 16.76           O  
ATOM    625  CB  ASN A  76     -35.817 -30.011  25.048  1.00 20.24           C  
ATOM    626  CG  ASN A  76     -36.051 -31.284  25.831  1.00 21.28           C  
ATOM    627  ND2 ASN A  76     -35.429 -32.364  25.409  1.00 18.62           N  
ATOM    628  OD1 ASN A  76     -36.799 -31.283  26.810  1.00 27.15           O  
ATOM    629  HN  ASN A  76     -37.275 -30.731  23.038  1.00  0.00           H  
ATOM    630 1HD2 ASN A  76     -35.587 -33.222  25.937  1.00  0.00           H  
ATOM    631 2HD2 ASN A  76     -34.810 -32.365  24.598  1.00  0.00           H  
ATOM    632  N   PHE A  77     -37.350 -27.522  23.048  1.00 19.06           N  
ATOM    633  CA  PHE A  77     -37.195 -26.169  22.541  1.00 17.23           C  
ATOM    634  C   PHE A  77     -38.557 -25.535  22.321  1.00 19.58           C  
ATOM    635  O   PHE A  77     -39.462 -26.172  21.780  1.00 19.01           O  
ATOM    636  CB  PHE A  77     -36.441 -26.132  21.228  1.00 16.50           C  
ATOM    637  CG  PHE A  77     -36.471 -24.781  20.592  1.00 17.74           C  
ATOM    638  CD1 PHE A  77     -35.762 -23.730  21.164  1.00 15.52           C  
ATOM    639  CD2 PHE A  77     -37.244 -24.543  19.459  1.00 17.96           C  
ATOM    640  CE1 PHE A  77     -35.792 -22.460  20.593  1.00 17.33           C  
ATOM    641  CE2 PHE A  77     -37.287 -23.272  18.885  1.00 18.98           C  
ATOM    642  CZ  PHE A  77     -36.563 -22.237  19.454  1.00 16.81           C  
ATOM    643  HN  PHE A  77     -37.850 -28.205  22.479  1.00  0.00           H  
ATOM    644  N   ARG A  78     -38.679 -24.269  22.715  1.00 19.64           N  
ATOM    645  CA  ARG A  78     -39.883 -23.475  22.506  1.00 19.87           C  
ATOM    646  C   ARG A  78     -39.460 -22.117  21.977  1.00 20.05           C  
ATOM    647  O   ARG A  78     -38.717 -21.404  22.649  1.00 19.19           O  
ATOM    648  CB  ARG A  78     -40.665 -23.300  23.812  1.00 24.47           C  
ATOM    649  CG  ARG A  78     -41.950 -22.493  23.662  1.00 27.77           C  
ATOM    650  CD  ARG A  78     -42.948 -23.246  22.801  1.00 32.83           C  
ATOM    651  HN  ARG A  78     -37.888 -23.832  23.188  1.00  0.00           H  
ATOM    652  N   GLN A  79     -39.948 -21.742  20.799  1.00 19.80           N  
ATOM    653  CA  GLN A  79     -39.694 -20.400  20.278  1.00 20.80           C  
ATOM    654  C   GLN A  79     -40.594 -19.378  20.967  1.00 22.56           C  
ATOM    655  O   GLN A  79     -41.780 -19.636  21.205  1.00 26.18           O  
ATOM    656  CB  GLN A  79     -39.908 -20.372  18.768  1.00 22.75           C  
ATOM    657  CG  GLN A  79     -39.678 -19.005  18.136  1.00 24.76           C  
ATOM    658  CD  GLN A  79     -39.683 -19.063  16.610  1.00 28.71           C  
ATOM    659  NE2 GLN A  79     -39.177 -18.003  15.969  1.00 28.38           N  
ATOM    660  OE1 GLN A  79     -40.126 -20.056  16.014  1.00 31.66           O  
ATOM    661  HN  GLN A  79     -40.506 -22.398  20.252  1.00  0.00           H  
ATOM    662 1HE2 GLN A  79     -38.813 -17.186  16.459  1.00  0.00           H  
ATOM    663 2HE2 GLN A  79     -39.180 -18.042  14.950  1.00  0.00           H  
ATOM    664  N   GLY A  80     -40.027 -18.234  21.333  1.00 19.65           N  
ATOM    665  CA  GLY A  80     -40.844 -17.191  21.930  1.00 25.42           C  
ATOM    666  C   GLY A  80     -39.996 -16.085  22.509  1.00 25.35           C  
ATOM    667  O   GLY A  80     -38.777 -16.209  22.660  1.00 20.49           O  
ATOM    668  HN  GLY A  80     -39.027 -18.089  21.196  1.00  0.00           H  
ATOM    669  N   LEU A  81     -40.675 -14.995  22.862  1.00 23.78           N  
ATOM    670  CA  LEU A  81     -40.039 -13.795  23.389  1.00 25.88           C  
ATOM    671  C   LEU A  81     -40.326 -13.703  24.881  1.00 27.33           C  
ATOM    672  O   LEU A  81     -41.489 -13.644  25.291  1.00 31.23           O  
ATOM    673  CB  LEU A  81     -40.545 -12.551  22.656  1.00 29.45           C  
ATOM    674  CG  LEU A  81     -39.946 -11.214  23.092  1.00 31.94           C  
ATOM    675  CD1 LEU A  81     -38.480 -11.192  22.736  1.00 28.25           C  
ATOM    676  CD2 LEU A  81     -40.673 -10.042  22.447  1.00 32.94           C  
ATOM    677  HN  LEU A  81     -41.690 -15.001  22.758  1.00  0.00           H  
ATOM    678  N   VAL A  82     -39.282 -13.706  25.694  1.00 25.38           N  
ATOM    679  CA  VAL A  82     -39.477 -13.617  27.135  1.00 28.57           C  
ATOM    680  C   VAL A  82     -39.627 -12.149  27.509  1.00 29.95           C  
ATOM    681  O   VAL A  82     -38.789 -11.317  27.143  1.00 27.59           O  
ATOM    682  CB  VAL A  82     -38.313 -14.280  27.889  1.00 31.54           C  
ATOM    683  CG1 VAL A  82     -38.490 -14.114  29.388  1.00 28.00           C  
ATOM    684  CG2 VAL A  82     -38.216 -15.766  27.506  1.00 28.11           C  
ATOM    685  HN  VAL A  82     -38.339 -13.771  25.311  1.00  0.00           H  
ATOM    686  N   VAL A  83     -40.703 -11.826  28.228  1.00 32.61           N  
ATOM    687  CA  VAL A  83     -41.011 -10.444  28.582  1.00 35.54           C  
ATOM    688  C   VAL A  83     -40.832 -10.154  30.069  1.00 35.97           C  
ATOM    689  O   VAL A  83     -40.703  -8.977  30.439  1.00 37.76           O  
ATOM    690  CB  VAL A  83     -42.435 -10.054  28.136  1.00 33.26           C  
ATOM    691  CG1 VAL A  83     -42.551 -10.104  26.620  1.00 33.99           C  
ATOM    692  CG2 VAL A  83     -43.471 -10.972  28.780  1.00 35.05           C  
ATOM    693  HN  VAL A  83     -41.330 -12.568  28.540  1.00  0.00           H  
ATOM    694  N   GLY A  84     -40.834 -11.164  30.925  1.00 34.28           N  
ATOM    695  CA  GLY A  84     -40.557 -10.946  32.333  1.00 35.52           C  
ATOM    696  C   GLY A  84     -40.284 -12.259  33.032  1.00 35.00           C  
ATOM    697  O   GLY A  84     -40.515 -13.342  32.491  1.00 32.08           O  
ATOM    698  HN  GLY A  84     -41.033 -12.107  30.591  1.00  0.00           H  
ATOM    699  N   ILE A  85     -39.765 -12.141  34.250  1.00 35.11           N  
ATOM    700  CA  ILE A  85     -39.542 -13.275  35.137  1.00 38.79           C  
ATOM    701  C   ILE A  85     -40.331 -13.028  36.420  1.00 43.71           C  
ATOM    702  O   ILE A  85     -40.179 -11.977  37.053  1.00 43.40           O  
ATOM    703  CB  ILE A  85     -38.044 -13.474  35.437  1.00 40.19           C  
ATOM    704  CG1 ILE A  85     -37.238 -13.663  34.136  1.00 39.72           C  
ATOM    705  CG2 ILE A  85     -37.841 -14.641  36.398  1.00 40.68           C  
ATOM    706  CD1 ILE A  85     -37.692 -14.843  33.271  1.00 37.52           C  
ATOM    707  HN  ILE A  85     -39.510 -11.210  34.580  1.00  0.00           H  
ATOM    708  N   ASP A  86     -41.180 -13.987  36.789  1.00 41.30           N  
ATOM    709  CA  ASP A  86     -41.991 -13.931  38.010  1.00 43.80           C  
ATOM    710  C   ASP A  86     -41.229 -14.668  39.108  1.00 45.42           C  
ATOM    711  O   ASP A  86     -41.355 -15.882  39.268  1.00 44.92           O  
ATOM    712  CB  ASP A  86     -43.362 -14.546  37.756  1.00 45.93           C  
ATOM    713  CG  ASP A  86     -44.287 -14.483  38.972  1.00 55.43           C  
ATOM    714  OD1 ASP A  86     -43.816 -14.339  40.130  1.00 50.55           O  
ATOM    715  OD2 ASP A  86     -45.510 -14.602  38.752  1.00 54.30           O1-
ATOM    716  HN  ASP A  86     -41.271 -14.806  36.188  1.00  0.00           H  
ATOM    717  N   LEU A  87     -40.439 -13.921  39.885  1.00 45.36           N  
ATOM    718  CA  LEU A  87     -39.572 -14.554  40.877  1.00 47.54           C  
ATOM    719  C   LEU A  87     -40.352 -15.138  42.047  1.00 48.78           C  
ATOM    720  O   LEU A  87     -39.878 -16.083  42.686  1.00 44.92           O  
ATOM    721  CB  LEU A  87     -38.542 -13.555  41.394  1.00 47.75           C  
ATOM    722  CG  LEU A  87     -37.368 -13.310  40.459  1.00 46.07           C  
ATOM    723  CD1 LEU A  87     -36.383 -12.353  41.109  1.00 49.05           C  
ATOM    724  CD2 LEU A  87     -36.707 -14.639  40.127  1.00 44.84           C  
ATOM    725  HN  LEU A  87     -40.441 -12.906  39.785  1.00  0.00           H  
ATOM    726  N   LYS A  88     -41.526 -14.582  42.358  1.00 50.92           N  
ATOM    727  CA  LYS A  88     -42.304 -15.083  43.487  1.00 53.12           C  
ATOM    728  C   LYS A  88     -42.879 -16.462  43.184  1.00 51.86           C  
ATOM    729  O   LYS A  88     -42.795 -17.376  44.014  1.00 52.67           O  
ATOM    730  CB  LYS A  88     -43.416 -14.092  43.839  1.00 53.06           C  
ATOM    731  HN  LYS A  88     -41.881 -13.803  41.803  1.00  0.00           H  
ATOM    732  N   ASN A  89     -43.453 -16.636  41.994  1.00 50.86           N  
ATOM    733  CA  ASN A  89     -44.026 -17.908  41.575  1.00 50.09           C  
ATOM    734  C   ASN A  89     -43.095 -18.714  40.676  1.00 46.62           C  
ATOM    735  O   ASN A  89     -43.535 -19.705  40.084  1.00 44.39           O  
ATOM    736  CB  ASN A  89     -45.359 -17.674  40.867  1.00 48.49           C  
ATOM    737  CG  ASN A  89     -46.339 -16.903  41.725  1.00 56.38           C  
ATOM    738  ND2 ASN A  89     -46.627 -15.669  41.325  1.00 54.68           N  
ATOM    739  OD1 ASN A  89     -46.837 -17.411  42.736  1.00 51.41           O  
ATOM    740  HN  ASN A  89     -43.493 -15.846  41.350  1.00  0.00           H  
ATOM    741 1HD2 ASN A  89     -47.287 -15.149  41.903  1.00  0.00           H  
ATOM    742 2HD2 ASN A  89     -46.216 -15.250  40.491  1.00  0.00           H  
ATOM    743  N   GLN A  90     -41.826 -18.308  40.563  1.00 44.03           N  
ATOM    744  CA  GLN A  90     -40.812 -18.998  39.770  1.00 40.41           C  
ATOM    745  C   GLN A  90     -41.339 -19.369  38.388  1.00 35.93           C  
ATOM    746  O   GLN A  90     -41.512 -20.551  38.071  1.00 33.98           O  
ATOM    747  CB  GLN A  90     -40.305 -20.229  40.525  1.00 34.77           C  
ATOM    748  CG  GLN A  90     -39.740 -19.885  41.909  1.00 39.52           C  
ATOM    749  CD  GLN A  90     -38.278 -19.457  41.889  1.00 34.26           C  
ATOM    750  NE2 GLN A  90     -38.036 -18.155  42.021  1.00 40.17           N  
ATOM    751  OE1 GLN A  90     -37.374 -20.291  41.782  1.00 35.04           O  
ATOM    752  HN  GLN A  90     -41.549 -17.463  41.062  1.00  0.00           H  
ATOM    753 1HE2 GLN A  90     -37.057 -17.868  42.008  1.00  0.00           H  
ATOM    754 2HE2 GLN A  90     -38.783 -17.466  42.109  1.00  0.00           H  
ATOM    755  N   MET A  91     -41.573 -18.356  37.556  1.00 36.55           N  
ATOM    756  CA  MET A  91     -42.226 -18.514  36.266  1.00 36.78           C  
ATOM    757  C   MET A  91     -41.545 -17.624  35.232  1.00 36.85           C  
ATOM    758  O   MET A  91     -41.205 -16.476  35.526  1.00 35.63           O  
ATOM    759  CB  MET A  91     -43.703 -18.140  36.370  1.00 38.69           C  
ATOM    760  CG  MET A  91     -44.623 -18.934  35.481  1.00 45.10           C  
ATOM    761  SD  MET A  91     -45.102 -20.510  36.216  1.00 51.87           S  
ATOM    762  CE  MET A  91     -46.185 -21.195  34.958  1.00 41.48           C  
ATOM    763  HN  MET A  91     -41.279 -17.421  37.838  1.00  0.00           H  
ATOM    764  N   VAL A  92     -41.356 -18.146  34.023  1.00 34.95           N  
ATOM    765  CA  VAL A  92     -40.801 -17.374  32.914  1.00 37.04           C  
ATOM    766  C   VAL A  92     -41.961 -16.916  32.042  1.00 36.22           C  
ATOM    767  O   VAL A  92     -42.683 -17.744  31.472  1.00 36.71           O  
ATOM    768  CB  VAL A  92     -39.780 -18.190  32.101  1.00 29.94           C  
ATOM    769  CG1 VAL A  92     -39.454 -17.478  30.804  1.00 31.81           C  
ATOM    770  CG2 VAL A  92     -38.518 -18.395  32.902  1.00 32.14           C  
ATOM    771  HN  VAL A  92     -41.608 -19.122  33.865  1.00  0.00           H  
ATOM    772  N   LEU A  93     -42.135 -15.596  31.927  1.00 34.05           N  
ATOM    773  CA  LEU A  93     -43.300 -15.020  31.263  1.00 36.16           C  
ATOM    774  C   LEU A  93     -42.981 -14.768  29.795  1.00 38.06           C  
ATOM    775  O   LEU A  93     -42.031 -14.042  29.479  1.00 34.88           O  
ATOM    776  CB  LEU A  93     -43.732 -13.719  31.947  1.00 37.19           C  
ATOM    777  CG  LEU A  93     -43.946 -13.760  33.471  1.00 43.27           C  
ATOM    778  CD1 LEU A  93     -44.552 -12.454  33.989  1.00 43.14           C  
ATOM    779  CD2 LEU A  93     -44.801 -14.952  33.883  1.00 38.06           C  
ATOM    780  HN  LEU A  93     -41.430 -14.970  32.316  1.00  0.00           H  
ATOM    781  N   LEU A  94     -43.771 -15.363  28.905  1.00 34.86           N  
ATOM    782  CA  LEU A  94     -43.606 -15.178  27.472  1.00 35.36           C  
ATOM    783  C   LEU A  94     -44.576 -14.125  26.959  1.00 38.55           C  
ATOM    784  O   LEU A  94     -45.659 -13.924  27.517  1.00 38.20           O  
ATOM    785  CB  LEU A  94     -43.851 -16.480  26.702  1.00 38.02           C  
ATOM    786  CG  LEU A  94     -42.952 -17.667  27.022  1.00 39.39           C  
ATOM    787  CD1 LEU A  94     -43.243 -18.837  26.080  1.00 38.35           C  
ATOM    788  CD2 LEU A  94     -41.510 -17.225  26.918  1.00 33.50           C  
ATOM    789  HN  LEU A  94     -44.519 -15.970  29.240  1.00  0.00           H  
ATOM    790  N   GLN A  95     -44.177 -13.459  25.878  1.00 35.71           N  
ATOM    791  CA  GLN A  95     -45.122 -12.644  25.129  1.00 40.98           C  
ATOM    792  C   GLN A  95     -46.227 -13.528  24.566  1.00 42.20           C  
ATOM    793  O   GLN A  95     -45.967 -14.606  24.024  1.00 35.66           O  
ATOM    794  CB  GLN A  95     -44.410 -11.896  24.001  1.00 39.13           C  
ATOM    795  CG  GLN A  95     -45.340 -11.361  22.935  1.00 42.66           C  
ATOM    796  CD  GLN A  95     -44.616 -10.515  21.913  1.00 48.72           C  
ATOM    797  NE2 GLN A  95     -44.195  -9.326  22.323  1.00 45.24           N  
ATOM    798  OE1 GLN A  95     -44.436 -10.925  20.765  1.00 54.23           O  
ATOM    799  HN  GLN A  95     -43.205 -13.520  25.573  1.00  0.00           H  
ATOM    800 1HE2 GLN A  95     -43.706  -8.755  21.633  1.00  0.00           H  
ATOM    801 2HE2 GLN A  95     -44.344  -8.987  23.273  1.00  0.00           H  
ATOM    802  N   GLY A  96     -47.472 -13.059  24.700  1.00 42.89           N  
ATOM    803  CA  GLY A  96     -48.645 -13.848  24.402  1.00 40.96           C  
ATOM    804  C   GLY A  96     -49.361 -14.380  25.626  1.00 48.08           C  
ATOM    805  O   GLY A  96     -50.491 -14.871  25.502  1.00 46.86           O  
ATOM    806  HN  GLY A  96     -47.599 -12.101  25.027  1.00  0.00           H  
ATOM    807  N   GLY A  97     -48.734 -14.313  26.800  1.00 44.58           N  
ATOM    808  CA  GLY A  97     -49.364 -14.693  28.039  1.00 43.74           C  
ATOM    809  C   GLY A  97     -48.889 -16.006  28.626  1.00 48.57           C  
ATOM    810  O   GLY A  97     -49.102 -16.240  29.822  1.00 44.46           O  
ATOM    811  HN  GLY A  97     -47.770 -13.980  26.822  1.00  0.00           H  
ATOM    812  N   GLU A  98     -48.249 -16.862  27.828  1.00 46.03           N  
ATOM    813  CA  GLU A  98     -47.834 -18.169  28.321  1.00 44.05           C  
ATOM    814  C   GLU A  98     -46.731 -18.036  29.364  1.00 43.88           C  
ATOM    815  O   GLU A  98     -45.958 -17.072  29.374  1.00 41.30           O  
ATOM    816  CB  GLU A  98     -47.370 -19.060  27.170  1.00 46.37           C  
ATOM    817  CG  GLU A  98     -48.445 -19.260  26.113  1.00 51.01           C  
ATOM    818  CD  GLU A  98     -48.481 -20.669  25.552  1.00 60.28           C  
ATOM    819  OE1 GLU A  98     -47.417 -21.206  25.173  1.00 59.39           O  
ATOM    820  OE2 GLU A  98     -49.588 -21.243  25.493  1.00 69.82           O1-
ATOM    821  HN  GLU A  98     -48.048 -16.599  26.863  1.00  0.00           H  
ATOM    822  N   ALA A  99     -46.670 -19.016  30.259  1.00 41.02           N  
ATOM    823  CA  ALA A  99     -45.711 -18.992  31.350  1.00 42.09           C  
ATOM    824  C   ALA A  99     -45.015 -20.343  31.460  1.00 43.17           C  
ATOM    825  O   ALA A  99     -45.630 -21.389  31.223  1.00 43.66           O  
ATOM    826  CB  ALA A  99     -46.409 -18.620  32.654  1.00 40.36           C  
ATOM    827  HN  ALA A  99     -47.312 -19.804  30.178  1.00  0.00           H  
ATOM    828  N   LEU A 100     -43.730 -20.316  31.807  1.00 38.70           N  
ATOM    829  CA  LEU A 100     -42.935 -21.534  31.976  1.00 34.32           C  
ATOM    830  C   LEU A 100     -42.436 -21.668  33.408  1.00 34.07           C  
ATOM    831  O   LEU A 100     -41.613 -20.847  33.854  1.00 32.89           O  
ATOM    832  CB  LEU A 100     -41.761 -21.533  30.997  1.00 34.60           C  
ATOM    833  CG  LEU A 100     -42.224 -21.551  29.543  1.00 36.76           C  
ATOM    834  CD1 LEU A 100     -41.061 -21.542  28.580  1.00 35.39           C  
ATOM    835  CD2 LEU A 100     -43.036 -22.780  29.332  1.00 41.28           C  
ATOM    836  HN  LEU A 100     -43.282 -19.413  31.961  1.00  0.00           H  
ATOM    837  N   PRO A 101     -42.882 -22.665  34.168  1.00 37.14           N  
ATOM    838  CA  PRO A 101     -42.371 -22.834  35.533  1.00 33.81           C  
ATOM    839  C   PRO A 101     -40.966 -23.416  35.540  1.00 29.28           C  
ATOM    840  O   PRO A 101     -40.587 -24.196  34.666  1.00 29.86           O  
ATOM    841  CB  PRO A 101     -43.374 -23.812  36.162  1.00 37.71           C  
ATOM    842  CG  PRO A 101     -43.889 -24.613  34.991  1.00 36.68           C  
ATOM    843  CD  PRO A 101     -43.908 -23.666  33.818  1.00 36.34           C  
ATOM    844  N   PHE A 102     -40.191 -23.047  36.557  1.00 29.56           N  
ATOM    845  CA  PHE A 102     -38.825 -23.537  36.640  1.00 30.04           C  
ATOM    846  C   PHE A 102     -38.429 -23.836  38.077  1.00 30.53           C  
ATOM    847  O   PHE A 102     -38.827 -23.131  39.007  1.00 31.06           O  
ATOM    848  CB  PHE A 102     -37.826 -22.539  36.034  1.00 25.78           C  
ATOM    849  CG  PHE A 102     -37.757 -21.204  36.749  1.00 25.79           C  
ATOM    850  CD1 PHE A 102     -36.864 -21.000  37.797  1.00 27.00           C  
ATOM    851  CD2 PHE A 102     -38.544 -20.144  36.333  1.00 28.63           C  
ATOM    852  CE1 PHE A 102     -36.774 -19.770  38.428  1.00 26.94           C  
ATOM    853  CE2 PHE A 102     -38.463 -18.912  36.959  1.00 30.08           C  
ATOM    854  CZ  PHE A 102     -37.586 -18.730  38.012  1.00 28.96           C  
ATOM    855  HN  PHE A 102     -40.555 -22.422  37.276  1.00  0.00           H  
ATOM    856  N   SER A 103     -37.640 -24.891  38.247  1.00 23.19           N  
ATOM    857  CA  SER A 103     -36.908 -25.074  39.486  1.00 24.51           C  
ATOM    858  C   SER A 103     -35.590 -24.323  39.450  1.00 26.10           C  
ATOM    859  O   SER A 103     -35.111 -23.850  40.488  1.00 23.14           O  
ATOM    860  CB  SER A 103     -36.654 -26.560  39.729  1.00 23.69           C  
ATOM    861  OG  SER A 103     -35.710 -27.057  38.797  1.00 21.96           O  
ATOM    862  HN  SER A 103     -37.548 -25.579  37.499  1.00  0.00           H  
ATOM    863  HG  SER A 103     -35.552 -27.981  38.948  1.00  0.00           H  
ATOM    864  N   HIS A 104     -34.990 -24.212  38.266  1.00 21.81           N  
ATOM    865  CA  HIS A 104     -33.740 -23.497  38.088  1.00 22.45           C  
ATOM    866  C   HIS A 104     -33.817 -22.724  36.788  1.00 23.02           C  
ATOM    867  O   HIS A 104     -34.425 -23.189  35.820  1.00 17.76           O  
ATOM    868  CB  HIS A 104     -32.547 -24.437  38.072  1.00 21.71           C  
ATOM    869  CG  HIS A 104     -32.411 -25.238  39.327  1.00 22.80           C  
ATOM    870  CD2 HIS A 104     -31.500 -25.184  40.323  1.00 25.41           C  
ATOM    871  ND1 HIS A 104     -33.299 -26.237  39.667  1.00 22.03           N  
ATOM    872  CE1 HIS A 104     -32.936 -26.768  40.821  1.00 24.06           C  
ATOM    873  NE2 HIS A 104     -31.842 -26.153  41.237  1.00 25.46           N  
ATOM    874  HN  HIS A 104     -35.426 -24.647  37.453  1.00  0.00           H  
ATOM    875  HD1 HIS A 104     -34.108 -26.521  39.115  1.00  0.00           H  
ATOM    876  HE2 HIS A 104     -31.334 -26.363  42.096  1.00  0.00           H  
ATOM    877  N   LEU A 105     -33.228 -21.533  36.794  1.00 22.14           N  
ATOM    878  CA  LEU A 105     -33.286 -20.615  35.665  1.00 21.01           C  
ATOM    879  C   LEU A 105     -31.875 -20.287  35.207  1.00 19.89           C  
ATOM    880  O   LEU A 105     -31.014 -19.916  36.021  1.00 19.48           O  
ATOM    881  CB  LEU A 105     -34.040 -19.348  36.051  1.00 21.57           C  
ATOM    882  CG  LEU A 105     -34.098 -18.220  35.024  1.00 24.21           C  
ATOM    883  CD1 LEU A 105     -35.022 -18.590  33.864  1.00 20.91           C  
ATOM    884  CD2 LEU A 105     -34.533 -16.941  35.729  1.00 24.95           C  
ATOM    885  HN  LEU A 105     -32.712 -21.249  37.627  1.00  0.00           H  
ATOM    886  N   ILE A 106     -31.638 -20.407  33.901  1.00 19.39           N  
ATOM    887  CA  ILE A 106     -30.370 -20.025  33.299  1.00 18.19           C  
ATOM    888  C   ILE A 106     -30.662 -18.881  32.351  1.00 18.24           C  
ATOM    889  O   ILE A 106     -31.394 -19.057  31.372  1.00 18.04           O  
ATOM    890  CB  ILE A 106     -29.699 -21.184  32.551  1.00 17.43           C  
ATOM    891  CG1 ILE A 106     -29.279 -22.285  33.525  1.00 17.45           C  
ATOM    892  CG2 ILE A 106     -28.465 -20.670  31.789  1.00 15.58           C  
ATOM    893  CD1 ILE A 106     -28.615 -23.492  32.832  1.00 15.78           C  
ATOM    894  HN  ILE A 106     -32.373 -20.781  33.301  1.00  0.00           H  
ATOM    895  N   LEU A 107     -30.095 -17.720  32.635  1.00 16.53           N  
ATOM    896  CA  LEU A 107     -30.286 -16.555  31.786  1.00 18.06           C  
ATOM    897  C   LEU A 107     -29.078 -16.424  30.867  1.00 14.31           C  
ATOM    898  O   LEU A 107     -27.932 -16.352  31.329  1.00 16.09           O  
ATOM    899  CB  LEU A 107     -30.502 -15.302  32.630  1.00 20.17           C  
ATOM    900  CG  LEU A 107     -31.842 -15.261  33.362  1.00 25.54           C  
ATOM    901  CD1 LEU A 107     -31.831 -14.147  34.415  1.00 29.96           C  
ATOM    902  CD2 LEU A 107     -33.013 -15.104  32.405  1.00 21.46           C  
ATOM    903  HN  LEU A 107     -29.511 -17.640  33.468  1.00  0.00           H  
ATOM    904  N   ALA A 108     -29.336 -16.419  29.564  1.00 17.19           N  
ATOM    905  CA  ALA A 108     -28.285 -16.486  28.565  1.00 12.44           C  
ATOM    906  C   ALA A 108     -28.691 -15.621  27.383  1.00 17.23           C  
ATOM    907  O   ALA A 108     -28.710 -16.061  26.233  1.00 14.92           O  
ATOM    908  CB  ALA A 108     -28.030 -17.928  28.141  1.00 13.90           C  
ATOM    909  HN  ALA A 108     -30.307 -16.366  29.255  1.00  0.00           H  
ATOM    910  N   THR A 109     -29.028 -14.364  27.676  1.00 15.86           N  
ATOM    911  CA  THR A 109     -29.693 -13.480  26.731  1.00 17.96           C  
ATOM    912  C   THR A 109     -28.745 -12.705  25.820  1.00 15.40           C  
ATOM    913  O   THR A 109     -29.225 -12.036  24.902  1.00 17.20           O  
ATOM    914  CB  THR A 109     -30.578 -12.491  27.494  1.00 18.12           C  
ATOM    915  CG2 THR A 109     -31.650 -13.254  28.254  1.00 22.00           C  
ATOM    916  OG1 THR A 109     -29.758 -11.769  28.418  1.00 20.66           O  
ATOM    917  HN  THR A 109     -28.809 -14.006  28.606  1.00  0.00           H  
ATOM    918  HG1 THR A 109     -29.088 -11.292  27.943  1.00  0.00           H  
ATOM    919  N   GLY A 110     -27.433 -12.787  26.029  1.00 16.89           N  
ATOM    920  CA  GLY A 110     -26.508 -12.185  25.068  1.00 15.81           C  
ATOM    921  C   GLY A 110     -26.685 -10.682  24.925  1.00 19.09           C  
ATOM    922  O   GLY A 110     -27.080  -9.978  25.863  1.00 18.52           O  
ATOM    923  HN  GLY A 110     -27.074 -13.267  26.855  1.00  0.00           H  
ATOM    924  N   SER A 111     -26.415 -10.184  23.712  1.00 15.84           N  
ATOM    925  CA  SER A 111     -26.386  -8.756  23.431  1.00 18.70           C  
ATOM    926  C   SER A 111     -27.165  -8.444  22.158  1.00 20.66           C  
ATOM    927  O   SER A 111     -27.396  -9.316  21.314  1.00 20.18           O  
ATOM    928  CB  SER A 111     -24.950  -8.244  23.249  1.00 19.47           C  
ATOM    929  OG  SER A 111     -24.108  -8.601  24.321  1.00 26.33           O  
ATOM    930  HN  SER A 111     -26.221 -10.834  22.951  1.00  0.00           H  
ATOM    931  HG  SER A 111     -23.219  -8.284  24.208  1.00  0.00           H  
ATOM    932  N   THR A 112     -27.559  -7.179  22.023  1.00 18.91           N  
ATOM    933  CA  THR A 112     -28.151  -6.662  20.798  1.00 18.97           C  
ATOM    934  C   THR A 112     -27.266  -5.574  20.212  1.00 18.56           C  
ATOM    935  O   THR A 112     -26.455  -4.949  20.895  1.00 16.68           O  
ATOM    936  CB  THR A 112     -29.553  -6.057  21.010  1.00 23.16           C  
ATOM    937  CG2 THR A 112     -30.532  -7.085  21.542  1.00 23.81           C  
ATOM    938  OG1 THR A 112     -29.459  -4.968  21.931  1.00 25.62           O  
ATOM    939  HN  THR A 112     -27.441  -6.545  22.813  1.00  0.00           H  
ATOM    940  HG1 THR A 112     -28.846  -4.324  21.598  1.00  0.00           H  
ATOM    941  N   GLY A 113     -27.455  -5.330  18.929  1.00 17.77           N  
ATOM    942  CA  GLY A 113     -26.686  -4.325  18.252  1.00 17.67           C  
ATOM    943  C   GLY A 113     -27.146  -4.303  16.823  1.00 15.82           C  
ATOM    944  O   GLY A 113     -28.058  -5.046  16.431  1.00 15.87           O  
ATOM    945  HN  GLY A 113     -28.156  -5.862  18.413  1.00  0.00           H  
ATOM    946  N   PRO A 114     -26.526  -3.448  16.020  1.00 15.54           N  
ATOM    947  CA  PRO A 114     -26.963  -3.294  14.624  1.00 16.42           C  
ATOM    948  C   PRO A 114     -26.655  -4.518  13.771  1.00 14.76           C  
ATOM    949  O   PRO A 114     -25.650  -5.208  13.969  1.00 13.41           O  
ATOM    950  CB  PRO A 114     -26.181  -2.067  14.130  1.00 14.92           C  
ATOM    951  CG  PRO A 114     -24.994  -1.949  15.049  1.00 17.03           C  
ATOM    952  CD  PRO A 114     -25.395  -2.574  16.378  1.00 16.21           C  
ATOM    953  N   PHE A 115     -27.565  -4.795  12.844  1.00 11.87           N  
ATOM    954  CA  PHE A 115     -27.266  -5.681  11.728  1.00 15.87           C  
ATOM    955  C   PHE A 115     -26.140  -5.069  10.901  1.00 13.84           C  
ATOM    956  O   PHE A 115     -26.098  -3.845  10.739  1.00 12.89           O  
ATOM    957  CB  PHE A 115     -28.525  -5.861  10.868  1.00 14.78           C  
ATOM    958  CG  PHE A 115     -28.394  -6.889   9.786  1.00 14.48           C  
ATOM    959  CD1 PHE A 115     -28.650  -8.223  10.054  1.00 13.41           C  
ATOM    960  CD2 PHE A 115     -28.042  -6.519   8.503  1.00 17.82           C  
ATOM    961  CE1 PHE A 115     -28.531  -9.177   9.061  1.00 14.99           C  
ATOM    962  CE2 PHE A 115     -27.910  -7.470   7.503  1.00 18.65           C  
ATOM    963  CZ  PHE A 115     -28.169  -8.803   7.790  1.00 13.25           C  
ATOM    964  HN  PHE A 115     -28.493  -4.378  12.915  1.00  0.00           H  
ATOM    965  N   PRO A 116     -25.223  -5.883  10.331  1.00 12.63           N  
ATOM    966  CA  PRO A 116     -25.183  -7.362  10.274  1.00 12.09           C  
ATOM    967  C   PRO A 116     -24.476  -8.041  11.425  1.00 11.25           C  
ATOM    968  O   PRO A 116     -24.538  -9.262  11.510  1.00 11.71           O  
ATOM    969  CB  PRO A 116     -24.409  -7.626   8.978  1.00 13.14           C  
ATOM    970  CG  PRO A 116     -23.403  -6.504   8.956  1.00 14.18           C  
ATOM    971  CD  PRO A 116     -24.134  -5.290   9.536  1.00 13.01           C  
ATOM    972  N   GLY A 117     -23.793  -7.311  12.310  1.00 13.16           N  
ATOM    973  CA  GLY A 117     -23.008  -7.954  13.359  1.00 10.62           C  
ATOM    974  C   GLY A 117     -23.838  -8.714  14.375  1.00 13.79           C  
ATOM    975  O   GLY A 117     -23.324  -9.648  15.002  1.00 14.09           O  
ATOM    976  HN  GLY A 117     -23.820  -6.293  12.252  1.00  0.00           H  
ATOM    977  N   LYS A 118     -25.106  -8.334  14.548  1.00 12.94           N  
ATOM    978  CA  LYS A 118     -26.061  -9.042  15.398  1.00 15.73           C  
ATOM    979  C   LYS A 118     -27.368  -9.229  14.641  1.00 17.23           C  
ATOM    980  O   LYS A 118     -27.755  -8.391  13.818  1.00 15.54           O  
ATOM    981  CB  LYS A 118     -26.359  -8.281  16.713  1.00 17.10           C  
ATOM    982  CG  LYS A 118     -25.150  -8.038  17.593  1.00 17.60           C  
ATOM    983  CD  LYS A 118     -24.650  -9.343  18.253  1.00 22.62           C  
ATOM    984  CE  LYS A 118     -23.303  -9.137  18.957  1.00 24.05           C  
ATOM    985  NZ  LYS A 118     -22.604 -10.407  19.420  1.00 20.68           N1+
ATOM    986  HN  LYS A 118     -25.428  -7.499  14.058  1.00  0.00           H  
ATOM    987  HZ1 LYS A 118     -21.708 -10.270  19.888  1.00  0.00           H  
ATOM    988  HZ2 LYS A 118     -22.493 -11.050  18.636  1.00  0.00           H  
ATOM    989  HZ3 LYS A 118     -23.229 -10.952  20.014  1.00  0.00           H  
ATOM    990  N   PHE A 119     -28.069 -10.318  14.954  1.00 14.58           N  
ATOM    991  CA  PHE A 119     -29.337 -10.619  14.293  1.00 16.42           C  
ATOM    992  C   PHE A 119     -30.293 -11.152  15.355  1.00 20.14           C  
ATOM    993  O   PHE A 119     -30.177 -12.303  15.783  1.00 20.06           O  
ATOM    994  CB  PHE A 119     -29.149 -11.629  13.169  1.00 13.46           C  
ATOM    995  CG  PHE A 119     -30.410 -11.944  12.457  1.00 16.97           C  
ATOM    996  CD1 PHE A 119     -30.854 -11.130  11.426  1.00 18.24           C  
ATOM    997  CD2 PHE A 119     -31.169 -13.051  12.827  1.00 17.41           C  
ATOM    998  CE1 PHE A 119     -32.034 -11.402  10.776  1.00 20.42           C  
ATOM    999  CE2 PHE A 119     -32.345 -13.334  12.182  1.00 20.71           C  
ATOM   1000  CZ  PHE A 119     -32.781 -12.511  11.154  1.00 19.88           C  
ATOM   1001  HN  PHE A 119     -27.714 -10.954  15.668  1.00  0.00           H  
ATOM   1002  N   ASN A 120     -31.233 -10.321  15.782  1.00 20.49           N  
ATOM   1003  CA  ASN A 120     -32.195 -10.731  16.803  1.00 25.77           C  
ATOM   1004  C   ASN A 120     -33.603 -10.352  16.357  1.00 28.04           C  
ATOM   1005  O   ASN A 120     -34.314  -9.573  16.990  1.00 34.12           O  
ATOM   1006  CB  ASN A 120     -31.845 -10.123  18.157  1.00 25.38           C  
ATOM   1007  CG  ASN A 120     -30.572 -10.695  18.726  1.00 25.94           C  
ATOM   1008  ND2 ASN A 120     -29.545  -9.844  18.888  1.00 22.61           N  
ATOM   1009  OD1 ASN A 120     -30.501 -11.900  19.014  1.00 25.62           O  
ATOM   1010  HN  ASN A 120     -31.286  -9.380  15.392  1.00  0.00           H  
ATOM   1011 1HD2 ASN A 120     -28.683 -10.231  19.273  1.00  0.00           H  
ATOM   1012 2HD2 ASN A 120     -29.603  -8.854  18.651  1.00  0.00           H  
ATOM   1013  N   GLU A 121     -34.000 -10.916  15.230  1.00 30.01           N  
ATOM   1014  CA  GLU A 121     -35.327 -10.723  14.677  1.00 29.52           C  
ATOM   1015  C   GLU A 121     -36.112 -12.008  14.863  1.00 31.70           C  
ATOM   1016  O   GLU A 121     -35.559 -13.107  14.757  1.00 29.43           O  
ATOM   1017  CB  GLU A 121     -35.253 -10.346  13.193  1.00 29.19           C  
ATOM   1018  CG  GLU A 121     -34.767  -8.924  12.948  1.00 33.66           C  
ATOM   1019  HN  GLU A 121     -33.344 -11.514  14.727  1.00  0.00           H  
ATOM   1020  N   VAL A 122     -37.393 -11.879  15.182  1.00 27.28           N  
ATOM   1021  CA  VAL A 122     -38.246 -13.053  15.131  1.00 34.10           C  
ATOM   1022  C   VAL A 122     -38.447 -13.395  13.665  1.00 37.36           C  
ATOM   1023  O   VAL A 122     -38.940 -12.577  12.881  1.00 34.88           O  
ATOM   1024  CB  VAL A 122     -39.572 -12.817  15.860  1.00 36.29           C  
ATOM   1025  CG1 VAL A 122     -40.479 -14.021  15.687  1.00 33.05           C  
ATOM   1026  CG2 VAL A 122     -39.298 -12.560  17.338  1.00 34.71           C  
ATOM   1027  HN  VAL A 122     -37.771 -10.973  15.458  1.00  0.00           H  
ATOM   1028  N   SER A 123     -38.023 -14.590  13.284  1.00 35.46           N  
ATOM   1029  CA  SER A 123     -37.819 -14.885  11.878  1.00 38.92           C  
ATOM   1030  C   SER A 123     -37.711 -16.387  11.711  1.00 33.60           C  
ATOM   1031  O   SER A 123     -37.360 -17.120  12.646  1.00 33.46           O  
ATOM   1032  CB  SER A 123     -36.540 -14.229  11.353  1.00 47.69           C  
ATOM   1033  OG  SER A 123     -35.418 -14.805  12.020  1.00 35.87           O  
ATOM   1034  HN  SER A 123     -37.838 -15.309  13.984  1.00  0.00           H  
ATOM   1035  HG  SER A 123     -34.624 -14.398  11.694  1.00  0.00           H  
ATOM   1036  N   SER A 124     -37.976 -16.824  10.497  1.00 24.70           N  
ATOM   1037  CA  SER A 124     -37.696 -18.194  10.131  1.00 23.92           C  
ATOM   1038  C   SER A 124     -36.238 -18.312   9.708  1.00 17.93           C  
ATOM   1039  O   SER A 124     -35.571 -17.317   9.400  1.00 16.37           O  
ATOM   1040  CB  SER A 124     -38.607 -18.640   8.993  1.00 19.15           C  
ATOM   1041  OG  SER A 124     -38.354 -17.832   7.864  1.00 17.35           O  
ATOM   1042  HN  SER A 124     -38.382 -16.190   9.809  1.00  0.00           H  
ATOM   1043  HG  SER A 124     -38.922 -18.110   7.155  1.00  0.00           H  
ATOM   1044  N   GLN A 125     -35.768 -19.556   9.655  1.00 15.32           N  
ATOM   1045  CA  GLN A 125     -34.389 -19.812   9.246  1.00 17.63           C  
ATOM   1046  C   GLN A 125     -34.117 -19.296   7.835  1.00 17.48           C  
ATOM   1047  O   GLN A 125     -33.050 -18.729   7.574  1.00 14.06           O  
ATOM   1048  CB  GLN A 125     -34.078 -21.309   9.362  1.00 19.14           C  
ATOM   1049  CG  GLN A 125     -32.661 -21.705   8.899  1.00 18.41           C  
ATOM   1050  CD  GLN A 125     -32.165 -23.022   9.499  1.00 24.58           C  
ATOM   1051  NE2 GLN A 125     -31.369 -23.754   8.740  1.00 31.17           N  
ATOM   1052  OE1 GLN A 125     -32.485 -23.363  10.630  1.00 28.00           O  
ATOM   1053  HN  GLN A 125     -36.376 -20.337   9.902  1.00  0.00           H  
ATOM   1054 1HE2 GLN A 125     -31.038 -24.632   9.140  1.00  0.00           H  
ATOM   1055 2HE2 GLN A 125     -31.102 -23.470   7.797  1.00  0.00           H  
ATOM   1056  N   GLN A 126     -35.071 -19.453   6.904  1.00 14.31           N  
ATOM   1057  CA  GLN A 126     -34.753 -19.024   5.543  1.00 16.07           C  
ATOM   1058  C   GLN A 126     -34.812 -17.507   5.399  1.00 14.47           C  
ATOM   1059  O   GLN A 126     -34.042 -16.934   4.621  1.00 12.09           O  
ATOM   1060  CB  GLN A 126     -35.662 -19.725   4.525  1.00 20.93           C  
ATOM   1061  CG  GLN A 126     -35.323 -21.233   4.315  1.00 22.83           C  
ATOM   1062  CD  GLN A 126     -33.797 -21.562   4.288  1.00 25.76           C  
ATOM   1063  NE2 GLN A 126     -33.348 -22.394   5.247  1.00 23.04           N  
ATOM   1064  OE1 GLN A 126     -33.048 -21.087   3.415  1.00 23.62           O  
ATOM   1065  HN  GLN A 126     -35.979 -19.855   7.136  1.00  0.00           H  
ATOM   1066 1HE2 GLN A 126     -33.962 -22.783   5.963  1.00  0.00           H  
ATOM   1067 2HE2 GLN A 126     -32.351 -22.609   5.229  1.00  0.00           H  
ATOM   1068  N   ALA A 127     -35.670 -16.829   6.166  1.00 12.99           N  
ATOM   1069  CA  ALA A 127     -35.648 -15.371   6.137  1.00 14.69           C  
ATOM   1070  C   ALA A 127     -34.336 -14.832   6.703  1.00 13.18           C  
ATOM   1071  O   ALA A 127     -33.771 -13.871   6.166  1.00 14.75           O  
ATOM   1072  CB  ALA A 127     -36.844 -14.807   6.905  1.00 15.74           C  
ATOM   1073  HN  ALA A 127     -36.332 -17.324   6.764  1.00  0.00           H  
ATOM   1074  N   ALA A 128     -33.832 -15.458   7.768  1.00 12.84           N  
ATOM   1075  CA  ALA A 128     -32.556 -15.050   8.367  1.00 11.96           C  
ATOM   1076  C   ALA A 128     -31.400 -15.209   7.386  1.00 10.83           C  
ATOM   1077  O   ALA A 128     -30.570 -14.304   7.224  1.00 11.88           O  
ATOM   1078  CB  ALA A 128     -32.314 -15.879   9.632  1.00 13.16           C  
ATOM   1079  HN  ALA A 128     -34.346 -16.239   8.176  1.00  0.00           H  
ATOM   1080  N   ILE A 129     -31.318 -16.373   6.736  1.00 10.25           N  
ATOM   1081  CA  ILE A 129     -30.284 -16.602   5.727  1.00 11.85           C  
ATOM   1082  C   ILE A 129     -30.414 -15.597   4.592  1.00 13.21           C  
ATOM   1083  O   ILE A 129     -29.415 -15.033   4.126  1.00 11.89           O  
ATOM   1084  CB  ILE A 129     -30.367 -18.051   5.204  1.00 11.69           C  
ATOM   1085  CG1 ILE A 129     -29.966 -19.047   6.294  1.00 13.71           C  
ATOM   1086  CG2 ILE A 129     -29.539 -18.212   3.921  1.00 13.66           C  
ATOM   1087  CD1 ILE A 129     -30.347 -20.470   5.960  1.00 13.03           C  
ATOM   1088  HN  ILE A 129     -31.987 -17.114   6.947  1.00  0.00           H  
ATOM   1089  N   GLN A 130     -31.651 -15.347   4.133  1.00 11.08           N  
ATOM   1090  CA  GLN A 130     -31.870 -14.368   3.067  1.00 13.77           C  
ATOM   1091  C   GLN A 130     -31.460 -12.950   3.471  1.00 14.65           C  
ATOM   1092  O   GLN A 130     -31.002 -12.175   2.619  1.00 13.08           O  
ATOM   1093  CB  GLN A 130     -33.337 -14.360   2.632  1.00 16.94           C  
ATOM   1094  CG  GLN A 130     -33.567 -13.548   1.345  1.00 19.23           C  
ATOM   1095  CD  GLN A 130     -32.891 -14.176   0.143  1.00 22.45           C  
ATOM   1096  NE2 GLN A 130     -32.092 -13.392  -0.563  1.00 21.27           N  
ATOM   1097  OE1 GLN A 130     -33.070 -15.358  -0.134  1.00 25.03           O  
ATOM   1098  HN  GLN A 130     -32.447 -15.845   4.532  1.00  0.00           H  
ATOM   1099 1HE2 GLN A 130     -31.637 -13.815  -1.372  1.00  0.00           H  
ATOM   1100 2HE2 GLN A 130     -31.943 -12.410  -0.333  1.00  0.00           H  
ATOM   1101  N   ALA A 131     -31.645 -12.575   4.743  1.00 12.45           N  
ATOM   1102  CA  ALA A 131     -31.209 -11.246   5.173  1.00 13.59           C  
ATOM   1103  C   ALA A 131     -29.713 -11.071   4.949  1.00 10.89           C  
ATOM   1104  O   ALA A 131     -29.264 -10.009   4.508  1.00 11.03           O  
ATOM   1105  CB  ALA A 131     -31.547 -11.017   6.651  1.00 15.81           C  
ATOM   1106  HN  ALA A 131     -32.086 -13.211   5.407  1.00  0.00           H  
ATOM   1107  N   TYR A 132     -28.922 -12.113   5.243  1.00 11.21           N  
ATOM   1108  CA  TYR A 132     -27.490 -12.042   4.979  1.00 10.63           C  
ATOM   1109  C   TYR A 132     -27.195 -12.122   3.482  1.00 12.25           C  
ATOM   1110  O   TYR A 132     -26.330 -11.393   2.986  1.00 11.80           O  
ATOM   1111  CB  TYR A 132     -26.754 -13.127   5.782  1.00  9.80           C  
ATOM   1112  CG  TYR A 132     -26.614 -12.658   7.210  1.00  9.08           C  
ATOM   1113  CD1 TYR A 132     -25.538 -11.856   7.588  1.00  9.76           C  
ATOM   1114  CD2 TYR A 132     -27.603 -12.914   8.145  1.00 10.48           C  
ATOM   1115  CE1 TYR A 132     -25.430 -11.360   8.881  1.00  8.76           C  
ATOM   1116  CE2 TYR A 132     -27.504 -12.428   9.455  1.00  9.58           C  
ATOM   1117  CZ  TYR A 132     -26.426 -11.646   9.805  1.00 10.48           C  
ATOM   1118  OH  TYR A 132     -26.341 -11.156  11.094  1.00 11.75           O  
ATOM   1119  HN  TYR A 132     -29.323 -12.957   5.652  1.00  0.00           H  
ATOM   1120  HH  TYR A 132     -25.597 -10.616  11.335  1.00  0.00           H  
ATOM   1121  N   GLU A 133     -27.912 -12.974   2.729  1.00 12.00           N  
ATOM   1122  CA  GLU A 133     -27.675 -12.994   1.282  1.00 14.14           C  
ATOM   1123  C   GLU A 133     -28.033 -11.656   0.640  1.00 14.88           C  
ATOM   1124  O   GLU A 133     -27.367 -11.229  -0.314  1.00 13.55           O  
ATOM   1125  CB  GLU A 133     -28.450 -14.135   0.615  1.00 13.70           C  
ATOM   1126  CG  GLU A 133     -27.916 -15.547   0.940  1.00 19.00           C  
ATOM   1127  CD  GLU A 133     -26.472 -15.811   0.435  1.00 22.79           C  
ATOM   1128  OE1 GLU A 133     -26.000 -15.172  -0.555  1.00 20.85           O  
ATOM   1129  OE2 GLU A 133     -25.803 -16.675   1.050  1.00 22.80           O1-
ATOM   1130  HN  GLU A 133     -28.604 -13.591   3.154  1.00  0.00           H  
ATOM   1131  N   ASP A 134     -29.060 -10.966   1.153  1.00 12.99           N  
ATOM   1132  CA  ASP A 134     -29.371  -9.638   0.626  1.00 14.42           C  
ATOM   1133  C   ASP A 134     -28.265  -8.650   0.946  1.00 14.63           C  
ATOM   1134  O   ASP A 134     -27.955  -7.770   0.131  1.00 15.28           O  
ATOM   1135  CB  ASP A 134     -30.697  -9.139   1.192  1.00 17.51           C  
ATOM   1136  CG  ASP A 134     -31.888  -9.892   0.622  1.00 23.16           C  
ATOM   1137  OD1 ASP A 134     -31.706 -10.614  -0.390  1.00 25.13           O  
ATOM   1138  OD2 ASP A 134     -33.002  -9.764   1.184  1.00 27.27           O1-
ATOM   1139  HN  ASP A 134     -29.621 -11.364   1.906  1.00  0.00           H  
ATOM   1140  N   MET A 135     -27.681  -8.770   2.140  1.00 13.02           N  
ATOM   1141  CA  MET A 135     -26.559  -7.918   2.513  1.00 13.51           C  
ATOM   1142  C   MET A 135     -25.389  -8.126   1.564  1.00 10.83           C  
ATOM   1143  O   MET A 135     -24.750  -7.163   1.126  1.00 11.12           O  
ATOM   1144  CB  MET A 135     -26.164  -8.217   3.963  1.00 14.95           C  
ATOM   1145  CG  MET A 135     -25.074  -7.325   4.525  1.00 15.73           C  
ATOM   1146  SD  MET A 135     -25.672  -5.615   4.722  1.00 25.13           S  
ATOM   1147  CE  MET A 135     -24.145  -4.704   4.613  1.00 21.84           C  
ATOM   1148  HN  MET A 135     -28.025  -9.467   2.800  1.00  0.00           H  
ATOM   1149  N   VAL A 136     -25.082  -9.383   1.238  1.00 11.67           N  
ATOM   1150  CA  VAL A 136     -24.019  -9.660   0.268  1.00 10.96           C  
ATOM   1151  C   VAL A 136     -24.295  -8.931  -1.036  1.00 10.92           C  
ATOM   1152  O   VAL A 136     -23.405  -8.299  -1.617  1.00 10.65           O  
ATOM   1153  CB  VAL A 136     -23.877 -11.177   0.031  1.00 12.35           C  
ATOM   1154  CG1 VAL A 136     -22.799 -11.438  -1.038  1.00 12.85           C  
ATOM   1155  CG2 VAL A 136     -23.521 -11.893   1.341  1.00 11.81           C  
ATOM   1156  HN  VAL A 136     -25.591 -10.156   1.667  1.00  0.00           H  
ATOM   1157  N   ARG A 137     -25.543  -8.992  -1.508  1.00 12.73           N  
ATOM   1158  CA  ARG A 137     -25.897  -8.305  -2.751  1.00 15.18           C  
ATOM   1159  C   ARG A 137     -25.731  -6.789  -2.643  1.00 13.87           C  
ATOM   1160  O   ARG A 137     -25.308  -6.148  -3.607  1.00 13.57           O  
ATOM   1161  CB  ARG A 137     -27.322  -8.672  -3.156  1.00 16.28           C  
ATOM   1162  CG  ARG A 137     -27.414 -10.065  -3.804  1.00 22.29           C  
ATOM   1163  CD  ARG A 137     -28.853 -10.432  -4.196  1.00 39.87           C  
ATOM   1164  NE  ARG A 137     -29.606 -11.003  -3.084  1.00 31.90           N  
ATOM   1165  HN  ARG A 137     -26.253  -9.520  -1.000  1.00  0.00           H  
ATOM   1166  HE1 ARG A 137     -30.562 -11.247  -3.344  1.00  0.00           H  
ATOM   1167  HE2 ARG A 137     -29.593 -10.382  -2.275  1.00  0.00           H  
ATOM   1168  HE3 ARG A 137     -29.119 -11.805  -2.684  1.00  0.00           H  
ATOM   1169  N   GLN A 138     -26.052  -6.190  -1.488  1.00 14.52           N  
ATOM   1170  CA  GLN A 138     -25.827  -4.747  -1.333  1.00 12.78           C  
ATOM   1171  C   GLN A 138     -24.342  -4.419  -1.427  1.00 13.57           C  
ATOM   1172  O   GLN A 138     -23.952  -3.441  -2.075  1.00 11.93           O  
ATOM   1173  CB  GLN A 138     -26.359  -4.236   0.012  1.00 14.08           C  
ATOM   1174  CG  GLN A 138     -27.857  -4.484   0.304  1.00 16.10           C  
ATOM   1175  CD  GLN A 138     -28.772  -3.978  -0.789  1.00 20.01           C  
ATOM   1176  NE2 GLN A 138     -29.802  -4.764  -1.099  1.00 26.96           N  
ATOM   1177  OE1 GLN A 138     -28.555  -2.910  -1.366  1.00 17.16           O  
ATOM   1178  HN  GLN A 138     -26.450  -6.733  -0.722  1.00  0.00           H  
ATOM   1179 1HE2 GLN A 138     -29.981  -5.647  -0.622  1.00  0.00           H  
ATOM   1180 2HE2 GLN A 138     -30.419  -4.423  -1.836  1.00  0.00           H  
ATOM   1181  N   VAL A 139     -23.505  -5.206  -0.744  1.00 12.11           N  
ATOM   1182  CA  VAL A 139     -22.065  -4.985  -0.813  1.00 12.38           C  
ATOM   1183  C   VAL A 139     -21.583  -5.145  -2.251  1.00 11.04           C  
ATOM   1184  O   VAL A 139     -20.801  -4.333  -2.752  1.00 10.41           O  
ATOM   1185  CB  VAL A 139     -21.328  -5.937   0.149  1.00  9.67           C  
ATOM   1186  CG1 VAL A 139     -19.797  -5.895  -0.105  1.00 11.47           C  
ATOM   1187  CG2 VAL A 139     -21.641  -5.598   1.607  1.00  9.14           C  
ATOM   1188  HN  VAL A 139     -23.875  -5.965  -0.172  1.00  0.00           H  
ATOM   1189  N   GLN A 140     -22.058  -6.181  -2.944  1.00 10.43           N  
ATOM   1190  CA  GLN A 140     -21.603  -6.425  -4.315  1.00 13.24           C  
ATOM   1191  C   GLN A 140     -21.994  -5.290  -5.251  1.00 13.65           C  
ATOM   1192  O   GLN A 140     -21.242  -4.959  -6.175  1.00 12.88           O  
ATOM   1193  CB  GLN A 140     -22.155  -7.765  -4.823  1.00 14.57           C  
ATOM   1194  CG  GLN A 140     -21.436  -8.927  -4.130  1.00 15.29           C  
ATOM   1195  CD  GLN A 140     -21.943 -10.299  -4.485  1.00 18.77           C  
ATOM   1196  NE2 GLN A 140     -21.091 -11.312  -4.280  1.00 21.10           N  
ATOM   1197  OE1 GLN A 140     -23.086 -10.467  -4.889  1.00 16.70           O  
ATOM   1198  HN  GLN A 140     -22.741  -6.806  -2.517  1.00  0.00           H  
ATOM   1199 1HE2 GLN A 140     -21.435 -12.242  -4.521  1.00  0.00           H  
ATOM   1200 2HE2 GLN A 140     -20.138 -11.172  -3.943  1.00  0.00           H  
ATOM   1201  N   ARG A 141     -23.145  -4.669  -5.021  1.00 12.97           N  
ATOM   1202  CA  ARG A 141     -23.557  -3.569  -5.891  1.00 15.80           C  
ATOM   1203  C   ARG A 141     -22.774  -2.290  -5.648  1.00 16.26           C  
ATOM   1204  O   ARG A 141     -22.778  -1.409  -6.518  1.00 15.29           O  
ATOM   1205  CB  ARG A 141     -25.042  -3.264  -5.691  1.00 19.45           C  
ATOM   1206  CG  ARG A 141     -25.998  -4.335  -6.147  1.00 28.32           C  
ATOM   1207  CD  ARG A 141     -27.285  -3.648  -6.569  1.00 50.96           C  
ATOM   1208  NE  ARG A 141     -26.989  -2.661  -7.601  1.00 63.13           N  
ATOM   1209  CZ  ARG A 141     -27.815  -1.705  -8.001  1.00 59.76           C  
ATOM   1210  NH1 ARG A 141     -29.019  -1.563  -7.467  1.00 57.72           N1+
ATOM   1211  NH2 ARG A 141     -27.422  -0.868  -8.960  1.00 47.99           N  
ATOM   1212  HN  ARG A 141     -23.738  -4.958  -4.243  1.00  0.00           H  
ATOM   1213  HE  ARG A 141     -26.075  -2.710  -8.050  1.00  0.00           H  
ATOM   1214 1HH1 ARG A 141     -29.320  -2.204  -6.733  1.00  0.00           H  
ATOM   1215 2HH1 ARG A 141     -29.655  -0.827  -7.775  1.00  0.00           H  
ATOM   1216 1HH2 ARG A 141     -26.495  -0.977  -9.371  1.00  0.00           H  
ATOM   1217 2HH2 ARG A 141     -28.058  -0.132  -9.268  1.00  0.00           H  
ATOM   1218  N   SER A 142     -22.115  -2.156  -4.494  1.00 12.58           N  
ATOM   1219  CA  SER A 142     -21.599  -0.878  -4.021  1.00 13.37           C  
ATOM   1220  C   SER A 142     -20.098  -0.778  -4.272  1.00 14.35           C  
ATOM   1221  O   SER A 142     -19.318  -1.537  -3.687  1.00 15.01           O  
ATOM   1222  CB  SER A 142     -21.893  -0.707  -2.526  1.00 10.65           C  
ATOM   1223  OG  SER A 142     -23.281  -0.844  -2.251  1.00 11.51           O  
ATOM   1224  HN  SER A 142     -21.966  -2.985  -3.918  1.00  0.00           H  
ATOM   1225  HG  SER A 142     -23.463  -0.738  -1.325  1.00  0.00           H  
ATOM   1226  N   ARG A 143     -19.690   0.187  -5.103  1.00 13.39           N  
ATOM   1227  CA  ARG A 143     -18.263   0.427  -5.298  1.00 13.64           C  
ATOM   1228  C   ARG A 143     -17.629   1.125  -4.095  1.00 14.09           C  
ATOM   1229  O   ARG A 143     -16.465   0.869  -3.766  1.00 14.41           O  
ATOM   1230  CB  ARG A 143     -18.040   1.264  -6.561  1.00 16.95           C  
ATOM   1231  CG  ARG A 143     -16.599   1.735  -6.741  1.00 17.90           C  
ATOM   1232  CD  ARG A 143     -15.709   0.623  -7.237  1.00 20.04           C  
ATOM   1233  NE  ARG A 143     -16.010   0.269  -8.624  1.00 21.40           N  
ATOM   1234  CZ  ARG A 143     -15.302  -0.605  -9.328  1.00 23.88           C  
ATOM   1235  NH1 ARG A 143     -14.254  -1.223  -8.807  1.00 18.85           N1+
ATOM   1236  NH2 ARG A 143     -15.665  -0.881 -10.575  1.00 21.57           N  
ATOM   1237  HN  ARG A 143     -20.376   0.755  -5.601  1.00  0.00           H  
ATOM   1238  HE  ARG A 143     -16.807   0.718  -9.074  1.00  0.00           H  
ATOM   1239 1HH1 ARG A 143     -13.975  -1.011  -7.849  1.00  0.00           H  
ATOM   1240 2HH1 ARG A 143     -13.710  -1.895  -9.348  1.00  0.00           H  
ATOM   1241 1HH2 ARG A 143     -16.473  -0.405 -10.977  1.00  0.00           H  
ATOM   1242 2HH2 ARG A 143     -15.121  -1.553 -11.116  1.00  0.00           H  
ATOM   1243  N   PHE A 144     -18.352   2.047  -3.461  1.00 12.65           N  
ATOM   1244  CA  PHE A 144     -17.859   2.806  -2.312  1.00 11.44           C  
ATOM   1245  C   PHE A 144     -18.648   2.407  -1.068  1.00 10.24           C  
ATOM   1246  O   PHE A 144     -19.881   2.401  -1.084  1.00  9.80           O  
ATOM   1247  CB  PHE A 144     -17.998   4.323  -2.546  1.00 11.25           C  
ATOM   1248  CG  PHE A 144     -17.212   4.830  -3.721  1.00 13.87           C  
ATOM   1249  CD1 PHE A 144     -17.718   4.741  -5.005  1.00 14.76           C  
ATOM   1250  CD2 PHE A 144     -15.970   5.408  -3.539  1.00 17.48           C  
ATOM   1251  CE1 PHE A 144     -16.991   5.200  -6.085  1.00 18.59           C  
ATOM   1252  CE2 PHE A 144     -15.240   5.872  -4.619  1.00 17.49           C  
ATOM   1253  CZ  PHE A 144     -15.745   5.773  -5.881  1.00 18.51           C  
ATOM   1254  HN  PHE A 144     -19.298   2.233  -3.794  1.00  0.00           H  
ATOM   1255  N   ILE A 145     -17.950   2.090   0.017  1.00  8.91           N  
ATOM   1256  CA  ILE A 145     -18.601   1.605   1.228  1.00  8.77           C  
ATOM   1257  C   ILE A 145     -17.983   2.300   2.437  1.00  8.64           C  
ATOM   1258  O   ILE A 145     -16.757   2.449   2.520  1.00  9.47           O  
ATOM   1259  CB  ILE A 145     -18.468   0.067   1.362  1.00  9.10           C  
ATOM   1260  CG1 ILE A 145     -19.066  -0.631   0.136  1.00  9.98           C  
ATOM   1261  CG2 ILE A 145     -19.128  -0.414   2.638  1.00  9.72           C  
ATOM   1262  CD1 ILE A 145     -18.731  -2.127   0.033  1.00 11.36           C  
ATOM   1263  HN  ILE A 145     -16.935   2.188   0.002  1.00  0.00           H  
ATOM   1264  N   VAL A 146     -18.827   2.729   3.370  1.00  8.07           N  
ATOM   1265  CA  VAL A 146     -18.382   3.294   4.643  1.00  7.89           C  
ATOM   1266  C   VAL A 146     -18.770   2.346   5.768  1.00  7.93           C  
ATOM   1267  O   VAL A 146     -19.935   1.947   5.877  1.00  8.69           O  
ATOM   1268  CB  VAL A 146     -18.988   4.690   4.892  1.00 10.04           C  
ATOM   1269  CG1 VAL A 146     -18.777   5.114   6.355  1.00  9.11           C  
ATOM   1270  CG2 VAL A 146     -18.330   5.699   3.946  1.00 11.93           C  
ATOM   1271  HN  VAL A 146     -19.829   2.661   3.190  1.00  0.00           H  
ATOM   1272  N   VAL A 147     -17.798   1.996   6.607  1.00  7.75           N  
ATOM   1273  CA  VAL A 147     -18.039   1.296   7.864  1.00  8.04           C  
ATOM   1274  C   VAL A 147     -17.908   2.301   9.002  1.00  8.24           C  
ATOM   1275  O   VAL A 147     -16.883   2.998   9.114  1.00 11.61           O  
ATOM   1276  CB  VAL A 147     -17.048   0.129   8.044  1.00  8.75           C  
ATOM   1277  CG1 VAL A 147     -17.267  -0.563   9.392  1.00  9.71           C  
ATOM   1278  CG2 VAL A 147     -17.166  -0.862   6.863  1.00  7.34           C  
ATOM   1279  HN  VAL A 147     -16.836   2.229   6.359  1.00  0.00           H  
ATOM   1280  N   VAL A 148     -18.933   2.392   9.844  1.00  8.35           N  
ATOM   1281  CA  VAL A 148     -18.957   3.342  10.960  1.00 10.12           C  
ATOM   1282  C   VAL A 148     -18.666   2.586  12.250  1.00 12.28           C  
ATOM   1283  O   VAL A 148     -19.430   1.696  12.642  1.00 11.19           O  
ATOM   1284  CB  VAL A 148     -20.300   4.081  11.072  1.00 11.02           C  
ATOM   1285  CG1 VAL A 148     -20.227   5.125  12.192  1.00 12.15           C  
ATOM   1286  CG2 VAL A 148     -20.673   4.769   9.767  1.00 12.64           C  
ATOM   1287  HN  VAL A 148     -19.735   1.776   9.708  1.00  0.00           H  
ATOM   1288  N   GLY A 149     -17.562   2.943  12.905  1.00 11.59           N  
ATOM   1289  CA  GLY A 149     -17.199   2.400  14.200  1.00 11.50           C  
ATOM   1290  C   GLY A 149     -16.033   1.447  14.059  1.00 13.58           C  
ATOM   1291  O   GLY A 149     -16.138   0.452  13.343  1.00 13.63           O  
ATOM   1292  HN  GLY A 149     -16.943   3.631  12.475  1.00  0.00           H  
ATOM   1293  N   GLY A 150     -14.915   1.757  14.708  1.00 13.87           N  
ATOM   1294  CA  GLY A 150     -13.688   1.004  14.546  1.00 12.95           C  
ATOM   1295  C   GLY A 150     -13.314   0.228  15.792  1.00 14.55           C  
ATOM   1296  O   GLY A 150     -12.134   0.133  16.146  1.00 16.32           O  
ATOM   1297  HN  GLY A 150     -14.921   2.555  15.344  1.00  0.00           H  
ATOM   1298  N   GLY A 151     -14.318  -0.301  16.478  1.00 13.13           N  
ATOM   1299  CA  GLY A 151     -14.102  -1.328  17.467  1.00 14.33           C  
ATOM   1300  C   GLY A 151     -13.718  -2.608  16.758  1.00 14.42           C  
ATOM   1301  O   GLY A 151     -13.441  -2.634  15.559  1.00 11.67           O  
ATOM   1302  HN  GLY A 151     -15.268   0.027  16.302  1.00  0.00           H  
ATOM   1303  N   SER A 152     -13.729  -3.705  17.512  1.00 15.05           N  
ATOM   1304  CA  SER A 152     -13.301  -4.960  16.903  1.00 14.56           C  
ATOM   1305  C   SER A 152     -14.246  -5.410  15.780  1.00 15.28           C  
ATOM   1306  O   SER A 152     -13.785  -5.987  14.790  1.00 13.15           O  
ATOM   1307  CB  SER A 152     -13.152  -6.044  17.978  1.00 20.76           C  
ATOM   1308  OG  SER A 152     -14.363  -6.252  18.681  1.00 24.81           O  
ATOM   1309  HN  SER A 152     -14.028  -3.669  18.487  1.00  0.00           H  
ATOM   1310  HG  SER A 152     -14.271  -6.923  19.347  1.00  0.00           H  
ATOM   1311  N   ALA A 153     -15.552  -5.151  15.888  1.00 12.16           N  
ATOM   1312  CA  ALA A 153     -16.450  -5.515  14.789  1.00 12.16           C  
ATOM   1313  C   ALA A 153     -16.153  -4.708  13.525  1.00 11.70           C  
ATOM   1314  O   ALA A 153     -16.076  -5.268  12.420  1.00 10.28           O  
ATOM   1315  CB  ALA A 153     -17.911  -5.319  15.206  1.00 12.28           C  
ATOM   1316  HN  ALA A 153     -15.921  -4.704  16.728  1.00  0.00           H  
ATOM   1317  N   GLY A 154     -15.977  -3.393  13.660  1.00 10.12           N  
ATOM   1318  CA  GLY A 154     -15.795  -2.572  12.483  1.00 10.85           C  
ATOM   1319  C   GLY A 154     -14.501  -2.859  11.747  1.00  9.46           C  
ATOM   1320  O   GLY A 154     -14.463  -2.833  10.513  1.00  8.14           O  
ATOM   1321  HN  GLY A 154     -15.971  -2.969  14.588  1.00  0.00           H  
ATOM   1322  N   VAL A 155     -13.413  -3.108  12.484  1.00  9.54           N  
ATOM   1323  CA  VAL A 155     -12.158  -3.427  11.809  1.00  9.11           C  
ATOM   1324  C   VAL A 155     -12.268  -4.759  11.084  1.00 10.10           C  
ATOM   1325  O   VAL A 155     -11.762  -4.904   9.965  1.00  9.46           O  
ATOM   1326  CB  VAL A 155     -10.961  -3.406  12.785  1.00 11.09           C  
ATOM   1327  CG1 VAL A 155     -10.864  -2.050  13.429  1.00 11.17           C  
ATOM   1328  CG2 VAL A 155     -11.040  -4.529  13.834  1.00 12.05           C  
ATOM   1329  HN  VAL A 155     -13.459  -3.076  13.502  1.00  0.00           H  
ATOM   1330  N   GLU A 156     -12.971  -5.731  11.675  1.00  8.66           N  
ATOM   1331  CA  GLU A 156     -13.195  -6.983  10.960  1.00 10.58           C  
ATOM   1332  C   GLU A 156     -14.072  -6.775   9.734  1.00 11.78           C  
ATOM   1333  O   GLU A 156     -13.785  -7.335   8.665  1.00  9.48           O  
ATOM   1334  CB  GLU A 156     -13.811  -8.033  11.888  1.00 11.84           C  
ATOM   1335  CG  GLU A 156     -12.834  -8.545  12.944  1.00 15.82           C  
ATOM   1336  CD  GLU A 156     -13.369  -9.737  13.741  1.00 22.50           C  
ATOM   1337  OE1 GLU A 156     -14.607  -9.937  13.759  1.00 23.67           O  
ATOM   1338  OE2 GLU A 156     -12.552 -10.476  14.345  1.00 16.96           O1-
ATOM   1339  HN  GLU A 156     -13.346  -5.599  12.614  1.00  0.00           H  
ATOM   1340  N   MET A 157     -15.135  -5.966   9.859  1.00  7.65           N  
ATOM   1341  CA  MET A 157     -16.025  -5.707   8.719  1.00  9.43           C  
ATOM   1342  C   MET A 157     -15.273  -5.080   7.558  1.00  8.65           C  
ATOM   1343  O   MET A 157     -15.380  -5.534   6.409  1.00  9.60           O  
ATOM   1344  CB  MET A 157     -17.185  -4.799   9.138  1.00  9.81           C  
ATOM   1345  CG  MET A 157     -18.215  -4.521   8.022  1.00  8.73           C  
ATOM   1346  SD  MET A 157     -19.341  -5.911   7.741  1.00 14.90           S  
ATOM   1347  CE  MET A 157     -18.629  -6.672   6.311  1.00 12.05           C  
ATOM   1348  HN  MET A 157     -15.328  -5.525  10.758  1.00  0.00           H  
ATOM   1349  N   ALA A 158     -14.525  -4.013   7.829  1.00 10.08           N  
ATOM   1350  CA  ALA A 158     -13.752  -3.362   6.779  1.00  8.90           C  
ATOM   1351  C   ALA A 158     -12.746  -4.318   6.148  1.00 10.57           C  
ATOM   1352  O   ALA A 158     -12.573  -4.337   4.923  1.00  9.58           O  
ATOM   1353  CB  ALA A 158     -13.042  -2.129   7.349  1.00  8.74           C  
ATOM   1354  HN  ALA A 158     -14.492  -3.647   8.781  1.00  0.00           H  
ATOM   1355  N   ALA A 159     -12.085  -5.139   6.961  1.00  8.81           N  
ATOM   1356  CA  ALA A 159     -11.101  -6.060   6.405  1.00 11.23           C  
ATOM   1357  C   ALA A 159     -11.761  -7.130   5.559  1.00  8.36           C  
ATOM   1358  O   ALA A 159     -11.200  -7.533   4.536  1.00 10.07           O  
ATOM   1359  CB  ALA A 159     -10.281  -6.716   7.527  1.00 13.86           C  
ATOM   1360  HN  ALA A 159     -12.265  -5.124   7.965  1.00  0.00           H  
ATOM   1361  N   GLU A 160     -12.932  -7.623   5.979  1.00  8.11           N  
ATOM   1362  CA  GLU A 160     -13.613  -8.650   5.198  1.00  7.36           C  
ATOM   1363  C   GLU A 160     -13.973  -8.126   3.826  1.00  8.64           C  
ATOM   1364  O   GLU A 160     -13.760  -8.812   2.822  1.00  8.89           O  
ATOM   1365  CB  GLU A 160     -14.885  -9.147   5.893  1.00  9.94           C  
ATOM   1366  CG  GLU A 160     -14.664 -10.034   7.096  1.00 11.85           C  
ATOM   1367  CD  GLU A 160     -14.188 -11.452   6.742  1.00 15.82           C  
ATOM   1368  OE1 GLU A 160     -14.479 -11.934   5.614  1.00 13.66           O  
ATOM   1369  OE2 GLU A 160     -13.569 -12.094   7.638  1.00 15.40           O1-
ATOM   1370  HN  GLU A 160     -13.348  -7.281   6.845  1.00  0.00           H  
ATOM   1371  N   ILE A 161     -14.517  -6.909   3.764  1.00  7.05           N  
ATOM   1372  CA  ILE A 161     -14.904  -6.339   2.471  1.00  8.41           C  
ATOM   1373  C   ILE A 161     -13.691  -6.204   1.563  1.00  7.99           C  
ATOM   1374  O   ILE A 161     -13.727  -6.619   0.400  1.00  7.82           O  
ATOM   1375  CB  ILE A 161     -15.612  -4.985   2.665  1.00  7.83           C  
ATOM   1376  CG1 ILE A 161     -16.896  -5.179   3.488  1.00  7.48           C  
ATOM   1377  CG2 ILE A 161     -15.913  -4.355   1.299  1.00  8.42           C  
ATOM   1378  CD1 ILE A 161     -17.514  -3.859   4.004  1.00  8.88           C  
ATOM   1379  HN  ILE A 161     -14.664  -6.374   4.620  1.00  0.00           H  
ATOM   1380  N   LYS A 162     -12.601  -5.599   2.063  1.00  7.06           N  
ATOM   1381  CA  LYS A 162     -11.457  -5.363   1.175  1.00  9.59           C  
ATOM   1382  C   LYS A 162     -10.720  -6.653   0.812  1.00 10.16           C  
ATOM   1383  O   LYS A 162     -10.067  -6.702  -0.242  1.00 10.40           O  
ATOM   1384  CB  LYS A 162     -10.454  -4.381   1.794  1.00 12.11           C  
ATOM   1385  CG  LYS A 162     -10.711  -2.926   1.491  1.00 17.01           C  
ATOM   1386  CD  LYS A 162     -10.651  -2.629  -0.003  1.00 14.10           C  
ATOM   1387  CE  LYS A 162      -9.348  -1.972  -0.419  1.00 15.70           C  
ATOM   1388  NZ  LYS A 162      -9.460  -1.339  -1.757  1.00 13.87           N1+
ATOM   1389  HN  LYS A 162     -12.569  -5.309   3.041  1.00  0.00           H  
ATOM   1390  HZ1 LYS A 162      -8.584  -0.897  -2.037  1.00  0.00           H  
ATOM   1391  HZ2 LYS A 162     -10.238  -0.681  -1.794  1.00  0.00           H  
ATOM   1392  HZ3 LYS A 162      -9.783  -2.005  -2.459  1.00  0.00           H  
ATOM   1393  N   THR A 163     -10.808  -7.691   1.646  1.00  9.33           N  
ATOM   1394  CA  THR A 163     -10.191  -8.972   1.284  1.00  8.74           C  
ATOM   1395  C   THR A 163     -10.985  -9.695   0.207  1.00 10.58           C  
ATOM   1396  O   THR A 163     -10.396 -10.273  -0.721  1.00  9.50           O  
ATOM   1397  CB  THR A 163     -10.060  -9.869   2.521  1.00  9.78           C  
ATOM   1398  CG2 THR A 163      -9.364 -11.183   2.159  1.00 10.67           C  
ATOM   1399  OG1 THR A 163      -9.309  -9.184   3.532  1.00  9.76           O  
ATOM   1400  HN  THR A 163     -11.303  -7.594   2.533  1.00  0.00           H  
ATOM   1401  HG1 THR A 163      -9.228  -9.740   4.298  1.00  0.00           H  
ATOM   1402  N   GLU A 164     -12.314  -9.708   0.323  1.00  7.87           N  
ATOM   1403  CA  GLU A 164     -13.141 -10.355  -0.689  1.00 10.08           C  
ATOM   1404  C   GLU A 164     -13.256  -9.524  -1.966  1.00 11.47           C  
ATOM   1405  O   GLU A 164     -13.395 -10.089  -3.060  1.00 10.37           O  
ATOM   1406  CB  GLU A 164     -14.540 -10.630  -0.127  1.00  9.77           C  
ATOM   1407  CG  GLU A 164     -14.526 -11.592   1.030  1.00 12.17           C  
ATOM   1408  CD  GLU A 164     -13.859 -12.926   0.658  1.00 17.77           C  
ATOM   1409  OE1 GLU A 164     -14.459 -13.651  -0.152  1.00 18.94           O  
ATOM   1410  OE2 GLU A 164     -12.732 -13.226   1.144  1.00 15.33           O1-
ATOM   1411  HN  GLU A 164     -12.756  -9.261   1.127  1.00  0.00           H  
ATOM   1412  N   TYR A 165     -13.207  -8.196  -1.855  1.00  8.86           N  
ATOM   1413  CA  TYR A 165     -13.441  -7.289  -2.982  1.00  9.15           C  
ATOM   1414  C   TYR A 165     -12.370  -6.213  -2.999  1.00  9.41           C  
ATOM   1415  O   TYR A 165     -12.636  -5.054  -2.663  1.00  9.10           O  
ATOM   1416  CB  TYR A 165     -14.818  -6.635  -2.900  1.00 10.12           C  
ATOM   1417  CG  TYR A 165     -15.944  -7.617  -2.750  1.00 10.70           C  
ATOM   1418  CD1 TYR A 165     -16.474  -8.253  -3.857  1.00 12.70           C  
ATOM   1419  CD2 TYR A 165     -16.476  -7.908  -1.501  1.00  9.86           C  
ATOM   1420  CE1 TYR A 165     -17.491  -9.165  -3.740  1.00 11.79           C  
ATOM   1421  CE2 TYR A 165     -17.519  -8.826  -1.370  1.00 12.19           C  
ATOM   1422  CZ  TYR A 165     -18.011  -9.446  -2.497  1.00 15.73           C  
ATOM   1423  OH  TYR A 165     -19.034 -10.364  -2.383  1.00 14.57           O  
ATOM   1424  HN  TYR A 165     -12.997  -7.792  -0.942  1.00  0.00           H  
ATOM   1425  HH  TYR A 165     -19.393 -10.558  -1.525  1.00  0.00           H  
ATOM   1426  N   PRO A 166     -11.144  -6.558  -3.376  1.00  9.04           N  
ATOM   1427  CA  PRO A 166     -10.068  -5.550  -3.321  1.00 13.20           C  
ATOM   1428  C   PRO A 166     -10.333  -4.354  -4.205  1.00 12.42           C  
ATOM   1429  O   PRO A 166      -9.775  -3.275  -3.950  1.00 10.60           O  
ATOM   1430  CB  PRO A 166      -8.821  -6.326  -3.772  1.00 14.45           C  
ATOM   1431  CG  PRO A 166      -9.336  -7.601  -4.377  1.00 15.46           C  
ATOM   1432  CD  PRO A 166     -10.636  -7.903  -3.698  1.00 10.97           C  
ATOM   1433  N   GLU A 167     -11.200  -4.496  -5.211  1.00  9.54           N  
ATOM   1434  CA  GLU A 167     -11.472  -3.389  -6.119  1.00 14.03           C  
ATOM   1435  C   GLU A 167     -12.436  -2.349  -5.540  1.00 15.46           C  
ATOM   1436  O   GLU A 167     -12.621  -1.298  -6.156  1.00 13.87           O  
ATOM   1437  CB  GLU A 167     -12.016  -3.936  -7.447  1.00 16.45           C  
ATOM   1438  CG  GLU A 167     -13.467  -4.406  -7.377  1.00 16.59           C  
ATOM   1439  CD  GLU A 167     -13.647  -5.829  -6.812  1.00 17.18           C  
ATOM   1440  OE1 GLU A 167     -12.669  -6.426  -6.287  1.00 12.34           O  
ATOM   1441  OE2 GLU A 167     -14.789  -6.362  -6.924  1.00 11.18           O1-
ATOM   1442  HN  GLU A 167     -11.676  -5.388  -5.345  1.00  0.00           H  
ATOM   1443  N   LYS A 168     -13.059  -2.606  -4.396  1.00 10.68           N  
ATOM   1444  CA  LYS A 168     -13.967  -1.632  -3.801  1.00 12.16           C  
ATOM   1445  C   LYS A 168     -13.189  -0.619  -2.949  1.00 16.72           C  
ATOM   1446  O   LYS A 168     -12.062  -0.862  -2.512  1.00 13.50           O  
ATOM   1447  CB  LYS A 168     -15.035  -2.335  -2.966  1.00 12.32           C  
ATOM   1448  CG  LYS A 168     -16.027  -3.159  -3.809  1.00 11.09           C  
ATOM   1449  CD  LYS A 168     -17.075  -3.817  -2.942  1.00 12.95           C  
ATOM   1450  CE  LYS A 168     -17.880  -4.781  -3.765  1.00 10.42           C  
ATOM   1451  NZ  LYS A 168     -18.668  -4.018  -4.822  1.00 13.06           N1+
ATOM   1452  HN  LYS A 168     -12.900  -3.497  -3.926  1.00  0.00           H  
ATOM   1453  HZ1 LYS A 168     -19.215  -4.673  -5.381  1.00  0.00           H  
ATOM   1454  HZ2 LYS A 168     -18.067  -3.429  -5.398  1.00  0.00           H  
ATOM   1455  HZ3 LYS A 168     -19.247  -3.284  -4.414  1.00  0.00           H  
ATOM   1456  N   GLU A 169     -13.801   0.539  -2.734  1.00 12.66           N  
ATOM   1457  CA  GLU A 169     -13.219   1.599  -1.923  1.00 16.39           C  
ATOM   1458  C   GLU A 169     -13.887   1.564  -0.561  1.00 16.72           C  
ATOM   1459  O   GLU A 169     -15.100   1.756  -0.465  1.00 13.36           O  
ATOM   1460  CB  GLU A 169     -13.419   2.973  -2.572  1.00 18.15           C  
ATOM   1461  CG  GLU A 169     -12.748   3.099  -3.929  1.00 27.41           C  
ATOM   1462  CD  GLU A 169     -11.239   3.051  -3.816  1.00 53.14           C  
ATOM   1463  OE1 GLU A 169     -10.701   3.499  -2.777  1.00 67.92           O  
ATOM   1464  OE2 GLU A 169     -10.588   2.549  -4.757  1.00 65.27           O1-
ATOM   1465  HN  GLU A 169     -14.717   0.693  -3.155  1.00  0.00           H  
ATOM   1466  N   VAL A 170     -13.109   1.320   0.486  1.00 12.37           N  
ATOM   1467  CA  VAL A 170     -13.664   1.133   1.820  1.00 11.52           C  
ATOM   1468  C   VAL A 170     -13.072   2.171   2.754  1.00 14.35           C  
ATOM   1469  O   VAL A 170     -11.846   2.311   2.847  1.00 11.18           O  
ATOM   1470  CB  VAL A 170     -13.394  -0.283   2.353  1.00 12.90           C  
ATOM   1471  CG1 VAL A 170     -13.974  -0.415   3.766  1.00 13.00           C  
ATOM   1472  CG2 VAL A 170     -13.969  -1.330   1.384  1.00 11.27           C  
ATOM   1473  HN  VAL A 170     -12.099   1.262   0.354  1.00  0.00           H  
ATOM   1474  N   THR A 171     -13.938   2.876   3.469  1.00 10.15           N  
ATOM   1475  CA  THR A 171     -13.528   3.844   4.469  1.00 11.58           C  
ATOM   1476  C   THR A 171     -14.108   3.413   5.805  1.00 11.90           C  
ATOM   1477  O   THR A 171     -15.301   3.082   5.894  1.00 10.68           O  
ATOM   1478  CB  THR A 171     -14.004   5.264   4.112  1.00 13.90           C  
ATOM   1479  CG2 THR A 171     -13.637   6.249   5.217  1.00 13.79           C  
ATOM   1480  OG1 THR A 171     -13.391   5.673   2.879  1.00 15.41           O  
ATOM   1481  HN  THR A 171     -14.935   2.732   3.309  1.00  0.00           H  
ATOM   1482  HG1 THR A 171     -13.685   6.549   2.659  1.00  0.00           H  
ATOM   1483  N   LEU A 172     -13.260   3.378   6.823  1.00  9.86           N  
ATOM   1484  CA  LEU A 172     -13.680   3.085   8.188  1.00 11.19           C  
ATOM   1485  C   LEU A 172     -13.585   4.377   8.989  1.00 12.68           C  
ATOM   1486  O   LEU A 172     -12.518   4.997   9.034  1.00 12.20           O  
ATOM   1487  CB  LEU A 172     -12.794   1.991   8.797  1.00 10.60           C  
ATOM   1488  CG  LEU A 172     -12.986   1.674  10.276  1.00 11.14           C  
ATOM   1489  CD1 LEU A 172     -14.352   1.055  10.488  1.00 13.02           C  
ATOM   1490  CD2 LEU A 172     -11.892   0.694  10.729  1.00 13.77           C  
ATOM   1491  HN  LEU A 172     -12.273   3.564   6.644  1.00  0.00           H  
ATOM   1492  N   ILE A 173     -14.694   4.800   9.589  1.00 10.63           N  
ATOM   1493  CA  ILE A 173     -14.740   6.034  10.371  1.00 11.78           C  
ATOM   1494  C   ILE A 173     -14.885   5.659  11.839  1.00 13.26           C  
ATOM   1495  O   ILE A 173     -15.836   4.965  12.220  1.00 11.14           O  
ATOM   1496  CB  ILE A 173     -15.876   6.961   9.922  1.00 12.92           C  
ATOM   1497  CG1 ILE A 173     -15.815   7.175   8.419  1.00 11.15           C  
ATOM   1498  CG2 ILE A 173     -15.767   8.321  10.681  1.00 13.44           C  
ATOM   1499  CD1 ILE A 173     -16.981   7.982   7.826  1.00 15.51           C  
ATOM   1500  HN  ILE A 173     -15.544   4.243   9.500  1.00  0.00           H  
ATOM   1501  N   HIS A 174     -13.969   6.145  12.663  1.00 15.10           N  
ATOM   1502  CA  HIS A 174     -13.902   5.743  14.061  1.00 14.04           C  
ATOM   1503  C   HIS A 174     -13.711   6.974  14.939  1.00 16.70           C  
ATOM   1504  O   HIS A 174     -12.908   7.851  14.618  1.00 16.66           O  
ATOM   1505  CB  HIS A 174     -12.741   4.775  14.275  1.00 13.86           C  
ATOM   1506  CG  HIS A 174     -12.650   4.249  15.672  1.00 16.36           C  
ATOM   1507  CD2 HIS A 174     -11.588   4.074  16.492  1.00 17.26           C  
ATOM   1508  ND1 HIS A 174     -13.752   3.814  16.373  1.00 14.47           N  
ATOM   1509  CE1 HIS A 174     -13.377   3.405  17.570  1.00 17.30           C  
ATOM   1510  NE2 HIS A 174     -12.069   3.538  17.664  1.00 18.10           N  
ATOM   1511  HN  HIS A 174     -13.291   6.820  12.308  1.00  0.00           H  
ATOM   1512  HD1 HIS A 174     -14.710   3.809  16.022  1.00  0.00           H  
ATOM   1513  HE2 HIS A 174     -11.505   3.284  18.475  1.00  0.00           H  
ATOM   1514  N   SER A 175     -14.418   7.015  16.070  1.00 17.69           N  
ATOM   1515  CA  SER A 175     -14.400   8.212  16.911  1.00 18.38           C  
ATOM   1516  C   SER A 175     -13.172   8.316  17.803  1.00 19.05           C  
ATOM   1517  O   SER A 175     -12.934   9.385  18.377  1.00 20.60           O  
ATOM   1518  CB  SER A 175     -15.664   8.267  17.775  1.00 20.27           C  
ATOM   1519  OG  SER A 175     -15.805   7.077  18.535  1.00 22.76           O  
ATOM   1520  HN  SER A 175     -14.974   6.207  16.350  1.00  0.00           H  
ATOM   1521  HG  SER A 175     -16.589   7.111  19.071  1.00  0.00           H  
ATOM   1522  N   GLN A 176     -12.379   7.263  17.935  1.00 21.02           N  
ATOM   1523  CA  GLN A 176     -11.240   7.286  18.841  1.00 21.92           C  
ATOM   1524  C   GLN A 176      -9.945   7.358  18.043  1.00 22.02           C  
ATOM   1525  O   GLN A 176      -9.936   7.232  16.819  1.00 20.42           O  
ATOM   1526  CB  GLN A 176     -11.250   6.057  19.757  1.00 23.01           C  
ATOM   1527  CG  GLN A 176     -12.595   5.775  20.416  1.00 24.48           C  
ATOM   1528  CD  GLN A 176     -13.053   6.915  21.316  1.00 33.93           C  
ATOM   1529  NE2 GLN A 176     -14.364   7.032  21.512  1.00 50.18           N  
ATOM   1530  OE1 GLN A 176     -12.233   7.686  21.820  1.00 36.33           O  
ATOM   1531  HN  GLN A 176     -12.570   6.421  17.392  1.00  0.00           H  
ATOM   1532 1HE2 GLN A 176     -14.671   7.796  22.115  1.00  0.00           H  
ATOM   1533 2HE2 GLN A 176     -15.042   6.394  21.095  1.00  0.00           H  
ATOM   1534  N   VAL A 177      -8.833   7.539  18.757  1.00 23.12           N  
ATOM   1535  CA  VAL A 177      -7.539   7.625  18.084  1.00 24.93           C  
ATOM   1536  C   VAL A 177      -7.040   6.245  17.660  1.00 22.74           C  
ATOM   1537  O   VAL A 177      -6.431   6.094  16.597  1.00 25.84           O  
ATOM   1538  CB  VAL A 177      -6.509   8.336  18.987  1.00 28.41           C  
ATOM   1539  CG1 VAL A 177      -5.295   8.744  18.164  1.00 30.58           C  
ATOM   1540  CG2 VAL A 177      -7.141   9.559  19.672  1.00 28.37           C  
ATOM   1541  HN  VAL A 177      -8.886   7.617  19.773  1.00  0.00           H  
ATOM   1542  N   ALA A 178      -7.261   5.227  18.485  1.00 22.96           N  
ATOM   1543  CA  ALA A 178      -6.792   3.872  18.217  1.00 23.54           C  
ATOM   1544  C   ALA A 178      -7.969   2.927  17.994  1.00 22.82           C  
ATOM   1545  O   ALA A 178      -9.089   3.161  18.461  1.00 20.74           O  
ATOM   1546  CB  ALA A 178      -5.915   3.355  19.366  1.00 21.20           C  
ATOM   1547  HN  ALA A 178      -7.782   5.401  19.344  1.00  0.00           H  
ATOM   1548  N   LEU A 179      -7.689   1.816  17.315  1.00 23.15           N  
ATOM   1549  CA  LEU A 179      -8.711   0.884  16.867  1.00 19.07           C  
ATOM   1550  C   LEU A 179      -8.896  -0.273  17.838  1.00 22.80           C  
ATOM   1551  O   LEU A 179      -7.990  -0.627  18.595  1.00 22.83           O  
ATOM   1552  CB  LEU A 179      -8.344   0.338  15.489  1.00 17.86           C  
ATOM   1553  CG  LEU A 179      -8.331   1.380  14.377  1.00 19.40           C  
ATOM   1554  CD1 LEU A 179      -7.642   0.804  13.142  1.00 17.74           C  
ATOM   1555  CD2 LEU A 179      -9.752   1.821  14.040  1.00 18.05           C  
ATOM   1556  HN  LEU A 179      -6.714   1.610  17.100  1.00  0.00           H  
ATOM   1557  N   ALA A 180     -10.088  -0.874  17.789  1.00 21.98           N  
ATOM   1558  CA  ALA A 180     -10.432  -2.056  18.574  1.00 22.86           C  
ATOM   1559  C   ALA A 180     -10.324  -1.802  20.077  1.00 28.02           C  
ATOM   1560  O   ALA A 180     -10.135  -0.659  20.516  1.00 27.78           O  
ATOM   1561  CB  ALA A 180      -9.568  -3.249  18.151  1.00 21.88           C  
ATOM   1562  HN  ALA A 180     -10.798  -0.485  17.168  1.00  0.00           H  
ATOM   1563  N   ASP A 181     -10.457  -2.864  20.871  1.00 28.73           N  
ATOM   1564  CA  ASP A 181     -10.734  -2.725  22.296  1.00 31.29           C  
ATOM   1565  C   ASP A 181      -9.578  -2.093  23.054  1.00 30.64           C  
ATOM   1566  O   ASP A 181      -8.410  -2.428  22.840  1.00 27.35           O  
ATOM   1567  CB  ASP A 181     -11.045  -4.088  22.911  1.00 35.92           C  
ATOM   1568  CG  ASP A 181     -12.444  -4.549  22.610  1.00 41.62           C  
ATOM   1569  OD1 ASP A 181     -12.744  -4.822  21.427  1.00 78.61           O  
ATOM   1570  OD2 ASP A 181     -13.244  -4.634  23.564  1.00 41.70           O1-
ATOM   1571  HN  ASP A 181     -10.363  -3.798  20.472  1.00  0.00           H  
ATOM   1572  N   LYS A 182      -9.923  -1.199  23.982  1.00 30.34           N  
ATOM   1573  CA  LYS A 182      -8.910  -0.568  24.816  1.00 32.79           C  
ATOM   1574  C   LYS A 182      -8.170  -1.587  25.675  1.00 34.05           C  
ATOM   1575  O   LYS A 182      -7.007  -1.366  26.029  1.00 34.27           O  
ATOM   1576  CB  LYS A 182      -9.556   0.507  25.692  1.00 35.00           C  
ATOM   1577  HN  LYS A 182     -10.905  -0.955  24.108  1.00  0.00           H  
ATOM   1578  N   GLU A 183      -8.813  -2.713  26.008  1.00 35.54           N  
ATOM   1579  CA  GLU A 183      -8.164  -3.705  26.862  1.00 37.59           C  
ATOM   1580  C   GLU A 183      -7.040  -4.442  26.150  1.00 32.18           C  
ATOM   1581  O   GLU A 183      -6.219  -5.081  26.815  1.00 29.60           O  
ATOM   1582  CB  GLU A 183      -9.174  -4.733  27.379  1.00 39.59           C  
ATOM   1583  CG  GLU A 183     -10.216  -4.183  28.333  1.00 48.00           C  
ATOM   1584  CD  GLU A 183     -11.392  -3.553  27.607  1.00 55.58           C  
ATOM   1585  OE1 GLU A 183     -11.290  -3.326  26.377  1.00 55.46           O  
ATOM   1586  OE2 GLU A 183     -12.422  -3.288  28.265  1.00 63.88           O1-
ATOM   1587  HN  GLU A 183      -9.759  -2.879  25.664  1.00  0.00           H  
ATOM   1588  N   LEU A 184      -6.992  -4.390  24.825  1.00 27.29           N  
ATOM   1589  CA  LEU A 184      -5.980  -5.139  24.105  1.00 24.32           C  
ATOM   1590  C   LEU A 184      -4.596  -4.547  24.332  1.00 23.90           C  
ATOM   1591  O   LEU A 184      -4.435  -3.350  24.592  1.00 23.45           O  
ATOM   1592  CB  LEU A 184      -6.279  -5.143  22.612  1.00 23.88           C  
ATOM   1593  CG  LEU A 184      -7.569  -5.832  22.190  1.00 21.98           C  
ATOM   1594  CD1 LEU A 184      -7.904  -5.452  20.748  1.00 20.79           C  
ATOM   1595  CD2 LEU A 184      -7.444  -7.330  22.327  1.00 23.01           C  
ATOM   1596  HN  LEU A 184      -7.667  -3.823  24.312  1.00  0.00           H  
ATOM   1597  N   LEU A 185      -3.590  -5.408  24.205  1.00 21.17           N  
ATOM   1598  CA  LEU A 185      -2.206  -4.968  24.148  1.00 21.55           C  
ATOM   1599  C   LEU A 185      -2.053  -3.857  23.112  1.00 23.09           C  
ATOM   1600  O   LEU A 185      -2.581  -3.981  22.000  1.00 21.64           O  
ATOM   1601  CB  LEU A 185      -1.296  -6.138  23.769  1.00 20.99           C  
ATOM   1602  CG  LEU A 185      -1.136  -7.316  24.724  1.00 26.11           C  
ATOM   1603  CD1 LEU A 185      -0.450  -8.484  24.020  1.00 24.33           C  
ATOM   1604  CD2 LEU A 185      -0.341  -6.889  25.956  1.00 27.27           C  
ATOM   1605  HN  LEU A 185      -3.796  -6.405  24.146  1.00  0.00           H  
ATOM   1606  N   PRO A 186      -1.338  -2.776  23.421  1.00 23.19           N  
ATOM   1607  CA  PRO A 186      -1.061  -1.765  22.381  1.00 21.76           C  
ATOM   1608  C   PRO A 186      -0.455  -2.343  21.106  1.00 22.41           C  
ATOM   1609  O   PRO A 186      -0.770  -1.858  20.010  1.00 23.38           O  
ATOM   1610  CB  PRO A 186      -0.101  -0.804  23.092  1.00 24.29           C  
ATOM   1611  CG  PRO A 186      -0.541  -0.884  24.535  1.00 20.21           C  
ATOM   1612  CD  PRO A 186      -0.895  -2.330  24.760  1.00 20.80           C  
ATOM   1613  N   SER A 187       0.390  -3.374  21.211  1.00 19.40           N  
ATOM   1614  CA  SER A 187       0.973  -3.999  20.022  1.00 19.28           C  
ATOM   1615  C   SER A 187      -0.103  -4.578  19.111  1.00 20.67           C  
ATOM   1616  O   SER A 187       0.011  -4.523  17.877  1.00 20.20           O  
ATOM   1617  CB  SER A 187       1.947  -5.100  20.433  1.00 20.77           C  
ATOM   1618  OG  SER A 187       1.275  -6.116  21.166  1.00 21.62           O  
ATOM   1619  HN  SER A 187       0.633  -3.731  22.135  1.00  0.00           H  
ATOM   1620  HG  SER A 187       1.881  -6.801  21.422  1.00  0.00           H  
ATOM   1621  N   VAL A 188      -1.142  -5.166  19.702  1.00 21.35           N  
ATOM   1622  CA  VAL A 188      -2.232  -5.714  18.906  1.00 19.43           C  
ATOM   1623  C   VAL A 188      -2.979  -4.593  18.197  1.00 18.66           C  
ATOM   1624  O   VAL A 188      -3.288  -4.686  17.004  1.00 15.77           O  
ATOM   1625  CB  VAL A 188      -3.172  -6.546  19.794  1.00 19.56           C  
ATOM   1626  CG1 VAL A 188      -4.481  -6.855  19.058  1.00 17.62           C  
ATOM   1627  CG2 VAL A 188      -2.481  -7.823  20.236  1.00 19.94           C  
ATOM   1628  HN  VAL A 188      -1.175  -5.233  20.719  1.00  0.00           H  
ATOM   1629  N   ARG A 189      -3.298  -3.531  18.932  1.00 18.28           N  
ATOM   1630  CA  ARG A 189      -4.083  -2.441  18.363  1.00 18.79           C  
ATOM   1631  C   ARG A 189      -3.339  -1.749  17.232  1.00 18.87           C  
ATOM   1632  O   ARG A 189      -3.945  -1.352  16.228  1.00 17.60           O  
ATOM   1633  CB  ARG A 189      -4.443  -1.440  19.457  1.00 19.60           C  
ATOM   1634  CG  ARG A 189      -5.292  -2.027  20.568  1.00 19.30           C  
ATOM   1635  CD  ARG A 189      -5.632  -0.956  21.573  1.00 22.84           C  
ATOM   1636  NE  ARG A 189      -6.813  -0.199  21.185  1.00 24.18           N  
ATOM   1637  CZ  ARG A 189      -7.209   0.916  21.781  1.00 28.64           C  
ATOM   1638  NH1 ARG A 189      -6.497   1.466  22.750  1.00 29.37           N1+
ATOM   1639  NH2 ARG A 189      -8.356   1.482  21.411  1.00 22.73           N  
ATOM   1640  HN  ARG A 189      -2.991  -3.478  19.903  1.00  0.00           H  
ATOM   1641  HE  ARG A 189      -7.370  -0.549  20.406  1.00  0.00           H  
ATOM   1642 1HH1 ARG A 189      -5.618   1.032  23.033  1.00  0.00           H  
ATOM   1643 2HH1 ARG A 189      -6.802   2.324  23.209  1.00  0.00           H  
ATOM   1644 1HH2 ARG A 189      -8.905   1.058  20.664  1.00  0.00           H  
ATOM   1645 2HH2 ARG A 189      -8.661   2.340  21.870  1.00  0.00           H  
ATOM   1646  N   GLN A 190      -2.024  -1.599  17.368  1.00 20.30           N  
ATOM   1647  CA  GLN A 190      -1.258  -0.964  16.300  1.00 21.94           C  
ATOM   1648  C   GLN A 190      -1.152  -1.868  15.075  1.00 20.40           C  
ATOM   1649  O   GLN A 190      -1.191  -1.386  13.935  1.00 17.95           O  
ATOM   1650  CB  GLN A 190       0.130  -0.575  16.811  1.00 22.72           C  
ATOM   1651  CG  GLN A 190       1.006   0.109  15.757  1.00 27.36           C  
ATOM   1652  CD  GLN A 190       0.400   1.397  15.217  1.00 30.33           C  
ATOM   1653  NE2 GLN A 190       0.784   1.761  14.006  1.00 29.08           N  
ATOM   1654  OE1 GLN A 190      -0.392   2.061  15.888  1.00 33.43           O  
ATOM   1655  HN  GLN A 190      -1.554  -1.925  18.213  1.00  0.00           H  
ATOM   1656 1HE2 GLN A 190       1.440   1.211  13.451  1.00  0.00           H  
ATOM   1657 2HE2 GLN A 190       0.378   2.624  13.644  1.00  0.00           H  
ATOM   1658  N   GLU A 191      -1.000  -3.181  15.284  1.00 17.99           N  
ATOM   1659  CA  GLU A 191      -0.931  -4.083  14.139  1.00 19.25           C  
ATOM   1660  C   GLU A 191      -2.260  -4.129  13.385  1.00 18.93           C  
ATOM   1661  O   GLU A 191      -2.264  -4.233  12.153  1.00 16.37           O  
ATOM   1662  CB  GLU A 191      -0.503  -5.482  14.589  1.00 20.46           C  
ATOM   1663  CG  GLU A 191      -0.230  -6.480  13.460  1.00 24.85           C  
ATOM   1664  CD  GLU A 191       0.953  -6.078  12.575  1.00 35.45           C  
ATOM   1665  OE1 GLU A 191       1.688  -5.132  12.942  1.00 34.50           O  
ATOM   1666  OE2 GLU A 191       1.150  -6.714  11.513  1.00 43.84           O1-
ATOM   1667  HN  GLU A 191      -0.933  -3.547  16.234  1.00  0.00           H  
ATOM   1668  N   VAL A 192      -3.390  -4.038  14.100  1.00 15.59           N  
ATOM   1669  CA  VAL A 192      -4.696  -3.946  13.435  1.00 15.66           C  
ATOM   1670  C   VAL A 192      -4.714  -2.761  12.478  1.00 15.26           C  
ATOM   1671  O   VAL A 192      -5.159  -2.864  11.327  1.00 14.13           O  
ATOM   1672  CB  VAL A 192      -5.825  -3.824  14.474  1.00 14.86           C  
ATOM   1673  CG1 VAL A 192      -7.142  -3.489  13.769  1.00 15.37           C  
ATOM   1674  CG2 VAL A 192      -5.970  -5.121  15.259  1.00 13.86           C  
ATOM   1675  HN  VAL A 192      -3.342  -4.033  15.119  1.00  0.00           H  
ATOM   1676  N   LYS A 193      -4.232  -1.611  12.947  1.00 13.87           N  
ATOM   1677  CA  LYS A 193      -4.175  -0.433  12.082  1.00 15.94           C  
ATOM   1678  C   LYS A 193      -3.306  -0.686  10.854  1.00 17.78           C  
ATOM   1679  O   LYS A 193      -3.680  -0.314   9.734  1.00 14.12           O  
ATOM   1680  CB  LYS A 193      -3.661   0.770  12.880  1.00 17.24           C  
ATOM   1681  CG  LYS A 193      -3.601   2.081  12.104  1.00 16.91           C  
ATOM   1682  CD  LYS A 193      -3.228   3.216  13.054  1.00 20.62           C  
ATOM   1683  CE  LYS A 193      -3.200   4.567  12.349  1.00 25.32           C  
ATOM   1684  NZ  LYS A 193      -2.776   5.643  13.302  1.00 30.28           N1+
ATOM   1685  HN  LYS A 193      -3.902  -1.552  13.910  1.00  0.00           H  
ATOM   1686  HZ1 LYS A 193      -2.757   6.547  12.830  1.00  0.00           H  
ATOM   1687  HZ2 LYS A 193      -1.884   5.427  13.746  1.00  0.00           H  
ATOM   1688  HZ3 LYS A 193      -3.360   5.662  14.138  1.00  0.00           H  
ATOM   1689  N   GLU A 194      -2.139  -1.306  11.038  1.00 18.65           N  
ATOM   1690  CA  GLU A 194      -1.222  -1.481   9.911  1.00 20.75           C  
ATOM   1691  C   GLU A 194      -1.788  -2.440   8.877  1.00 21.45           C  
ATOM   1692  O   GLU A 194      -1.589  -2.250   7.671  1.00 17.06           O  
ATOM   1693  CB  GLU A 194       0.136  -1.984  10.397  1.00 25.12           C  
ATOM   1694  CG  GLU A 194       0.918  -0.941  11.189  1.00 29.17           C  
ATOM   1695  CD  GLU A 194       1.172   0.319  10.379  1.00 42.19           C  
ATOM   1696  OE1 GLU A 194       1.425   0.208   9.157  1.00 50.21           O  
ATOM   1697  OE2 GLU A 194       1.108   1.424  10.963  1.00 61.67           O1-
ATOM   1698  HN  GLU A 194      -1.887  -1.657  11.962  1.00  0.00           H  
ATOM   1699  N   ILE A 195      -2.455  -3.500   9.335  1.00 15.27           N  
ATOM   1700  CA  ILE A 195      -3.047  -4.456   8.403  1.00 15.62           C  
ATOM   1701  C   ILE A 195      -4.120  -3.774   7.572  1.00 16.54           C  
ATOM   1702  O   ILE A 195      -4.162  -3.921   6.344  1.00 14.58           O  
ATOM   1703  CB  ILE A 195      -3.602  -5.666   9.173  1.00 16.80           C  
ATOM   1704  CG1 ILE A 195      -2.438  -6.465   9.777  1.00 17.78           C  
ATOM   1705  CG2 ILE A 195      -4.463  -6.544   8.261  1.00 17.46           C  
ATOM   1706  CD1 ILE A 195      -2.850  -7.405  10.910  1.00 21.61           C  
ATOM   1707  HN  ILE A 195      -2.552  -3.644  10.340  1.00  0.00           H  
ATOM   1708  N   LEU A 196      -5.009  -3.013   8.227  1.00 13.49           N  
ATOM   1709  CA  LEU A 196      -6.053  -2.305   7.484  1.00 16.11           C  
ATOM   1710  C   LEU A 196      -5.452  -1.382   6.432  1.00 16.16           C  
ATOM   1711  O   LEU A 196      -5.890  -1.373   5.275  1.00 13.36           O  
ATOM   1712  CB  LEU A 196      -6.945  -1.506   8.436  1.00 13.24           C  
ATOM   1713  CG  LEU A 196      -7.890  -2.368   9.268  1.00 13.67           C  
ATOM   1714  CD1 LEU A 196      -8.750  -1.486  10.176  1.00 15.33           C  
ATOM   1715  CD2 LEU A 196      -8.775  -3.156   8.350  1.00 14.10           C  
ATOM   1716  HN  LEU A 196      -4.958  -2.928   9.242  1.00  0.00           H  
ATOM   1717  N   LEU A 197      -4.448  -0.590   6.817  1.00 15.94           N  
ATOM   1718  CA  LEU A 197      -3.838   0.329   5.855  1.00 16.41           C  
ATOM   1719  C   LEU A 197      -3.208  -0.428   4.686  1.00 19.46           C  
ATOM   1720  O   LEU A 197      -3.371  -0.032   3.527  1.00 16.90           O  
ATOM   1721  CB  LEU A 197      -2.798   1.207   6.552  1.00 16.52           C  
ATOM   1722  CG  LEU A 197      -3.389   2.254   7.524  1.00 17.37           C  
ATOM   1723  CD1 LEU A 197      -2.334   2.925   8.407  1.00 18.67           C  
ATOM   1724  CD2 LEU A 197      -4.222   3.320   6.749  1.00 13.81           C  
ATOM   1725  HN  LEU A 197      -4.108  -0.625   7.778  1.00  0.00           H  
ATOM   1726  N   ARG A 198      -2.500  -1.529   4.968  1.00 14.32           N  
ATOM   1727  CA  ARG A 198      -1.899  -2.320   3.890  1.00 17.93           C  
ATOM   1728  C   ARG A 198      -2.948  -2.944   2.971  1.00 21.23           C  
ATOM   1729  O   ARG A 198      -2.666  -3.191   1.793  1.00 20.79           O  
ATOM   1730  CB  ARG A 198      -1.011  -3.430   4.455  1.00 20.21           C  
ATOM   1731  CG  ARG A 198       0.260  -3.011   5.205  1.00 27.95           C  
ATOM   1732  CD  ARG A 198       1.035  -4.283   5.656  1.00 33.64           C  
ATOM   1733  NE  ARG A 198       1.800  -4.117   6.891  1.00 44.70           N  
ATOM   1734  CZ  ARG A 198       1.545  -4.751   8.031  1.00 45.14           C  
ATOM   1735  NH1 ARG A 198       0.572  -5.643   8.125  1.00 42.21           N1+
ATOM   1736  NH2 ARG A 198       2.284  -4.483   9.105  1.00 55.37           N  
ATOM   1737  HN  ARG A 198      -2.378  -1.819   5.938  1.00  0.00           H  
ATOM   1738  HE  ARG A 198       2.586  -3.468   6.877  1.00  0.00           H  
ATOM   1739 1HH1 ARG A 198       0.376  -6.130   9.000  1.00  0.00           H  
ATOM   1740 2HH1 ARG A 198       0.006  -5.848   7.302  1.00  0.00           H  
ATOM   1741 1HH2 ARG A 198       2.088  -4.970   9.980  1.00  0.00           H  
ATOM   1742 2HH2 ARG A 198       3.034  -3.795   9.033  1.00  0.00           H  
ATOM   1743  N   LYS A 199      -4.140  -3.249   3.490  1.00 14.36           N  
ATOM   1744  CA  LYS A 199      -5.228  -3.735   2.645  1.00 16.75           C  
ATOM   1745  C   LYS A 199      -5.856  -2.638   1.796  1.00 16.70           C  
ATOM   1746  O   LYS A 199      -6.653  -2.957   0.905  1.00 17.48           O  
ATOM   1747  CB  LYS A 199      -6.326  -4.389   3.496  1.00 14.47           C  
ATOM   1748  CG  LYS A 199      -5.926  -5.727   4.116  1.00 16.31           C  
ATOM   1749  CD  LYS A 199      -7.140  -6.420   4.707  1.00 17.11           C  
ATOM   1750  CE  LYS A 199      -6.803  -7.783   5.297  1.00 12.80           C  
ATOM   1751  NZ  LYS A 199      -6.525  -8.875   4.304  1.00 10.80           N1+
ATOM   1752  HN  LYS A 199      -4.293  -3.141   4.493  1.00  0.00           H  
ATOM   1753  HZ1 LYS A 199      -6.299  -9.788   4.699  1.00  0.00           H  
ATOM   1754  HZ2 LYS A 199      -5.787  -8.582   3.663  1.00  0.00           H  
ATOM   1755  HZ3 LYS A 199      -7.307  -8.961   3.655  1.00  0.00           H  
ATOM   1756  N   GLY A 200      -5.520  -1.375   2.043  1.00 14.29           N  
ATOM   1757  CA  GLY A 200      -6.098  -0.278   1.288  1.00 16.97           C  
ATOM   1758  C   GLY A 200      -7.339   0.343   1.896  1.00 14.97           C  
ATOM   1759  O   GLY A 200      -7.970   1.183   1.242  1.00 12.74           O  
ATOM   1760  HN  GLY A 200      -4.842  -1.173   2.778  1.00  0.00           H  
ATOM   1761  N   VAL A 201      -7.720  -0.050   3.116  1.00 11.36           N  
ATOM   1762  CA  VAL A 201      -8.826   0.608   3.802  1.00 11.02           C  
ATOM   1763  C   VAL A 201      -8.396   2.025   4.141  1.00 15.30           C  
ATOM   1764  O   VAL A 201      -7.287   2.241   4.641  1.00 14.21           O  
ATOM   1765  CB  VAL A 201      -9.223  -0.170   5.071  1.00 10.99           C  
ATOM   1766  CG1 VAL A 201     -10.386   0.523   5.803  1.00 13.26           C  
ATOM   1767  CG2 VAL A 201      -9.600  -1.588   4.727  1.00 11.06           C  
ATOM   1768  HN  VAL A 201      -7.231  -0.820   3.573  1.00  0.00           H  
ATOM   1769  N   GLN A 202      -9.256   3.000   3.837  1.00 12.44           N  
ATOM   1770  CA  GLN A 202      -9.041   4.380   4.258  1.00 16.49           C  
ATOM   1771  C   GLN A 202      -9.527   4.546   5.689  1.00 18.01           C  
ATOM   1772  O   GLN A 202     -10.647   4.148   6.014  1.00 14.88           O  
ATOM   1773  CB  GLN A 202      -9.805   5.339   3.348  1.00 17.34           C  
ATOM   1774  CG  GLN A 202      -9.484   5.180   1.880  1.00 25.19           C  
ATOM   1775  CD  GLN A 202      -8.636   6.328   1.387  1.00 49.11           C  
ATOM   1776  NE2 GLN A 202      -7.318   6.166   1.461  1.00 56.38           N  
ATOM   1777  OE1 GLN A 202      -9.159   7.364   0.971  1.00 64.90           O  
ATOM   1778  HN  GLN A 202     -10.089   2.773   3.294  1.00  0.00           H  
ATOM   1779 1HE2 GLN A 202      -6.885   5.309   1.805  1.00  0.00           H  
ATOM   1780 2HE2 GLN A 202      -6.745   6.941   1.128  1.00  0.00           H  
ATOM   1781  N   LEU A 203      -8.697   5.132   6.541  1.00 15.99           N  
ATOM   1782  CA  LEU A 203      -9.041   5.308   7.945  1.00 13.78           C  
ATOM   1783  C   LEU A 203      -9.325   6.780   8.220  1.00 18.86           C  
ATOM   1784  O   LEU A 203      -8.538   7.653   7.849  1.00 18.34           O  
ATOM   1785  CB  LEU A 203      -7.931   4.794   8.860  1.00 17.47           C  
ATOM   1786  CG  LEU A 203      -7.575   3.311   8.730  1.00 16.67           C  
ATOM   1787  CD1 LEU A 203      -6.485   2.950   9.723  1.00 18.12           C  
ATOM   1788  CD2 LEU A 203      -8.803   2.412   8.960  1.00 15.33           C  
ATOM   1789  HN  LEU A 203      -7.795   5.468   6.204  1.00  0.00           H  
ATOM   1790  N   LEU A 204     -10.464   7.051   8.842  1.00 15.37           N  
ATOM   1791  CA  LEU A 204     -10.808   8.375   9.352  1.00 18.83           C  
ATOM   1792  C   LEU A 204     -10.944   8.244  10.860  1.00 19.97           C  
ATOM   1793  O   LEU A 204     -12.029   7.930  11.354  1.00 17.70           O  
ATOM   1794  CB  LEU A 204     -12.083   8.879   8.737  1.00 20.03           C  
ATOM   1795  CG  LEU A 204     -12.016   9.682   7.455  1.00 26.11           C  
ATOM   1796  CD1 LEU A 204     -13.404  10.259   7.227  1.00 26.04           C  
ATOM   1797  CD2 LEU A 204     -10.985  10.800   7.580  1.00 30.24           C  
ATOM   1798  HN  LEU A 204     -11.136   6.294   8.971  1.00  0.00           H  
ATOM   1799  N   LEU A 205      -9.848   8.483  11.586  1.00 19.75           N  
ATOM   1800  CA  LEU A 205      -9.814   8.315  13.032  1.00 18.57           C  
ATOM   1801  C   LEU A 205     -10.079   9.639  13.748  1.00 21.89           C  
ATOM   1802  O   LEU A 205      -9.929  10.725  13.181  1.00 23.41           O  
ATOM   1803  CB  LEU A 205      -8.469   7.740  13.484  1.00 21.33           C  
ATOM   1804  CG  LEU A 205      -8.105   6.412  12.816  1.00 20.09           C  
ATOM   1805  CD1 LEU A 205      -6.738   5.921  13.250  1.00 23.84           C  
ATOM   1806  CD2 LEU A 205      -9.176   5.375  13.119  1.00 21.94           C  
ATOM   1807  HN  LEU A 205      -9.002   8.795  11.109  1.00  0.00           H  
ATOM   1808  N   SER A 206     -10.484   9.524  15.014  1.00 21.05           N  
ATOM   1809  CA  SER A 206     -10.904  10.665  15.831  1.00 19.81           C  
ATOM   1810  C   SER A 206     -11.997  11.477  15.146  1.00 23.93           C  
ATOM   1811  O   SER A 206     -11.982  12.710  15.167  1.00 23.10           O  
ATOM   1812  CB  SER A 206      -9.719  11.566  16.183  1.00 22.82           C  
ATOM   1813  OG  SER A 206      -8.757  10.858  16.940  1.00 26.52           O  
ATOM   1814  HN  SER A 206     -10.502   8.595  15.434  1.00  0.00           H  
ATOM   1815  HG  SER A 206      -8.021  11.418  17.159  1.00  0.00           H  
ATOM   1816  N   GLU A 207     -12.960  10.786  14.530  1.00 18.86           N  
ATOM   1817  CA  GLU A 207     -14.092  11.461  13.902  1.00 22.27           C  
ATOM   1818  C   GLU A 207     -15.362  10.688  14.200  1.00 19.76           C  
ATOM   1819  O   GLU A 207     -15.375   9.456  14.139  1.00 16.46           O  
ATOM   1820  CB  GLU A 207     -13.916  11.605  12.374  1.00 25.91           C  
ATOM   1821  CG  GLU A 207     -12.568  12.186  11.965  1.00 30.31           C  
ATOM   1822  CD  GLU A 207     -12.665  13.244  10.882  1.00 41.72           C  
ATOM   1823  OE1 GLU A 207     -13.764  13.805  10.692  1.00 37.15           O  
ATOM   1824  OE2 GLU A 207     -11.636  13.520  10.227  1.00 44.41           O1-
ATOM   1825  HN  GLU A 207     -12.903   9.768  14.498  1.00  0.00           H  
ATOM   1826  N   ARG A 208     -16.432  11.413  14.495  1.00 18.65           N  
ATOM   1827  CA  ARG A 208     -17.722  10.812  14.804  1.00 20.77           C  
ATOM   1828  C   ARG A 208     -18.697  11.112  13.668  1.00 19.52           C  
ATOM   1829  O   ARG A 208     -18.905  12.278  13.309  1.00 19.10           O  
ATOM   1830  CB  ARG A 208     -18.272  11.324  16.142  1.00 21.88           C  
ATOM   1831  CG  ARG A 208     -19.593  10.650  16.518  1.00 22.92           C  
ATOM   1832  CD  ARG A 208     -20.035  10.939  17.952  1.00 27.24           C  
ATOM   1833  NE  ARG A 208     -19.078  10.433  18.932  1.00 29.49           N  
ATOM   1834  CZ  ARG A 208     -19.058   9.190  19.401  1.00 30.13           C  
ATOM   1835  NH1 ARG A 208     -19.936   8.283  19.000  1.00 24.37           N1+
ATOM   1836  NH2 ARG A 208     -18.137   8.851  20.306  1.00 30.28           N  
ATOM   1837  HN  ARG A 208     -16.349  12.430  14.506  1.00  0.00           H  
ATOM   1838  HE  ARG A 208     -18.373  11.082  19.282  1.00  0.00           H  
ATOM   1839 1HH1 ARG A 208     -20.640   8.542  18.309  1.00  0.00           H  
ATOM   1840 2HH1 ARG A 208     -19.921   7.329  19.360  1.00  0.00           H  
ATOM   1841 1HH2 ARG A 208     -17.461   9.549  20.615  1.00  0.00           H  
ATOM   1842 2HH2 ARG A 208     -18.122   7.897  20.666  1.00  0.00           H  
ATOM   1843  N   VAL A 209     -19.273  10.063  13.085  1.00 17.20           N  
ATOM   1844  CA  VAL A 209     -20.301  10.289  12.082  1.00 17.81           C  
ATOM   1845  C   VAL A 209     -21.480  10.955  12.769  1.00 19.13           C  
ATOM   1846  O   VAL A 209     -21.965  10.482  13.804  1.00 17.43           O  
ATOM   1847  CB  VAL A 209     -20.702   8.979  11.388  1.00 15.87           C  
ATOM   1848  CG1 VAL A 209     -21.911   9.221  10.496  1.00 17.33           C  
ATOM   1849  CG2 VAL A 209     -19.533   8.453  10.533  1.00 13.24           C  
ATOM   1850  HN  VAL A 209     -18.997   9.114  13.338  1.00  0.00           H  
ATOM   1851  N   SER A 210     -21.931  12.074  12.209  1.00 19.50           N  
ATOM   1852  CA  SER A 210     -22.866  12.949  12.896  1.00 22.65           C  
ATOM   1853  C   SER A 210     -24.264  12.981  12.296  1.00 27.84           C  
ATOM   1854  O   SER A 210     -25.158  13.571  12.913  1.00 29.00           O  
ATOM   1855  CB  SER A 210     -22.311  14.380  12.925  1.00 23.25           C  
ATOM   1856  OG  SER A 210     -21.933  14.770  11.613  1.00 24.81           O  
ATOM   1857  HN  SER A 210     -21.612  12.324  11.273  1.00  0.00           H  
ATOM   1858  HG  SER A 210     -21.590  15.656  11.631  1.00  0.00           H  
ATOM   1859  N   ASN A 211     -24.493  12.383  11.129  1.00 21.70           N  
ATOM   1860  CA  ASN A 211     -25.823  12.439  10.533  1.00 25.80           C  
ATOM   1861  C   ASN A 211     -26.447  11.050  10.411  1.00 26.07           C  
ATOM   1862  O   ASN A 211     -27.142  10.755   9.436  1.00 27.85           O  
ATOM   1863  CB  ASN A 211     -25.798  13.169   9.180  1.00 25.50           C  
ATOM   1864  CG  ASN A 211     -24.939  12.469   8.112  1.00 26.85           C  
ATOM   1865  ND2 ASN A 211     -25.265  12.730   6.851  1.00 24.81           N  
ATOM   1866  OD1 ASN A 211     -23.996  11.726   8.409  1.00 23.09           O  
ATOM   1867  HN  ASN A 211     -23.740  11.887  10.653  1.00  0.00           H  
ATOM   1868 1HD2 ASN A 211     -24.696  12.266   6.143  1.00  0.00           H  
ATOM   1869 2HD2 ASN A 211     -26.043  13.343   6.606  1.00  0.00           H  
ATOM   1870  N   LEU A 212     -26.249  10.198  11.433  1.00 26.31           N  
ATOM   1871  CA  LEU A 212     -26.690   8.802  11.353  1.00 28.46           C  
ATOM   1872  C   LEU A 212     -28.196   8.677  11.143  1.00 29.59           C  
ATOM   1873  O   LEU A 212     -28.649   7.746  10.467  1.00 28.78           O  
ATOM   1874  CB  LEU A 212     -26.291   8.032  12.615  1.00 27.60           C  
ATOM   1875  CG  LEU A 212     -24.846   7.544  12.698  1.00 25.90           C  
ATOM   1876  CD1 LEU A 212     -24.636   6.724  13.959  1.00 32.79           C  
ATOM   1877  CD2 LEU A 212     -24.483   6.743  11.464  1.00 26.04           C  
ATOM   1878  HN  LEU A 212     -25.784  10.529  12.278  1.00  0.00           H  
ATOM   1879  N   GLU A 213     -28.986   9.595  11.714  1.00 31.83           N  
ATOM   1880  CA  GLU A 213     -30.433   9.544  11.523  1.00 32.49           C  
ATOM   1881  C   GLU A 213     -30.819   9.716  10.058  1.00 33.84           C  
ATOM   1882  O   GLU A 213     -31.829   9.159   9.613  1.00 37.17           O  
ATOM   1883  CB  GLU A 213     -31.112  10.615  12.376  1.00 37.84           C  
ATOM   1884  CG  GLU A 213     -30.671  12.034  12.038  1.00 37.87           C  
ATOM   1885  HN  GLU A 213     -28.575  10.334  12.285  1.00  0.00           H  
ATOM   1886  N   GLU A 214     -30.032  10.469   9.296  1.00 31.19           N  
ATOM   1887  CA  GLU A 214     -30.354  10.796   7.916  1.00 30.04           C  
ATOM   1888  C   GLU A 214     -29.828   9.771   6.919  1.00 27.58           C  
ATOM   1889  O   GLU A 214     -30.039   9.940   5.712  1.00 28.15           O  
ATOM   1890  CB  GLU A 214     -29.795  12.181   7.573  1.00 32.61           C  
ATOM   1891  HN  GLU A 214     -29.167  10.832   9.696  1.00  0.00           H  
ATOM   1892  N   LEU A 215     -29.146   8.705   7.391  1.00 27.08           N  
ATOM   1893  CA  LEU A 215     -28.440   7.808   6.477  1.00 23.41           C  
ATOM   1894  C   LEU A 215     -29.256   6.558   6.202  1.00 19.63           C  
ATOM   1895  O   LEU A 215     -29.759   5.932   7.146  1.00 21.00           O  
ATOM   1896  CB  LEU A 215     -27.081   7.402   7.056  1.00 21.35           C  
ATOM   1897  CG  LEU A 215     -26.002   8.477   7.224  1.00 23.30           C  
ATOM   1898  CD1 LEU A 215     -24.751   7.891   7.865  1.00 22.88           C  
ATOM   1899  CD2 LEU A 215     -25.671   9.099   5.899  1.00 21.14           C  
ATOM   1900  HN  LEU A 215     -29.123   8.524   8.395  1.00  0.00           H  
ATOM   1901  N   PRO A 216     -29.408   6.169   4.938  1.00 20.61           N  
ATOM   1902  CA  PRO A 216     -29.883   4.812   4.639  1.00 20.14           C  
ATOM   1903  C   PRO A 216     -28.802   3.815   5.027  1.00 20.85           C  
ATOM   1904  O   PRO A 216     -27.627   4.006   4.689  1.00 17.85           O  
ATOM   1905  CB  PRO A 216     -30.112   4.838   3.122  1.00 23.05           C  
ATOM   1906  CG  PRO A 216     -29.982   6.293   2.710  1.00 26.55           C  
ATOM   1907  CD  PRO A 216     -29.097   6.933   3.724  1.00 22.16           C  
ATOM   1908  N   LEU A 217     -29.200   2.754   5.729  1.00 18.86           N  
ATOM   1909  CA  LEU A 217     -28.278   1.769   6.285  1.00 18.22           C  
ATOM   1910  C   LEU A 217     -28.437   0.422   5.592  1.00 19.21           C  
ATOM   1911  O   LEU A 217     -29.560  -0.008   5.297  1.00 18.18           O  
ATOM   1912  CB  LEU A 217     -28.520   1.597   7.791  1.00 17.72           C  
ATOM   1913  CG  LEU A 217     -28.383   2.869   8.631  1.00 20.01           C  
ATOM   1914  CD1 LEU A 217     -28.740   2.602  10.092  1.00 20.40           C  
ATOM   1915  CD2 LEU A 217     -26.980   3.428   8.507  1.00 20.41           C  
ATOM   1916  HN  LEU A 217     -30.200   2.624   5.885  1.00  0.00           H  
ATOM   1917  N   ASN A 218     -27.307  -0.245   5.331  1.00 14.82           N  
ATOM   1918  CA  ASN A 218     -27.305  -1.597   4.764  1.00 14.91           C  
ATOM   1919  C   ASN A 218     -28.025  -1.670   3.419  1.00 16.77           C  
ATOM   1920  O   ASN A 218     -28.594  -2.708   3.067  1.00 18.71           O  
ATOM   1921  CB  ASN A 218     -27.932  -2.602   5.734  1.00 19.20           C  
ATOM   1922  CG  ASN A 218     -27.230  -2.643   7.072  1.00 17.04           C  
ATOM   1923  ND2 ASN A 218     -27.995  -2.871   8.138  1.00 18.36           N  
ATOM   1924  OD1 ASN A 218     -26.021  -2.469   7.154  1.00 14.80           O  
ATOM   1925  HN  ASN A 218     -26.414   0.204   5.534  1.00  0.00           H  
ATOM   1926 1HD2 ASN A 218     -27.521  -2.899   9.041  1.00  0.00           H  
ATOM   1927 2HD2 ASN A 218     -29.002  -3.016   8.070  1.00  0.00           H  
ATOM   1928  N   GLU A 219     -27.988  -0.596   2.638  1.00 14.92           N  
ATOM   1929  CA  GLU A 219     -28.720  -0.561   1.377  1.00 16.46           C  
ATOM   1930  C   GLU A 219     -27.926   0.238   0.357  1.00 13.73           C  
ATOM   1931  O   GLU A 219     -27.526   1.373   0.635  1.00 15.56           O  
ATOM   1932  CB  GLU A 219     -30.114   0.059   1.582  1.00 20.09           C  
ATOM   1933  CG  GLU A 219     -30.855   0.417   0.287  1.00 23.48           C  
ATOM   1934  HN  GLU A 219     -27.440   0.215   2.924  1.00  0.00           H  
ATOM   1935  N   TYR A 220     -27.714  -0.346  -0.821  1.00 13.33           N  
ATOM   1936  CA  TYR A 220     -27.060   0.383  -1.896  1.00 12.56           C  
ATOM   1937  C   TYR A 220     -27.870   1.614  -2.289  1.00 16.11           C  
ATOM   1938  O   TYR A 220     -29.088   1.541  -2.467  1.00 13.52           O  
ATOM   1939  CB  TYR A 220     -26.874  -0.515  -3.117  1.00 12.88           C  
ATOM   1940  CG  TYR A 220     -26.521   0.267  -4.361  1.00 17.03           C  
ATOM   1941  CD1 TYR A 220     -25.207   0.644  -4.611  1.00 15.30           C  
ATOM   1942  CD2 TYR A 220     -27.505   0.655  -5.275  1.00 18.35           C  
ATOM   1943  CE1 TYR A 220     -24.880   1.371  -5.731  1.00 16.92           C  
ATOM   1944  CE2 TYR A 220     -27.185   1.387  -6.393  1.00 19.66           C  
ATOM   1945  CZ  TYR A 220     -25.877   1.747  -6.617  1.00 18.88           C  
ATOM   1946  OH  TYR A 220     -25.527   2.474  -7.726  1.00 21.37           O  
ATOM   1947  HN  TYR A 220     -28.012  -1.310  -0.970  1.00  0.00           H  
ATOM   1948  HH  TYR A 220     -24.623   2.723  -7.881  1.00  0.00           H  
ATOM   1949  N   ARG A 221     -27.191   2.741  -2.426  1.00 13.19           N  
ATOM   1950  CA  ARG A 221     -27.759   3.931  -3.055  1.00 14.34           C  
ATOM   1951  C   ARG A 221     -26.744   4.482  -4.036  1.00 15.32           C  
ATOM   1952  O   ARG A 221     -25.533   4.355  -3.826  1.00 13.69           O  
ATOM   1953  CB  ARG A 221     -28.097   5.035  -2.039  1.00 16.94           C  
ATOM   1954  CG  ARG A 221     -29.138   4.682  -1.018  1.00 21.21           C  
ATOM   1955  CD  ARG A 221     -30.502   4.551  -1.664  1.00 25.21           C  
ATOM   1956  NE  ARG A 221     -31.506   4.190  -0.673  1.00 31.70           N  
ATOM   1957  CZ  ARG A 221     -32.203   5.068   0.035  1.00 42.04           C  
ATOM   1958  NH1 ARG A 221     -32.092   6.372  -0.175  1.00 38.35           N1+
ATOM   1959  NH2 ARG A 221     -33.029   4.628   0.981  1.00 51.92           N  
ATOM   1960  HN  ARG A 221     -26.233   2.781  -2.079  1.00  0.00           H  
ATOM   1961  HE  ARG A 221     -31.684   3.199  -0.513  1.00  0.00           H  
ATOM   1962 1HH1 ARG A 221     -31.459   6.709  -0.900  1.00  0.00           H  
ATOM   1963 2HH1 ARG A 221     -32.628   7.047   0.370  1.00  0.00           H  
ATOM   1964 1HH2 ARG A 221     -33.114   3.625   1.143  1.00  0.00           H  
ATOM   1965 2HH2 ARG A 221     -33.565   5.303   1.526  1.00  0.00           H  
ATOM   1966  N   GLU A 222     -27.240   5.121  -5.112  1.00 14.75           N  
ATOM   1967  CA  GLU A 222     -26.328   5.751  -6.048  1.00 17.71           C  
ATOM   1968  C   GLU A 222     -25.468   6.809  -5.368  1.00 15.30           C  
ATOM   1969  O   GLU A 222     -24.309   7.000  -5.745  1.00 11.82           O  
ATOM   1970  CB  GLU A 222     -27.116   6.367  -7.210  1.00 20.39           C  
ATOM   1971  CG  GLU A 222     -27.372   5.408  -8.356  1.00 31.17           C  
ATOM   1972  CD  GLU A 222     -26.121   5.142  -9.175  1.00 36.85           C  
ATOM   1973  HN  GLU A 222     -28.247   5.162  -5.268  1.00  0.00           H  
ATOM   1974  N   TYR A 223     -26.001   7.482  -4.355  1.00 14.07           N  
ATOM   1975  CA  TYR A 223     -25.254   8.525  -3.663  1.00 13.48           C  
ATOM   1976  C   TYR A 223     -25.772   8.684  -2.244  1.00 16.61           C  
ATOM   1977  O   TYR A 223     -26.965   8.924  -2.048  1.00 16.72           O  
ATOM   1978  CB  TYR A 223     -25.363   9.863  -4.410  1.00 15.34           C  
ATOM   1979  CG  TYR A 223     -24.634  10.964  -3.698  1.00 15.51           C  
ATOM   1980  CD1 TYR A 223     -25.284  11.743  -2.753  1.00 17.26           C  
ATOM   1981  CD2 TYR A 223     -23.300  11.220  -3.954  1.00 17.30           C  
ATOM   1982  CE1 TYR A 223     -24.637  12.746  -2.094  1.00 17.73           C  
ATOM   1983  CE2 TYR A 223     -22.639  12.241  -3.285  1.00 17.88           C  
ATOM   1984  CZ  TYR A 223     -23.318  12.981  -2.347  1.00 19.83           C  
ATOM   1985  OH  TYR A 223     -22.693  14.001  -1.665  1.00 25.23           O  
ATOM   1986  HN  TYR A 223     -26.952   7.265  -4.055  1.00  0.00           H  
ATOM   1987  HH  TYR A 223     -21.774  14.165  -1.841  1.00  0.00           H  
ATOM   1988  N   ILE A 224     -24.865   8.571  -1.268  1.00 13.70           N  
ATOM   1989  CA  ILE A 224     -25.107   8.859   0.148  1.00 14.90           C  
ATOM   1990  C   ILE A 224     -23.983   9.775   0.624  1.00 15.15           C  
ATOM   1991  O   ILE A 224     -22.813   9.536   0.307  1.00 13.96           O  
ATOM   1992  CB  ILE A 224     -25.125   7.574   1.013  1.00 12.01           C  
ATOM   1993  CG1 ILE A 224     -26.151   6.571   0.482  1.00 14.97           C  
ATOM   1994  CG2 ILE A 224     -25.411   7.905   2.498  1.00 13.18           C  
ATOM   1995  CD1 ILE A 224     -26.075   5.177   1.170  1.00 12.76           C  
ATOM   1996  HN  ILE A 224     -23.930   8.259  -1.530  1.00  0.00           H  
ATOM   1997  N   LYS A 225     -24.322  10.823   1.379  1.00 13.66           N  
ATOM   1998  CA  LYS A 225     -23.309  11.714   1.952  1.00 14.99           C  
ATOM   1999  C   LYS A 225     -23.217  11.444   3.447  1.00 17.23           C  
ATOM   2000  O   LYS A 225     -24.189  11.654   4.183  1.00 18.38           O  
ATOM   2001  CB  LYS A 225     -23.623  13.191   1.710  1.00 17.91           C  
ATOM   2002  CG  LYS A 225     -22.661  14.128   2.441  1.00 21.42           C  
ATOM   2003  CD  LYS A 225     -23.161  15.582   2.424  1.00 28.48           C  
ATOM   2004  HN  LYS A 225     -25.308  11.008   1.561  1.00  0.00           H  
ATOM   2005  N   VAL A 226     -22.059  10.961   3.888  1.00 15.87           N  
ATOM   2006  CA  VAL A 226     -21.773  10.754   5.302  1.00 15.45           C  
ATOM   2007  C   VAL A 226     -21.062  11.998   5.819  1.00 17.97           C  
ATOM   2008  O   VAL A 226     -20.128  12.484   5.176  1.00 18.85           O  
ATOM   2009  CB  VAL A 226     -20.910   9.489   5.500  1.00 14.73           C  
ATOM   2010  CG1 VAL A 226     -20.492   9.352   6.937  1.00 13.65           C  
ATOM   2011  CG2 VAL A 226     -21.695   8.239   5.057  1.00 11.62           C  
ATOM   2012  HN  VAL A 226     -21.338  10.725   3.206  1.00  0.00           H  
ATOM   2013  N   GLN A 227     -21.493  12.517   6.975  1.00 20.05           N  
ATOM   2014  CA  GLN A 227     -20.878  13.698   7.580  1.00 23.12           C  
ATOM   2015  C   GLN A 227     -20.314  13.366   8.952  1.00 18.49           C  
ATOM   2016  O   GLN A 227     -20.865  12.533   9.671  1.00 19.48           O  
ATOM   2017  CB  GLN A 227     -21.877  14.845   7.752  1.00 24.61           C  
ATOM   2018  CG  GLN A 227     -22.611  15.242   6.504  1.00 32.26           C  
ATOM   2019  CD  GLN A 227     -23.460  16.485   6.709  1.00 41.92           C  
ATOM   2020  NE2 GLN A 227     -23.304  17.460   5.817  1.00 57.10           N  
ATOM   2021  OE1 GLN A 227     -24.240  16.572   7.663  1.00 41.47           O  
ATOM   2022  HN  GLN A 227     -22.278  12.073   7.451  1.00  0.00           H  
ATOM   2023 1HE2 GLN A 227     -22.660  17.388   5.029  1.00  0.00           H  
ATOM   2024 2HE2 GLN A 227     -23.874  18.295   5.955  1.00  0.00           H  
ATOM   2025  N   THR A 228     -19.216  14.035   9.318  1.00 21.85           N  
ATOM   2026  CA  THR A 228     -18.628  13.885  10.644  1.00 20.11           C  
ATOM   2027  C   THR A 228     -18.707  15.184  11.441  1.00 23.98           C  
ATOM   2028  O   THR A 228     -18.887  16.276  10.892  1.00 23.67           O  
ATOM   2029  CB  THR A 228     -17.164  13.426  10.576  1.00 24.58           C  
ATOM   2030  CG2 THR A 228     -17.000  12.274   9.571  1.00 21.50           C  
ATOM   2031  OG1 THR A 228     -16.318  14.523  10.208  1.00 27.12           O  
ATOM   2032  HN  THR A 228     -18.777  14.669   8.650  1.00  0.00           H  
ATOM   2033  HG1 THR A 228     -15.412  14.239  10.166  1.00  0.00           H  
ATOM   2034  N   ASP A 229     -18.548  15.047  12.762  1.00 23.66           N  
ATOM   2035  CA  ASP A 229     -18.560  16.216  13.639  1.00 28.41           C  
ATOM   2036  C   ASP A 229     -17.444  17.209  13.317  1.00 30.19           C  
ATOM   2037  O   ASP A 229     -17.585  18.400  13.623  1.00 30.17           O  
ATOM   2038  CB  ASP A 229     -18.480  15.776  15.108  1.00 26.15           C  
ATOM   2039  CG  ASP A 229     -17.159  15.053  15.459  1.00 31.55           C  
ATOM   2040  OD1 ASP A 229     -16.512  14.458  14.561  1.00 26.92           O  
ATOM   2041  OD2 ASP A 229     -16.779  15.067  16.656  1.00 35.34           O1-
ATOM   2042  HN  ASP A 229     -18.417  14.118  13.161  1.00  0.00           H  
ATOM   2043  N   LYS A 230     -16.350  16.763  12.702  1.00 27.10           N  
ATOM   2044  CA  LYS A 230     -15.282  17.669  12.296  1.00 29.13           C  
ATOM   2045  C   LYS A 230     -15.509  18.267  10.903  1.00 33.41           C  
ATOM   2046  O   LYS A 230     -14.603  18.910  10.362  1.00 31.43           O  
ATOM   2047  CB  LYS A 230     -13.927  16.953  12.353  1.00 29.90           C  
ATOM   2048  HN  LYS A 230     -16.257  15.765  12.511  1.00  0.00           H  
ATOM   2049  N   GLY A 231     -16.691  18.076  10.316  1.00 25.59           N  
ATOM   2050  CA  GLY A 231     -16.985  18.635   9.013  1.00 28.92           C  
ATOM   2051  C   GLY A 231     -16.454  17.860   7.823  1.00 27.98           C  
ATOM   2052  O   GLY A 231     -16.589  18.330   6.690  1.00 23.99           O  
ATOM   2053  HN  GLY A 231     -17.403  17.525  10.795  1.00  0.00           H  
ATOM   2054  N   THR A 232     -15.848  16.693   8.034  1.00 26.80           N  
ATOM   2055  CA  THR A 232     -15.462  15.850   6.910  1.00 24.34           C  
ATOM   2056  C   THR A 232     -16.712  15.284   6.246  1.00 24.26           C  
ATOM   2057  O   THR A 232     -17.684  14.935   6.920  1.00 24.07           O  
ATOM   2058  CB  THR A 232     -14.552  14.707   7.381  1.00 25.76           C  
ATOM   2059  CG2 THR A 232     -13.941  13.987   6.198  1.00 24.63           C  
ATOM   2060  OG1 THR A 232     -13.494  15.241   8.181  1.00 29.48           O  
ATOM   2061  HN  THR A 232     -15.653  16.388   8.988  1.00  0.00           H  
ATOM   2062  HG1 THR A 232     -13.877  15.693   8.923  1.00  0.00           H  
ATOM   2063  N   GLU A 233     -16.689  15.197   4.916  1.00 22.42           N  
ATOM   2064  CA  GLU A 233     -17.802  14.658   4.147  1.00 21.95           C  
ATOM   2065  C   GLU A 233     -17.279  13.536   3.265  1.00 21.04           C  
ATOM   2066  O   GLU A 233     -16.287  13.719   2.559  1.00 19.04           O  
ATOM   2067  CB  GLU A 233     -18.476  15.750   3.295  1.00 24.99           C  
ATOM   2068  CG  GLU A 233     -19.361  16.704   4.103  1.00 30.95           C  
ATOM   2069  CD  GLU A 233     -19.920  17.867   3.273  1.00 41.40           C  
ATOM   2070  OE1 GLU A 233     -19.181  18.425   2.435  1.00 38.68           O  
ATOM   2071  OE2 GLU A 233     -21.103  18.220   3.461  1.00 47.27           O1-
ATOM   2072  HN  GLU A 233     -15.860  15.520   4.418  1.00  0.00           H  
ATOM   2073  N   VAL A 234     -17.939  12.379   3.316  1.00 19.31           N  
ATOM   2074  CA  VAL A 234     -17.556  11.219   2.520  1.00 16.64           C  
ATOM   2075  C   VAL A 234     -18.768  10.791   1.705  1.00 16.97           C  
ATOM   2076  O   VAL A 234     -19.822  10.489   2.277  1.00 16.95           O  
ATOM   2077  CB  VAL A 234     -17.074  10.050   3.400  1.00 18.15           C  
ATOM   2078  CG1 VAL A 234     -16.621   8.884   2.533  1.00 17.56           C  
ATOM   2079  CG2 VAL A 234     -15.951  10.487   4.317  1.00 21.36           C  
ATOM   2080  HN  VAL A 234     -18.745  12.302   3.937  1.00  0.00           H  
ATOM   2081  N   ALA A 235     -18.620  10.749   0.386  1.00 13.18           N  
ATOM   2082  CA  ALA A 235     -19.668  10.203  -0.476  1.00 14.87           C  
ATOM   2083  C   ALA A 235     -19.498   8.691  -0.617  1.00 14.63           C  
ATOM   2084  O   ALA A 235     -18.374   8.191  -0.728  1.00 15.58           O  
ATOM   2085  CB  ALA A 235     -19.626  10.867  -1.853  1.00 15.19           C  
ATOM   2086  HN  ALA A 235     -17.760  11.104  -0.033  1.00  0.00           H  
ATOM   2087  N   THR A 236     -20.613   7.953  -0.606  1.00 11.03           N  
ATOM   2088  CA  THR A 236     -20.510   6.500  -0.606  1.00 12.13           C  
ATOM   2089  C   THR A 236     -21.755   5.907  -1.259  1.00 12.51           C  
ATOM   2090  O   THR A 236     -22.736   6.606  -1.538  1.00 13.36           O  
ATOM   2091  CB  THR A 236     -20.293   5.978   0.837  1.00 12.27           C  
ATOM   2092  CG2 THR A 236     -21.527   6.227   1.683  1.00 11.00           C  
ATOM   2093  OG1 THR A 236     -19.972   4.572   0.835  1.00 13.27           O  
ATOM   2094  HN  THR A 236     -21.528   8.404  -0.598  1.00  0.00           H  
ATOM   2095  HG1 THR A 236     -19.199   4.416   0.305  1.00  0.00           H  
ATOM   2096  N   ASN A 237     -21.700   4.598  -1.529  1.00 10.79           N  
ATOM   2097  CA  ASN A 237     -22.890   3.871  -1.965  1.00 10.42           C  
ATOM   2098  C   ASN A 237     -23.558   3.098  -0.839  1.00 11.38           C  
ATOM   2099  O   ASN A 237     -24.710   2.683  -0.996  1.00 11.95           O  
ATOM   2100  CB  ASN A 237     -22.553   2.877  -3.091  1.00 12.86           C  
ATOM   2101  CG  ASN A 237     -21.980   3.551  -4.322  1.00 13.20           C  
ATOM   2102  ND2 ASN A 237     -22.739   4.481  -4.925  1.00 13.98           N  
ATOM   2103  OD1 ASN A 237     -20.874   3.234  -4.740  1.00 12.08           O  
ATOM   2104  HN  ASN A 237     -20.815   4.101  -1.429  1.00  0.00           H  
ATOM   2105 1HD2 ASN A 237     -22.353   4.935  -5.753  1.00  0.00           H  
ATOM   2106 2HD2 ASN A 237     -23.661   4.745  -4.577  1.00  0.00           H  
ATOM   2107  N   LEU A 238     -22.869   2.867   0.276  1.00 10.46           N  
ATOM   2108  CA  LEU A 238     -23.347   1.909   1.269  1.00 10.44           C  
ATOM   2109  C   LEU A 238     -22.810   2.307   2.632  1.00 10.68           C  
ATOM   2110  O   LEU A 238     -21.627   2.614   2.751  1.00 10.83           O  
ATOM   2111  CB  LEU A 238     -22.875   0.496   0.918  1.00 10.36           C  
ATOM   2112  CG  LEU A 238     -23.329  -0.614   1.869  1.00 10.70           C  
ATOM   2113  CD1 LEU A 238     -24.840  -0.838   1.809  1.00 12.22           C  
ATOM   2114  CD2 LEU A 238     -22.613  -1.884   1.515  1.00 11.47           C  
ATOM   2115  HN  LEU A 238     -21.995   3.366   0.439  1.00  0.00           H  
ATOM   2116  N   VAL A 239     -23.658   2.274   3.658  1.00 10.72           N  
ATOM   2117  CA  VAL A 239     -23.244   2.562   5.028  1.00 10.95           C  
ATOM   2118  C   VAL A 239     -23.560   1.350   5.898  1.00 11.00           C  
ATOM   2119  O   VAL A 239     -24.710   0.883   5.928  1.00 11.42           O  
ATOM   2120  CB  VAL A 239     -23.950   3.809   5.594  1.00 11.65           C  
ATOM   2121  CG1 VAL A 239     -23.461   4.072   7.021  1.00 12.12           C  
ATOM   2122  CG2 VAL A 239     -23.711   5.007   4.726  1.00 12.96           C  
ATOM   2123  HN  VAL A 239     -24.634   2.038   3.480  1.00  0.00           H  
ATOM   2124  N   ILE A 240     -22.552   0.869   6.632  1.00 11.12           N  
ATOM   2125  CA  ILE A 240     -22.679  -0.244   7.572  1.00 11.18           C  
ATOM   2126  C   ILE A 240     -22.272   0.221   8.963  1.00 11.45           C  
ATOM   2127  O   ILE A 240     -21.179   0.764   9.142  1.00 12.07           O  
ATOM   2128  CB  ILE A 240     -21.797  -1.429   7.156  1.00 11.14           C  
ATOM   2129  CG1 ILE A 240     -22.099  -1.831   5.711  1.00 10.89           C  
ATOM   2130  CG2 ILE A 240     -21.979  -2.597   8.133  1.00 11.21           C  
ATOM   2131  CD1 ILE A 240     -21.058  -2.841   5.149  1.00 10.86           C  
ATOM   2132  HN  ILE A 240     -21.636   1.306   6.530  1.00  0.00           H  
ATOM   2133  N   LEU A 241     -23.129  -0.026   9.944  1.00 11.90           N  
ATOM   2134  CA  LEU A 241     -22.898   0.399  11.318  1.00 11.78           C  
ATOM   2135  C   LEU A 241     -22.296  -0.744  12.120  1.00 12.95           C  
ATOM   2136  O   LEU A 241     -22.912  -1.813  12.244  1.00 14.32           O  
ATOM   2137  CB  LEU A 241     -24.202   0.845  11.975  1.00 15.74           C  
ATOM   2138  CG  LEU A 241     -24.959   1.994  11.332  1.00 16.36           C  
ATOM   2139  CD1 LEU A 241     -25.990   2.461  12.361  1.00 20.96           C  
ATOM   2140  CD2 LEU A 241     -24.027   3.122  10.955  1.00 14.67           C  
ATOM   2141  HN  LEU A 241     -23.986  -0.535   9.728  1.00  0.00           H  
ATOM   2142  N   CYS A 242     -21.102  -0.514  12.669  1.00 12.43           N  
ATOM   2143  CA  CYS A 242     -20.528  -1.371  13.694  1.00 12.29           C  
ATOM   2144  C   CYS A 242     -20.269  -0.540  14.946  1.00 13.22           C  
ATOM   2145  O   CYS A 242     -19.146  -0.504  15.456  1.00 12.74           O  
ATOM   2146  CB  CYS A 242     -19.236  -2.015  13.194  1.00 12.28           C  
ATOM   2147  SG  CYS A 242     -19.511  -3.040  11.698  1.00 18.00           S  
ATOM   2148  HN  CYS A 242     -20.569   0.298  12.356  1.00  0.00           H  
ATOM   2149  N   THR A 243     -21.317   0.115  15.449  1.00 12.60           N  
ATOM   2150  CA  THR A 243     -21.183   1.186  16.429  1.00 13.54           C  
ATOM   2151  C   THR A 243     -21.313   0.706  17.864  1.00 15.51           C  
ATOM   2152  O   THR A 243     -21.237   1.533  18.777  1.00 15.09           O  
ATOM   2153  CB  THR A 243     -22.219   2.279  16.148  1.00 14.03           C  
ATOM   2154  CG2 THR A 243     -21.783   3.125  14.949  1.00 14.65           C  
ATOM   2155  OG1 THR A 243     -23.480   1.664  15.843  1.00 15.44           O  
ATOM   2156  HN  THR A 243     -22.252  -0.145  15.134  1.00  0.00           H  
ATOM   2157  HG1 THR A 243     -24.122   2.342  15.669  1.00  0.00           H  
ATOM   2158  N   GLY A 244     -21.467  -0.586  18.103  1.00 13.05           N  
ATOM   2159  CA  GLY A 244     -21.439  -1.119  19.451  1.00 14.79           C  
ATOM   2160  C   GLY A 244     -22.689  -1.903  19.793  1.00 14.93           C  
ATOM   2161  O   GLY A 244     -23.697  -1.887  19.081  1.00 15.07           O  
ATOM   2162  HN  GLY A 244     -21.609  -1.223  17.319  1.00  0.00           H  
ATOM   2163  N   ILE A 245     -22.618  -2.591  20.929  1.00 15.80           N  
ATOM   2164  CA  ILE A 245     -23.695  -3.457  21.369  1.00 17.13           C  
ATOM   2165  C   ILE A 245     -24.090  -3.090  22.794  1.00 20.85           C  
ATOM   2166  O   ILE A 245     -23.391  -2.349  23.487  1.00 19.72           O  
ATOM   2167  CB  ILE A 245     -23.307  -4.951  21.272  1.00 18.50           C  
ATOM   2168  CG1 ILE A 245     -22.153  -5.299  22.213  1.00 20.84           C  
ATOM   2169  CG2 ILE A 245     -22.927  -5.308  19.835  1.00 17.72           C  
ATOM   2170  CD1 ILE A 245     -21.807  -6.804  22.192  1.00 25.22           C  
ATOM   2171  HN  ILE A 245     -21.782  -2.507  21.507  1.00  0.00           H  
ATOM   2172  N   LYS A 246     -25.252  -3.595  23.201  1.00 17.75           N  
ATOM   2173  CA  LYS A 246     -25.809  -3.427  24.536  1.00 21.43           C  
ATOM   2174  C   LYS A 246     -26.209  -4.799  25.051  1.00 23.64           C  
ATOM   2175  O   LYS A 246     -26.766  -5.608  24.305  1.00 19.57           O  
ATOM   2176  CB  LYS A 246     -27.047  -2.516  24.536  1.00 23.93           C  
ATOM   2177  CG  LYS A 246     -26.769  -1.058  24.178  1.00 35.40           C  
ATOM   2178  CD  LYS A 246     -28.056  -0.271  23.974  1.00 50.42           C  
ATOM   2179  HN  LYS A 246     -25.792  -4.140  22.529  1.00  0.00           H  
ATOM   2180  N   ILE A 247     -25.934  -5.067  26.330  1.00 24.45           N  
ATOM   2181  CA  ILE A 247     -26.395  -6.325  26.903  1.00 23.85           C  
ATOM   2182  C   ILE A 247     -27.910  -6.379  26.783  1.00 22.98           C  
ATOM   2183  O   ILE A 247     -28.604  -5.377  26.992  1.00 23.05           O  
ATOM   2184  CB  ILE A 247     -25.924  -6.465  28.358  1.00 26.54           C  
ATOM   2185  CG1 ILE A 247     -24.436  -6.804  28.382  1.00 29.38           C  
ATOM   2186  CG2 ILE A 247     -26.701  -7.549  29.066  1.00 25.67           C  
ATOM   2187  CD1 ILE A 247     -23.819  -6.742  29.756  1.00 37.43           C  
ATOM   2188  HN  ILE A 247     -25.409  -4.401  26.897  1.00  0.00           H  
ATOM   2189  N   ASN A 248     -28.434  -7.536  26.382  1.00 23.23           N  
ATOM   2190  CA  ASN A 248     -29.870  -7.672  26.158  1.00 23.59           C  
ATOM   2191  C   ASN A 248     -30.519  -8.056  27.484  1.00 28.38           C  
ATOM   2192  O   ASN A 248     -30.561  -9.235  27.856  1.00 24.05           O  
ATOM   2193  CB  ASN A 248     -30.158  -8.700  25.073  1.00 26.09           C  
ATOM   2194  CG  ASN A 248     -31.599  -8.697  24.649  1.00 26.11           C  
ATOM   2195  ND2 ASN A 248     -31.879  -9.306  23.506  1.00 28.52           N  
ATOM   2196  OD1 ASN A 248     -32.456  -8.142  25.336  1.00 30.88           O  
ATOM   2197  HN  ASN A 248     -27.823  -8.338  26.229  1.00  0.00           H  
ATOM   2198 1HD2 ASN A 248     -32.858  -9.304  23.218  1.00  0.00           H  
ATOM   2199 2HD2 ASN A 248     -31.169  -9.766  22.937  1.00  0.00           H  
ATOM   2200  N   SER A 249     -31.033  -7.059  28.202  1.00 27.81           N  
ATOM   2201  CA  SER A 249     -31.620  -7.275  29.519  1.00 31.21           C  
ATOM   2202  C   SER A 249     -33.142  -7.300  29.495  1.00 32.42           C  
ATOM   2203  O   SER A 249     -33.760  -7.253  30.562  1.00 36.52           O  
ATOM   2204  CB  SER A 249     -31.146  -6.195  30.490  1.00 35.07           C  
ATOM   2205  OG  SER A 249     -31.716  -4.937  30.152  1.00 36.01           O  
ATOM   2206  HN  SER A 249     -31.015  -6.114  27.818  1.00  0.00           H  
ATOM   2207  HG  SER A 249     -31.421  -4.265  30.756  1.00  0.00           H  
ATOM   2208  N   SER A 250     -33.761  -7.398  28.314  1.00 30.85           N  
ATOM   2209  CA  SER A 250     -35.210  -7.236  28.229  1.00 34.13           C  
ATOM   2210  C   SER A 250     -35.932  -8.268  29.082  1.00 35.19           C  
ATOM   2211  O   SER A 250     -36.860  -7.932  29.826  1.00 40.80           O  
ATOM   2212  CB  SER A 250     -35.679  -7.311  26.773  1.00 30.68           C  
ATOM   2213  OG  SER A 250     -35.292  -8.506  26.130  1.00 33.28           O  
ATOM   2214  HN  SER A 250     -33.220  -7.586  27.470  1.00  0.00           H  
ATOM   2215  HG  SER A 250     -35.583  -8.553  25.227  1.00  0.00           H  
ATOM   2216  N   ALA A 251     -35.489  -9.525  29.019  1.00 35.46           N  
ATOM   2217  CA  ALA A 251     -36.211 -10.606  29.688  1.00 35.66           C  
ATOM   2218  C   ALA A 251     -36.192 -10.478  31.207  1.00 35.10           C  
ATOM   2219  O   ALA A 251     -37.092 -10.986  31.878  1.00 35.00           O  
ATOM   2220  CB  ALA A 251     -35.623 -11.955  29.268  1.00 32.95           C  
ATOM   2221  HN  ALA A 251     -34.637  -9.734  28.498  1.00  0.00           H  
ATOM   2222  N   TYR A 252     -35.192  -9.818  31.775  1.00 37.47           N  
ATOM   2223  CA  TYR A 252     -34.986  -9.909  33.209  1.00 40.33           C  
ATOM   2224  C   TYR A 252     -34.780  -8.577  33.922  1.00 40.65           C  
ATOM   2225  O   TYR A 252     -34.557  -8.588  35.140  1.00 37.32           O  
ATOM   2226  CB  TYR A 252     -33.783 -10.822  33.501  1.00 37.03           C  
ATOM   2227  CG  TYR A 252     -32.466 -10.312  32.943  1.00 37.03           C  
ATOM   2228  CD1 TYR A 252     -31.750  -9.322  33.606  1.00 36.39           C  
ATOM   2229  CD2 TYR A 252     -31.933 -10.824  31.759  1.00 33.66           C  
ATOM   2230  CE1 TYR A 252     -30.561  -8.852  33.115  1.00 35.48           C  
ATOM   2231  CE2 TYR A 252     -30.734 -10.351  31.258  1.00 32.90           C  
ATOM   2232  CZ  TYR A 252     -30.053  -9.363  31.946  1.00 34.52           C  
ATOM   2233  OH  TYR A 252     -28.857  -8.871  31.490  1.00 33.10           O  
ATOM   2234  HN  TYR A 252     -34.568  -9.247  31.205  1.00  0.00           H  
ATOM   2235  HH  TYR A 252     -28.389  -8.192  31.963  1.00  0.00           H  
ATOM   2236  N   ARG A 253     -34.837  -7.436  33.220  1.00 40.17           N  
ATOM   2237  CA  ARG A 253     -34.391  -6.187  33.840  1.00 38.40           C  
ATOM   2238  C   ARG A 253     -35.287  -5.802  35.015  1.00 40.24           C  
ATOM   2239  O   ARG A 253     -34.787  -5.477  36.096  1.00 41.31           O  
ATOM   2240  CB  ARG A 253     -34.306  -5.051  32.809  1.00 39.53           C  
ATOM   2241  CG  ARG A 253     -35.613  -4.606  32.165  1.00 38.91           C  
ATOM   2242  HN  ARG A 253     -35.188  -7.438  32.262  1.00  0.00           H  
ATOM   2243  N   LYS A 254     -36.610  -5.854  34.835  1.00 35.55           N  
ATOM   2244  CA  LYS A 254     -37.517  -5.496  35.922  1.00 44.19           C  
ATOM   2245  C   LYS A 254     -37.309  -6.416  37.120  1.00 45.93           C  
ATOM   2246  O   LYS A 254     -36.983  -5.962  38.223  1.00 43.57           O  
ATOM   2247  CB  LYS A 254     -38.973  -5.552  35.443  1.00 42.89           C  
ATOM   2248  HN  LYS A 254     -36.988  -6.145  33.934  1.00  0.00           H  
ATOM   2249  N   ALA A 255     -37.440  -7.726  36.899  1.00 42.46           N  
ATOM   2250  CA  ALA A 255     -37.423  -8.682  37.998  1.00 42.85           C  
ATOM   2251  C   ALA A 255     -36.142  -8.579  38.818  1.00 46.99           C  
ATOM   2252  O   ALA A 255     -36.171  -8.715  40.048  1.00 50.65           O  
ATOM   2253  CB  ALA A 255     -37.605 -10.096  37.448  1.00 43.07           C  
ATOM   2254  HN  ALA A 255     -37.554  -8.064  35.943  1.00  0.00           H  
ATOM   2255  N   PHE A 256     -35.011  -8.318  38.166  1.00 45.05           N  
ATOM   2256  CA  PHE A 256     -33.713  -8.354  38.830  1.00 47.44           C  
ATOM   2257  C   PHE A 256     -33.057  -6.979  38.900  1.00 47.63           C  
ATOM   2258  O   PHE A 256     -31.828  -6.886  38.975  1.00 49.94           O  
ATOM   2259  CB  PHE A 256     -32.781  -9.341  38.129  1.00 47.09           C  
ATOM   2260  CG  PHE A 256     -33.290 -10.756  38.107  1.00 45.68           C  
ATOM   2261  CD1 PHE A 256     -34.238 -11.150  37.180  1.00 41.96           C  
ATOM   2262  CD2 PHE A 256     -32.812 -11.694  39.011  1.00 46.34           C  
ATOM   2263  CE1 PHE A 256     -34.707 -12.449  37.157  1.00 44.04           C  
ATOM   2264  CE2 PHE A 256     -33.276 -13.000  38.984  1.00 42.03           C  
ATOM   2265  CZ  PHE A 256     -34.225 -13.371  38.055  1.00 38.23           C  
ATOM   2266  HN  PHE A 256     -35.053  -8.086  37.174  1.00  0.00           H  
ATOM   2267  N   GLU A 257     -33.864  -5.911  38.889  1.00 48.30           N  
ATOM   2268  CA  GLU A 257     -33.318  -4.553  38.840  1.00 49.29           C  
ATOM   2269  C   GLU A 257     -32.281  -4.313  39.934  1.00 55.82           C  
ATOM   2270  O   GLU A 257     -31.228  -3.719  39.675  1.00 54.22           O  
ATOM   2271  CB  GLU A 257     -34.449  -3.528  38.932  1.00 46.97           C  
ATOM   2272  CG  GLU A 257     -35.451  -3.792  40.043  1.00 55.17           C  
ATOM   2273  HN  GLU A 257     -34.875  -6.045  38.915  1.00  0.00           H  
ATOM   2274  N   SER A 258     -32.536  -4.801  41.152  1.00 52.80           N  
ATOM   2275  CA  SER A 258     -31.586  -4.597  42.241  1.00 54.74           C  
ATOM   2276  C   SER A 258     -30.273  -5.344  42.040  1.00 58.21           C  
ATOM   2277  O   SER A 258     -29.288  -5.025  42.713  1.00 53.19           O  
ATOM   2278  CB  SER A 258     -32.211  -5.024  43.568  1.00 57.40           C  
ATOM   2279  OG  SER A 258     -31.881  -6.367  43.877  1.00 56.82           O  
ATOM   2280  HN  SER A 258     -33.399  -5.318  41.321  1.00  0.00           H  
ATOM   2281  HG  SER A 258     -32.270  -6.633  44.702  1.00  0.00           H  
ATOM   2282  N   ARG A 259     -30.223  -6.312  41.128  1.00 58.01           N  
ATOM   2283  CA  ARG A 259     -29.063  -7.180  40.974  1.00 60.51           C  
ATOM   2284  C   ARG A 259     -28.210  -6.843  39.760  1.00 55.42           C  
ATOM   2285  O   ARG A 259     -27.176  -7.492  39.542  1.00 48.46           O  
ATOM   2286  CB  ARG A 259     -29.523  -8.636  40.889  1.00 58.65           C  
ATOM   2287  CG  ARG A 259     -30.424  -9.026  42.036  1.00 55.56           C  
ATOM   2288  CD  ARG A 259     -29.699  -8.866  43.360  1.00 55.45           C  
ATOM   2289  NE  ARG A 259     -30.501  -9.382  44.458  1.00 55.36           N  
ATOM   2290  CZ  ARG A 259     -30.071  -9.512  45.705  1.00 54.81           C  
ATOM   2291  NH1 ARG A 259     -28.842  -9.165  46.054  1.00 53.73           N1+
ATOM   2292  NH2 ARG A 259     -30.895 -10.006  46.624  1.00 50.92           N  
ATOM   2293  HN  ARG A 259     -31.026  -6.451  40.515  1.00  0.00           H  
ATOM   2294  HE  ARG A 259     -31.460  -9.663  44.255  1.00  0.00           H  
ATOM   2295 1HH1 ARG A 259     -28.210  -8.786  45.349  1.00  0.00           H  
ATOM   2296 2HH1 ARG A 259     -28.511  -9.265  47.014  1.00  0.00           H  
ATOM   2297 1HH2 ARG A 259     -31.842 -10.273  46.355  1.00  0.00           H  
ATOM   2298 2HH2 ARG A 259     -30.564 -10.106  47.584  1.00  0.00           H  
ATOM   2299  N   LEU A 260     -28.603  -5.833  38.989  1.00 56.65           N  
ATOM   2300  CA  LEU A 260     -27.966  -5.517  37.720  1.00 53.48           C  
ATOM   2301  C   LEU A 260     -26.735  -4.647  37.918  1.00 54.41           C  
ATOM   2302  O   LEU A 260     -26.760  -3.672  38.673  1.00 55.19           O  
ATOM   2303  CB  LEU A 260     -28.959  -4.800  36.814  1.00 46.02           C  
ATOM   2304  CG  LEU A 260     -30.254  -5.541  36.514  1.00 47.01           C  
ATOM   2305  CD1 LEU A 260     -31.200  -4.685  35.697  1.00 46.90           C  
ATOM   2306  CD2 LEU A 260     -29.939  -6.830  35.795  1.00 48.35           C  
ATOM   2307  HN  LEU A 260     -29.384  -5.256  39.301  1.00  0.00           H  
ATOM   2308  N   ALA A 261     -25.649  -5.011  37.242  1.00 50.81           N  
ATOM   2309  CA  ALA A 261     -24.503  -4.123  37.166  1.00 53.49           C  
ATOM   2310  C   ALA A 261     -24.880  -2.890  36.357  1.00 53.96           C  
ATOM   2311  O   ALA A 261     -25.989  -2.785  35.823  1.00 49.77           O  
ATOM   2312  CB  ALA A 261     -23.306  -4.841  36.547  1.00 49.86           C  
ATOM   2313  HN  ALA A 261     -25.621  -5.917  36.775  1.00  0.00           H  
ATOM   2314  N   SER A 262     -23.956  -1.931  36.274  1.00 56.60           N  
ATOM   2315  CA  SER A 262     -24.195  -0.803  35.380  1.00 52.01           C  
ATOM   2316  C   SER A 262     -24.356  -1.297  33.942  1.00 52.47           C  
ATOM   2317  O   SER A 262     -25.344  -0.973  33.272  1.00 49.96           O  
ATOM   2318  CB  SER A 262     -23.079   0.245  35.510  1.00 54.09           C  
ATOM   2319  OG  SER A 262     -21.856  -0.192  34.946  1.00 53.63           O  
ATOM   2320  HN  SER A 262     -23.099  -1.985  36.825  1.00  0.00           H  
ATOM   2321  HG  SER A 262     -21.166   0.456  35.026  1.00  0.00           H  
ATOM   2322  N   SER A 263     -23.452  -2.177  33.493  1.00 47.08           N  
ATOM   2323  CA  SER A 263     -23.473  -2.677  32.120  1.00 46.93           C  
ATOM   2324  C   SER A 263     -24.785  -3.349  31.724  1.00 40.55           C  
ATOM   2325  O   SER A 263     -24.969  -3.635  30.536  1.00 42.16           O  
ATOM   2326  CB  SER A 263     -22.314  -3.658  31.897  1.00 47.38           C  
ATOM   2327  OG  SER A 263     -22.587  -4.952  32.422  1.00 38.62           O  
ATOM   2328  HN  SER A 263     -22.727  -2.508  34.129  1.00  0.00           H  
ATOM   2329  HG  SER A 263     -21.870  -5.559  32.284  1.00  0.00           H  
ATOM   2330  N   GLY A 264     -25.697  -3.595  32.661  1.00 43.40           N  
ATOM   2331  CA  GLY A 264     -26.922  -4.325  32.388  1.00 40.48           C  
ATOM   2332  C   GLY A 264     -26.814  -5.818  32.619  1.00 37.66           C  
ATOM   2333  O   GLY A 264     -27.827  -6.527  32.550  1.00 28.74           O  
ATOM   2334  HN  GLY A 264     -25.529  -3.257  33.609  1.00  0.00           H  
ATOM   2335  N   ALA A 265     -25.610  -6.310  32.876  1.00 37.21           N  
ATOM   2336  CA  ALA A 265     -25.390  -7.683  33.274  1.00 37.52           C  
ATOM   2337  C   ALA A 265     -25.954  -7.923  34.683  1.00 39.61           C  
ATOM   2338  O   ALA A 265     -26.380  -6.999  35.382  1.00 38.26           O  
ATOM   2339  CB  ALA A 265     -23.898  -7.996  33.201  1.00 37.27           C  
ATOM   2340  HN  ALA A 265     -24.803  -5.693  32.789  1.00  0.00           H  
ATOM   2341  N   LEU A 266     -25.989  -9.191  35.081  1.00 40.94           N  
ATOM   2342  CA  LEU A 266     -26.419  -9.605  36.413  1.00 32.76           C  
ATOM   2343  C   LEU A 266     -25.179  -9.918  37.244  1.00 38.17           C  
ATOM   2344  O   LEU A 266     -24.260 -10.588  36.761  1.00 32.69           O  
ATOM   2345  CB  LEU A 266     -27.319 -10.835  36.309  1.00 35.28           C  
ATOM   2346  CG  LEU A 266     -28.563 -10.677  35.431  1.00 32.75           C  
ATOM   2347  CD1 LEU A 266     -28.716 -11.823  34.460  1.00 34.34           C  
ATOM   2348  CD2 LEU A 266     -29.800 -10.567  36.281  1.00 38.28           C  
ATOM   2349  HN  LEU A 266     -25.700  -9.913  34.421  1.00  0.00           H  
ATOM   2350  N   ARG A 267     -25.137  -9.435  38.481  1.00 36.39           N  
ATOM   2351  CA  ARG A 267     -24.011  -9.778  39.339  1.00 40.98           C  
ATOM   2352  C   ARG A 267     -24.094 -11.247  39.769  1.00 32.67           C  
ATOM   2353  O   ARG A 267     -25.177 -11.800  39.956  1.00 33.62           O  
ATOM   2354  CB  ARG A 267     -23.964  -8.839  40.544  1.00 41.32           C  
ATOM   2355  CG  ARG A 267     -23.654  -7.386  40.155  1.00 49.41           C  
ATOM   2356  CD  ARG A 267     -23.540  -6.461  41.365  1.00 57.47           C  
ATOM   2357  NE  ARG A 267     -24.813  -6.305  42.058  1.00 63.15           N  
ATOM   2358  CZ  ARG A 267     -25.724  -5.386  41.763  1.00 65.78           C  
ATOM   2359  NH1 ARG A 267     -25.532  -4.510  40.791  1.00 72.81           N1+
ATOM   2360  NH2 ARG A 267     -26.855  -5.346  42.462  1.00 68.34           N  
ATOM   2361  HN  ARG A 267     -25.884  -8.832  38.825  1.00  0.00           H  
ATOM   2362  HE  ARG A 267     -25.018  -6.947  42.823  1.00  0.00           H  
ATOM   2363 1HH1 ARG A 267     -26.232  -3.804  40.564  1.00  0.00           H  
ATOM   2364 2HH1 ARG A 267     -24.665  -4.541  40.255  1.00  0.00           H  
ATOM   2365 1HH2 ARG A 267     -27.555  -4.640  42.235  1.00  0.00           H  
ATOM   2366 2HH2 ARG A 267     -27.003  -6.022  43.212  1.00  0.00           H  
ATOM   2367  N   VAL A 268     -22.924 -11.883  39.894  1.00 33.64           N  
ATOM   2368  CA  VAL A 268     -22.811 -13.326  40.101  1.00 34.32           C  
ATOM   2369  C   VAL A 268     -21.548 -13.618  40.913  1.00 35.91           C  
ATOM   2370  O   VAL A 268     -20.626 -12.798  40.978  1.00 32.00           O  
ATOM   2371  CB  VAL A 268     -22.757 -14.091  38.748  1.00 34.58           C  
ATOM   2372  CG1 VAL A 268     -24.070 -13.981  37.982  1.00 31.10           C  
ATOM   2373  CG2 VAL A 268     -21.619 -13.549  37.891  1.00 35.49           C  
ATOM   2374  HN  VAL A 268     -22.066 -11.333  39.842  1.00  0.00           H  
ATOM   2375  N   ASN A 269     -21.487 -14.816  41.518  1.00 30.88           N  
ATOM   2376  CA  ASN A 269     -20.278 -15.225  42.222  1.00 29.42           C  
ATOM   2377  C   ASN A 269     -19.422 -16.083  41.291  1.00 34.76           C  
ATOM   2378  O   ASN A 269     -19.697 -16.207  40.089  1.00 32.60           O  
ATOM   2379  CB  ASN A 269     -20.593 -15.974  43.523  1.00 33.50           C  
ATOM   2380  CG  ASN A 269     -21.268 -17.329  43.281  1.00 34.45           C  
ATOM   2381  ND2 ASN A 269     -21.966 -17.814  44.306  1.00 30.66           N  
ATOM   2382  OD1 ASN A 269     -21.241 -17.883  42.164  1.00 29.92           O  
ATOM   2383  HN  ASN A 269     -22.291 -15.443  41.484  1.00  0.00           H  
ATOM   2384 1HD2 ASN A 269     -21.988 -17.361  45.220  1.00  0.00           H  
ATOM   2385 2HD2 ASN A 269     -22.415 -18.716  44.145  1.00  0.00           H  
ATOM   2386  N   GLU A 270     -18.377 -16.709  41.844  1.00 30.56           N  
ATOM   2387  CA  GLU A 270     -17.498 -17.547  41.028  1.00 38.67           C  
ATOM   2388  C   GLU A 270     -18.167 -18.843  40.561  1.00 36.29           C  
ATOM   2389  O   GLU A 270     -17.597 -19.543  39.710  1.00 33.99           O  
ATOM   2390  CB  GLU A 270     -16.205 -17.865  41.796  1.00 39.40           C  
ATOM   2391  CG  GLU A 270     -16.383 -18.750  43.032  1.00 43.62           C  
ATOM   2392  CD  GLU A 270     -16.765 -17.979  44.298  1.00 46.48           C  
ATOM   2393  OE1 GLU A 270     -17.137 -16.784  44.208  1.00 44.02           O  
ATOM   2394  OE2 GLU A 270     -16.690 -18.584  45.392  1.00 53.30           O1-
ATOM   2395  HN  GLU A 270     -18.192 -16.601  42.841  1.00  0.00           H  
ATOM   2396  N   HIS A 271     -19.341 -19.181  41.105  1.00 31.99           N  
ATOM   2397  CA  HIS A 271     -20.155 -20.305  40.646  1.00 31.01           C  
ATOM   2398  C   HIS A 271     -21.215 -19.889  39.637  1.00 30.05           C  
ATOM   2399  O   HIS A 271     -22.006 -20.738  39.209  1.00 26.46           O  
ATOM   2400  CB  HIS A 271     -20.854 -20.982  41.830  1.00 35.40           C  
ATOM   2401  CG  HIS A 271     -19.980 -21.160  43.026  1.00 37.00           C  
ATOM   2402  CD2 HIS A 271     -20.114 -20.723  44.302  1.00 37.40           C  
ATOM   2403  ND1 HIS A 271     -18.801 -21.873  42.982  1.00 38.35           N  
ATOM   2404  CE1 HIS A 271     -18.245 -21.868  44.182  1.00 40.87           C  
ATOM   2405  NE2 HIS A 271     -19.022 -21.178  45.000  1.00 35.44           N  
ATOM   2406  HN  HIS A 271     -19.688 -18.623  41.885  1.00  0.00           H  
ATOM   2407  HD1 HIS A 271     -18.418 -22.332  42.155  1.00  0.00           H  
ATOM   2408  HE2 HIS A 271     -18.840 -21.011  45.990  1.00  0.00           H  
ATOM   2409  N   LEU A 272     -21.269 -18.603  39.285  1.00 28.10           N  
ATOM   2410  CA  LEU A 272     -22.178 -18.011  38.305  1.00 31.72           C  
ATOM   2411  C   LEU A 272     -23.630 -17.969  38.760  1.00 27.37           C  
ATOM   2412  O   LEU A 272     -24.510 -17.749  37.933  1.00 22.75           O  
ATOM   2413  CB  LEU A 272     -22.110 -18.727  36.955  1.00 25.80           C  
ATOM   2414  CG  LEU A 272     -20.725 -18.670  36.323  1.00 31.85           C  
ATOM   2415  CD1 LEU A 272     -20.676 -19.577  35.131  1.00 27.62           C  
ATOM   2416  CD2 LEU A 272     -20.396 -17.235  35.932  1.00 29.88           C  
ATOM   2417  HN  LEU A 272     -20.612 -17.972  39.744  1.00  0.00           H  
ATOM   2418  N   GLN A 273     -23.923 -18.203  40.039  1.00 25.30           N  
ATOM   2419  CA  GLN A 273     -25.286 -17.955  40.493  1.00 24.42           C  
ATOM   2420  C   GLN A 273     -25.489 -16.460  40.645  1.00 29.23           C  
ATOM   2421  O   GLN A 273     -24.567 -15.738  41.039  1.00 30.18           O  
ATOM   2422  CB  GLN A 273     -25.588 -18.623  41.837  1.00 31.80           C  
ATOM   2423  CG  GLN A 273     -25.267 -20.095  42.012  1.00 29.41           C  
ATOM   2424  CD  GLN A 273     -25.539 -20.510  43.447  1.00 37.36           C  
ATOM   2425  NE2 GLN A 273     -25.294 -21.774  43.763  1.00 32.92           N  
ATOM   2426  OE1 GLN A 273     -25.978 -19.689  44.261  1.00 42.40           O  
ATOM   2427  HN  GLN A 273     -23.212 -18.547  40.684  1.00  0.00           H  
ATOM   2428 1HE2 GLN A 273     -24.932 -22.451  43.092  1.00  0.00           H  
ATOM   2429 2HE2 GLN A 273     -25.477 -22.053  44.727  1.00  0.00           H  
ATOM   2430  N   VAL A 274     -26.699 -15.986  40.352  1.00 27.75           N  
ATOM   2431  CA  VAL A 274     -26.974 -14.564  40.495  1.00 30.14           C  
ATOM   2432  C   VAL A 274     -27.036 -14.225  41.977  1.00 38.89           C  
ATOM   2433  O   VAL A 274     -27.688 -14.929  42.757  1.00 39.34           O  
ATOM   2434  CB  VAL A 274     -28.273 -14.199  39.765  1.00 32.31           C  
ATOM   2435  CG1 VAL A 274     -28.649 -12.751  40.018  1.00 37.26           C  
ATOM   2436  CG2 VAL A 274     -28.114 -14.458  38.252  1.00 29.25           C  
ATOM   2437  HN  VAL A 274     -27.431 -16.618  40.028  1.00  0.00           H  
ATOM   2438  N   GLU A 275     -26.329 -13.166  42.385  1.00 40.10           N  
ATOM   2439  CA  GLU A 275     -26.343 -12.786  43.794  1.00 42.42           C  
ATOM   2440  C   GLU A 275     -27.778 -12.522  44.234  1.00 45.27           C  
ATOM   2441  O   GLU A 275     -28.564 -11.910  43.504  1.00 39.13           O  
ATOM   2442  CB  GLU A 275     -25.466 -11.554  44.049  1.00 43.97           C  
ATOM   2443  CG  GLU A 275     -26.038 -10.247  43.521  1.00 51.05           C  
ATOM   2444  CD  GLU A 275     -25.458  -9.018  44.209  1.00 54.65           C  
ATOM   2445  OE1 GLU A 275     -24.220  -8.973  44.407  1.00 49.59           O  
ATOM   2446  OE2 GLU A 275     -26.251  -8.105  44.559  1.00 48.17           O1-
ATOM   2447  HN  GLU A 275     -25.782 -12.626  41.714  1.00  0.00           H  
ATOM   2448  N   GLY A 276     -28.126 -13.026  45.422  1.00 47.18           N  
ATOM   2449  CA  GLY A 276     -29.495 -13.040  45.897  1.00 48.02           C  
ATOM   2450  C   GLY A 276     -30.291 -14.280  45.536  1.00 50.44           C  
ATOM   2451  O   GLY A 276     -31.468 -14.375  45.913  1.00 50.84           O  
ATOM   2452  HN  GLY A 276     -27.398 -13.417  46.019  1.00  0.00           H  
ATOM   2453  N   HIS A 277     -29.698 -15.232  44.816  1.00 45.78           N  
ATOM   2454  CA  HIS A 277     -30.410 -16.440  44.418  1.00 44.13           C  
ATOM   2455  C   HIS A 277     -29.430 -17.607  44.373  1.00 45.46           C  
ATOM   2456  O   HIS A 277     -28.244 -17.432  44.082  1.00 44.44           O  
ATOM   2457  CB  HIS A 277     -31.105 -16.267  43.060  1.00 44.18           C  
ATOM   2458  CG  HIS A 277     -32.209 -15.251  43.063  1.00 46.96           C  
ATOM   2459  CD2 HIS A 277     -33.550 -15.394  43.188  1.00 44.42           C  
ATOM   2460  ND1 HIS A 277     -31.983 -13.898  42.909  1.00 46.33           N  
ATOM   2461  CE1 HIS A 277     -33.138 -13.255  42.942  1.00 46.62           C  
ATOM   2462  NE2 HIS A 277     -34.104 -14.140  43.111  1.00 48.82           N  
ATOM   2463  HN  HIS A 277     -28.724 -15.113  44.537  1.00  0.00           H  
ATOM   2464  HD1 HIS A 277     -31.069 -13.463  42.789  1.00  0.00           H  
ATOM   2465  HE2 HIS A 277     -35.099 -13.927  43.174  1.00  0.00           H  
ATOM   2466  N   SER A 278     -29.932 -18.803  44.684  1.00 41.22           N  
ATOM   2467  CA  SER A 278     -29.116 -20.007  44.625  1.00 36.94           C  
ATOM   2468  C   SER A 278     -29.413 -20.864  43.404  1.00 32.79           C  
ATOM   2469  O   SER A 278     -28.574 -21.689  43.022  1.00 32.13           O  
ATOM   2470  CB  SER A 278     -29.324 -20.856  45.883  1.00 39.53           C  
ATOM   2471  OG  SER A 278     -30.703 -21.118  46.068  1.00 43.36           O  
ATOM   2472  HN  SER A 278     -30.909 -18.875  44.969  1.00  0.00           H  
ATOM   2473  HG  SER A 278     -30.832 -21.645  46.848  1.00  0.00           H  
ATOM   2474  N   ASN A 279     -30.578 -20.678  42.789  1.00 24.60           N  
ATOM   2475  CA  ASN A 279     -31.030 -21.484  41.663  1.00 29.56           C  
ATOM   2476  C   ASN A 279     -31.152 -20.688  40.370  1.00 28.10           C  
ATOM   2477  O   ASN A 279     -31.799 -21.163  39.435  1.00 22.28           O  
ATOM   2478  CB  ASN A 279     -32.391 -22.079  41.978  1.00 28.67           C  
ATOM   2479  CG  ASN A 279     -33.411 -21.008  42.131  1.00 30.16           C  
ATOM   2480  ND2 ASN A 279     -34.659 -21.305  41.780  1.00 28.84           N  
ATOM   2481  OD1 ASN A 279     -33.062 -19.879  42.525  1.00 28.76           O  
ATOM   2482  HN  ASN A 279     -31.187 -19.931  43.124  1.00  0.00           H  
ATOM   2483 1HD2 ASN A 279     -35.359 -20.570  41.885  1.00  0.00           H  
ATOM   2484 2HD2 ASN A 279     -34.945 -22.229  41.457  1.00  0.00           H  
ATOM   2485  N   VAL A 280     -30.617 -19.469  40.316  1.00 26.68           N  
ATOM   2486  CA  VAL A 280     -30.614 -18.659  39.099  1.00 24.32           C  
ATOM   2487  C   VAL A 280     -29.173 -18.410  38.698  1.00 26.36           C  
ATOM   2488  O   VAL A 280     -28.348 -17.991  39.529  1.00 21.89           O  
ATOM   2489  CB  VAL A 280     -31.365 -17.330  39.277  1.00 24.31           C  
ATOM   2490  CG1 VAL A 280     -31.264 -16.497  38.009  1.00 24.82           C  
ATOM   2491  CG2 VAL A 280     -32.819 -17.595  39.618  1.00 30.11           C  
ATOM   2492  HN  VAL A 280     -30.191 -19.085  41.160  1.00  0.00           H  
ATOM   2493  N   TYR A 281     -28.872 -18.671  37.426  1.00 23.23           N  
ATOM   2494  CA  TYR A 281     -27.537 -18.522  36.890  1.00 22.05           C  
ATOM   2495  C   TYR A 281     -27.583 -17.545  35.726  1.00 20.40           C  
ATOM   2496  O   TYR A 281     -28.582 -17.463  35.015  1.00 17.99           O  
ATOM   2497  CB  TYR A 281     -26.994 -19.878  36.445  1.00 20.12           C  
ATOM   2498  CG  TYR A 281     -26.856 -20.853  37.603  1.00 24.38           C  
ATOM   2499  CD1 TYR A 281     -27.964 -21.517  38.122  1.00 25.42           C  
ATOM   2500  CD2 TYR A 281     -25.616 -21.090  38.184  1.00 24.29           C  
ATOM   2501  CE1 TYR A 281     -27.829 -22.398  39.196  1.00 24.36           C  
ATOM   2502  CE2 TYR A 281     -25.474 -21.964  39.252  1.00 25.44           C  
ATOM   2503  CZ  TYR A 281     -26.582 -22.618  39.746  1.00 28.11           C  
ATOM   2504  OH  TYR A 281     -26.416 -23.487  40.807  1.00 28.78           O  
ATOM   2505  HN  TYR A 281     -29.615 -18.989  36.804  1.00  0.00           H  
ATOM   2506  HH  TYR A 281     -27.180 -23.938  41.148  1.00  0.00           H  
ATOM   2507  N   ALA A 282     -26.506 -16.793  35.554  1.00 21.53           N  
ATOM   2508  CA  ALA A 282     -26.302 -15.996  34.353  1.00 17.77           C  
ATOM   2509  C   ALA A 282     -25.020 -16.453  33.691  1.00 19.16           C  
ATOM   2510  O   ALA A 282     -24.016 -16.716  34.367  1.00 21.73           O  
ATOM   2511  CB  ALA A 282     -26.238 -14.490  34.662  1.00 20.18           C  
ATOM   2512  HN  ALA A 282     -25.797 -16.772  36.287  1.00  0.00           H  
ATOM   2513  N   ILE A 283     -25.066 -16.570  32.366  1.00 17.24           N  
ATOM   2514  CA  ILE A 283     -23.965 -17.115  31.595  1.00 15.98           C  
ATOM   2515  C   ILE A 283     -23.804 -16.264  30.347  1.00 17.40           C  
ATOM   2516  O   ILE A 283     -24.778 -15.724  29.815  1.00 17.31           O  
ATOM   2517  CB  ILE A 283     -24.187 -18.599  31.221  1.00 16.65           C  
ATOM   2518  CG1 ILE A 283     -25.390 -18.772  30.300  1.00 15.44           C  
ATOM   2519  CG2 ILE A 283     -24.390 -19.453  32.487  1.00 16.05           C  
ATOM   2520  CD1 ILE A 283     -25.468 -20.194  29.703  1.00 15.32           C  
ATOM   2521  HN  ILE A 283     -25.906 -16.265  31.875  1.00  0.00           H  
ATOM   2522  N   GLY A 284     -22.565 -16.159  29.874  1.00 18.07           N  
ATOM   2523  CA  GLY A 284     -22.326 -15.466  28.619  1.00 18.80           C  
ATOM   2524  C   GLY A 284     -22.372 -13.957  28.791  1.00 21.66           C  
ATOM   2525  O   GLY A 284     -22.040 -13.422  29.852  1.00 20.67           O  
ATOM   2526  HN  GLY A 284     -21.785 -16.564  30.391  1.00  0.00           H  
ATOM   2527  N   ASP A 285     -22.788 -13.262  27.720  1.00 17.50           N  
ATOM   2528  CA  ASP A 285     -22.692 -11.800  27.707  1.00 18.91           C  
ATOM   2529  C   ASP A 285     -23.489 -11.155  28.835  1.00 25.24           C  
ATOM   2530  O   ASP A 285     -23.079 -10.115  29.364  1.00 25.76           O  
ATOM   2531  CB  ASP A 285     -23.163 -11.238  26.364  1.00 20.67           C  
ATOM   2532  CG  ASP A 285     -22.152 -11.457  25.240  1.00 22.44           C  
ATOM   2533  OD1 ASP A 285     -21.160 -12.206  25.447  1.00 21.13           O  
ATOM   2534  OD2 ASP A 285     -22.367 -10.894  24.129  1.00 20.32           O1-
ATOM   2535  HN  ASP A 285     -23.172 -13.753  26.913  1.00  0.00           H  
ATOM   2536  N   CYS A 286     -24.621 -11.742  29.219  1.00 23.39           N  
ATOM   2537  CA  CYS A 286     -25.435 -11.136  30.265  1.00 25.84           C  
ATOM   2538  C   CYS A 286     -24.901 -11.400  31.667  1.00 27.31           C  
ATOM   2539  O   CYS A 286     -25.486 -10.896  32.628  1.00 28.76           O  
ATOM   2540  CB  CYS A 286     -26.885 -11.616  30.170  1.00 21.13           C  
ATOM   2541  SG  CYS A 286     -27.153 -13.332  30.756  1.00 23.37           S  
ATOM   2542  HN  CYS A 286     -24.918 -12.614  28.782  1.00  0.00           H  
ATOM   2543  N   ALA A 287     -23.808 -12.151  31.811  1.00 26.30           N  
ATOM   2544  CA  ALA A 287     -23.164 -12.341  33.110  1.00 29.94           C  
ATOM   2545  C   ALA A 287     -22.088 -11.281  33.356  1.00 36.23           C  
ATOM   2546  O   ALA A 287     -21.236 -11.029  32.500  1.00 33.87           O  
ATOM   2547  CB  ALA A 287     -22.544 -13.731  33.224  1.00 25.64           C  
ATOM   2548  HN  ALA A 287     -23.409 -12.607  30.990  1.00  0.00           H  
ATOM   2549  N   ASP A 288     -22.119 -10.677  34.551  1.00 43.08           N  
ATOM   2550  CA  ASP A 288     -21.128  -9.682  34.949  1.00 40.53           C  
ATOM   2551  C   ASP A 288     -19.788 -10.345  35.243  1.00 48.34           C  
ATOM   2552  O   ASP A 288     -19.289 -10.308  36.374  1.00 48.91           O  
ATOM   2553  CB  ASP A 288     -21.605  -8.893  36.168  1.00 40.52           C  
ATOM   2554  CG  ASP A 288     -20.656  -7.755  36.536  1.00 53.98           C  
ATOM   2555  OD1 ASP A 288     -20.237  -7.005  35.621  1.00 50.53           O  
ATOM   2556  OD2 ASP A 288     -20.331  -7.615  37.741  1.00 51.93           O1-
ATOM   2557  HN  ASP A 288     -22.862 -10.921  35.206  1.00  0.00           H  
ATOM   2558  N   VAL A 289     -19.203 -10.970  34.223  1.00 50.92           N  
ATOM   2559  CA  VAL A 289     -17.910 -11.612  34.396  1.00 53.45           C  
ATOM   2560  C   VAL A 289     -16.828 -10.572  34.638  1.00 59.98           C  
ATOM   2561  O   VAL A 289     -15.834 -10.853  35.321  1.00 64.19           O  
ATOM   2562  CB  VAL A 289     -17.590 -12.490  33.170  1.00 51.56           C  
ATOM   2563  HN  VAL A 289     -19.665 -10.999  33.314  1.00  0.00           H  
ATOM   2564  N   ARG A 290     -17.007  -9.360  34.095  1.00 57.34           N  
ATOM   2565  CA  ARG A 290     -15.982  -8.318  34.011  1.00 64.85           C  
ATOM   2566  C   ARG A 290     -14.876  -8.739  33.041  1.00 66.03           C  
ATOM   2567  O   ARG A 290     -14.019  -7.930  32.674  1.00 66.84           O  
ATOM   2568  CB  ARG A 290     -15.412  -7.974  35.394  1.00 63.29           C  
ATOM   2569  HN  ARG A 290     -17.928  -9.147  33.711  1.00  0.00           H  
ATOM   2570  N   THR A 291     -14.894 -10.006  32.624  1.00 63.86           N  
ATOM   2571  CA  THR A 291     -14.099 -10.494  31.511  1.00 63.02           C  
ATOM   2572  C   THR A 291     -14.692  -9.946  30.212  1.00 59.48           C  
ATOM   2573  O   THR A 291     -15.803  -9.410  30.210  1.00 57.49           O  
ATOM   2574  CB  THR A 291     -14.087 -12.026  31.521  1.00 57.83           C  
ATOM   2575  HN  THR A 291     -15.498 -10.667  33.113  1.00  0.00           H  
ATOM   2576  N   PRO A 292     -13.980 -10.049  29.087  1.00 60.50           N  
ATOM   2577  CA  PRO A 292     -14.583  -9.649  27.809  1.00 52.40           C  
ATOM   2578  C   PRO A 292     -15.755 -10.555  27.469  1.00 41.36           C  
ATOM   2579  O   PRO A 292     -15.856 -11.696  27.929  1.00 40.98           O  
ATOM   2580  CB  PRO A 292     -13.444  -9.831  26.806  1.00 47.38           C  
ATOM   2581  CG  PRO A 292     -12.679 -10.966  27.390  1.00 48.36           C  
ATOM   2582  CD  PRO A 292     -12.649 -10.647  28.866  1.00 57.33           C  
ATOM   2583  N   LYS A 293     -16.660 -10.035  26.654  1.00 34.68           N  
ATOM   2584  CA  LYS A 293     -17.847 -10.798  26.290  1.00 28.61           C  
ATOM   2585  C   LYS A 293     -17.487 -11.650  25.079  1.00 22.33           C  
ATOM   2586  O   LYS A 293     -17.263 -11.121  23.989  1.00 22.63           O  
ATOM   2587  CB  LYS A 293     -19.022  -9.864  26.023  1.00 30.75           C  
ATOM   2588  CG  LYS A 293     -19.357  -8.958  27.216  1.00 34.17           C  
ATOM   2589  CD  LYS A 293     -19.342  -9.727  28.535  1.00 36.78           C  
ATOM   2590  HN  LYS A 293     -16.526  -9.096  26.279  1.00  0.00           H  
ATOM   2591  N   MET A 294     -17.425 -12.970  25.272  1.00 20.68           N  
ATOM   2592  CA  MET A 294     -16.869 -13.892  24.291  1.00 16.60           C  
ATOM   2593  C   MET A 294     -17.759 -15.121  24.151  1.00 15.76           C  
ATOM   2594  O   MET A 294     -18.306 -15.612  25.143  1.00 15.89           O  
ATOM   2595  CB  MET A 294     -15.467 -14.357  24.704  1.00 20.35           C  
ATOM   2596  CG  MET A 294     -14.413 -13.257  24.730  1.00 22.24           C  
ATOM   2597  SD  MET A 294     -14.105 -12.688  23.044  1.00 31.08           S  
ATOM   2598  CE  MET A 294     -12.451 -12.097  23.250  1.00 52.95           C  
ATOM   2599  HN  MET A 294     -17.784 -13.350  26.148  1.00  0.00           H  
ATOM   2600  N   ALA A 295     -17.856 -15.641  22.925  1.00 13.30           N  
ATOM   2601  CA  ALA A 295     -18.613 -16.872  22.700  1.00 14.75           C  
ATOM   2602  C   ALA A 295     -18.022 -18.042  23.485  1.00 14.52           C  
ATOM   2603  O   ALA A 295     -18.757 -18.856  24.061  1.00 10.94           O  
ATOM   2604  CB  ALA A 295     -18.633 -17.204  21.205  1.00 13.13           C  
ATOM   2605  HN  ALA A 295     -17.399 -15.177  22.140  1.00  0.00           H  
ATOM   2606  N   TYR A 296     -16.691 -18.158  23.510  1.00 15.95           N  
ATOM   2607  CA  TYR A 296     -16.113 -19.336  24.153  1.00 15.34           C  
ATOM   2608  C   TYR A 296     -16.317 -19.298  25.664  1.00 17.80           C  
ATOM   2609  O   TYR A 296     -16.440 -20.354  26.297  1.00 18.45           O  
ATOM   2610  CB  TYR A 296     -14.632 -19.466  23.793  1.00 18.68           C  
ATOM   2611  CG  TYR A 296     -13.680 -18.638  24.627  1.00 17.34           C  
ATOM   2612  CD1 TYR A 296     -13.102 -19.156  25.787  1.00 22.76           C  
ATOM   2613  CD2 TYR A 296     -13.326 -17.352  24.238  1.00 17.97           C  
ATOM   2614  CE1 TYR A 296     -12.229 -18.401  26.536  1.00 21.46           C  
ATOM   2615  CE2 TYR A 296     -12.444 -16.599  24.980  1.00 16.66           C  
ATOM   2616  CZ  TYR A 296     -11.899 -17.131  26.121  1.00 18.32           C  
ATOM   2617  OH  TYR A 296     -11.034 -16.377  26.859  1.00 18.66           O  
ATOM   2618  HN  TYR A 296     -16.095 -17.444  23.092  1.00  0.00           H  
ATOM   2619  HH  TYR A 296     -10.806 -15.500  26.573  1.00  0.00           H  
ATOM   2620  N   LEU A 297     -16.375 -18.103  26.248  1.00 13.45           N  
ATOM   2621  CA  LEU A 297     -16.645 -17.988  27.677  1.00 17.29           C  
ATOM   2622  C   LEU A 297     -18.096 -18.313  27.995  1.00 16.41           C  
ATOM   2623  O   LEU A 297     -18.387 -18.896  29.042  1.00 15.40           O  
ATOM   2624  CB  LEU A 297     -16.307 -16.580  28.160  1.00 17.39           C  
ATOM   2625  CG  LEU A 297     -14.824 -16.232  28.246  1.00 22.74           C  
ATOM   2626  CD1 LEU A 297     -14.652 -14.768  28.634  1.00 22.61           C  
ATOM   2627  CD2 LEU A 297     -14.136 -17.150  29.248  1.00 19.62           C  
ATOM   2628  HN  LEU A 297     -16.229 -17.261  25.692  1.00  0.00           H  
ATOM   2629  N   ALA A 298     -19.026 -17.921  27.118  1.00 14.72           N  
ATOM   2630  CA  ALA A 298     -20.419 -18.319  27.293  1.00 13.47           C  
ATOM   2631  C   ALA A 298     -20.548 -19.833  27.384  1.00 13.87           C  
ATOM   2632  O   ALA A 298     -21.300 -20.349  28.215  1.00 15.33           O  
ATOM   2633  CB  ALA A 298     -21.277 -17.782  26.137  1.00 13.30           C  
ATOM   2634  HN  ALA A 298     -18.760 -17.341  26.322  1.00  0.00           H  
ATOM   2635  N   GLY A 299     -19.833 -20.556  26.527  1.00 13.68           N  
ATOM   2636  CA  GLY A 299     -19.860 -22.007  26.594  1.00 13.14           C  
ATOM   2637  C   GLY A 299     -19.304 -22.547  27.901  1.00 19.41           C  
ATOM   2638  O   GLY A 299     -19.868 -23.474  28.484  1.00 19.42           O  
ATOM   2639  HN  GLY A 299     -19.264 -20.090  25.820  1.00  0.00           H  
ATOM   2640  N   LEU A 300     -18.184 -21.985  28.376  1.00 19.97           N  
ATOM   2641  CA  LEU A 300     -17.630 -22.421  29.660  1.00 22.06           C  
ATOM   2642  C   LEU A 300     -18.568 -22.107  30.810  1.00 18.91           C  
ATOM   2643  O   LEU A 300     -18.711 -22.914  31.736  1.00 22.34           O  
ATOM   2644  CB  LEU A 300     -16.279 -21.754  29.926  1.00 21.68           C  
ATOM   2645  CG  LEU A 300     -15.116 -22.086  29.007  1.00 28.80           C  
ATOM   2646  CD1 LEU A 300     -13.834 -21.432  29.554  1.00 32.57           C  
ATOM   2647  CD2 LEU A 300     -14.952 -23.595  28.863  1.00 30.49           C  
ATOM   2648  HN  LEU A 300     -17.716 -21.252  27.842  1.00  0.00           H  
ATOM   2649  N   HIS A 301     -19.162 -20.911  30.809  1.00 17.23           N  
ATOM   2650  CA  HIS A 301     -20.143 -20.572  31.829  1.00 18.69           C  
ATOM   2651  C   HIS A 301     -21.296 -21.565  31.851  1.00 18.74           C  
ATOM   2652  O   HIS A 301     -21.792 -21.929  32.922  1.00 19.60           O  
ATOM   2653  CB  HIS A 301     -20.703 -19.176  31.604  1.00 18.38           C  
ATOM   2654  CG  HIS A 301     -19.698 -18.079  31.745  1.00 21.47           C  
ATOM   2655  CD2 HIS A 301     -18.436 -18.079  32.235  1.00 25.05           C  
ATOM   2656  ND1 HIS A 301     -19.956 -16.783  31.338  1.00 20.94           N  
ATOM   2657  CE1 HIS A 301     -18.895 -16.032  31.582  1.00 22.73           C  
ATOM   2658  NE2 HIS A 301     -17.958 -16.794  32.120  1.00 24.30           N  
ATOM   2659  HN  HIS A 301     -18.926 -20.230  30.088  1.00  0.00           H  
ATOM   2660  HD1 HIS A 301     -20.826 -16.458  30.917  1.00  0.00           H  
ATOM   2661  HE2 HIS A 301     -17.030 -16.480  32.404  1.00  0.00           H  
ATOM   2662  N   ALA A 302     -21.771 -21.980  30.678  1.00 18.14           N  
ATOM   2663  CA  ALA A 302     -22.889 -22.916  30.640  1.00 17.18           C  
ATOM   2664  C   ALA A 302     -22.513 -24.224  31.307  1.00 20.31           C  
ATOM   2665  O   ALA A 302     -23.310 -24.804  32.063  1.00 18.50           O  
ATOM   2666  CB  ALA A 302     -23.325 -23.169  29.195  1.00 12.79           C  
ATOM   2667  HN  ALA A 302     -21.355 -21.645  29.809  1.00  0.00           H  
ATOM   2668  N   ASN A 303     -21.298 -24.709  31.043  1.00 21.98           N  
ATOM   2669  CA  ASN A 303     -20.864 -25.949  31.669  1.00 23.72           C  
ATOM   2670  C   ASN A 303     -20.793 -25.790  33.179  1.00 23.02           C  
ATOM   2671  O   ASN A 303     -21.156 -26.704  33.922  1.00 20.57           O  
ATOM   2672  CB  ASN A 303     -19.509 -26.379  31.112  1.00 27.34           C  
ATOM   2673  CG  ASN A 303     -19.608 -26.956  29.702  1.00 39.76           C  
ATOM   2674  ND2 ASN A 303     -18.542 -26.825  28.934  1.00 58.14           N  
ATOM   2675  OD1 ASN A 303     -20.635 -27.518  29.319  1.00 39.07           O  
ATOM   2676  HN  ASN A 303     -20.676 -24.213  30.405  1.00  0.00           H  
ATOM   2677 1HD2 ASN A 303     -17.692 -26.360  29.251  1.00  0.00           H  
ATOM   2678 2HD2 ASN A 303     -18.608 -27.210  27.992  1.00  0.00           H  
ATOM   2679  N   ILE A 304     -20.329 -24.633  33.647  1.00 20.60           N  
ATOM   2680  CA  ILE A 304     -20.287 -24.378  35.081  1.00 22.34           C  
ATOM   2681  C   ILE A 304     -21.695 -24.309  35.655  1.00 23.17           C  
ATOM   2682  O   ILE A 304     -21.962 -24.898  36.719  1.00 24.09           O  
ATOM   2683  CB  ILE A 304     -19.491 -23.095  35.378  1.00 26.87           C  
ATOM   2684  CG1 ILE A 304     -17.998 -23.339  35.147  1.00 27.86           C  
ATOM   2685  CG2 ILE A 304     -19.769 -22.599  36.779  1.00 26.21           C  
ATOM   2686  CD1 ILE A 304     -17.181 -22.070  35.128  1.00 28.92           C  
ATOM   2687  HN  ILE A 304     -20.000 -23.919  32.996  1.00  0.00           H  
ATOM   2688  N   ALA A 305     -22.626 -23.640  34.943  1.00 21.64           N  
ATOM   2689  CA  ALA A 305     -23.995 -23.453  35.437  1.00 18.11           C  
ATOM   2690  C   ALA A 305     -24.736 -24.783  35.556  1.00 20.87           C  
ATOM   2691  O   ALA A 305     -25.361 -25.074  36.588  1.00 19.24           O  
ATOM   2692  CB  ALA A 305     -24.779 -22.495  34.542  1.00 22.10           C  
ATOM   2693  HN  ALA A 305     -22.370 -23.253  34.035  1.00  0.00           H  
ATOM   2694  N   VAL A 306     -24.681 -25.606  34.512  1.00 16.77           N  
ATOM   2695  CA  VAL A 306     -25.381 -26.884  34.557  1.00 18.67           C  
ATOM   2696  C   VAL A 306     -24.779 -27.777  35.634  1.00 20.22           C  
ATOM   2697  O   VAL A 306     -25.497 -28.444  36.393  1.00 21.38           O  
ATOM   2698  CB  VAL A 306     -25.352 -27.551  33.172  1.00 19.18           C  
ATOM   2699  CG1 VAL A 306     -25.821 -29.002  33.257  1.00 18.34           C  
ATOM   2700  CG2 VAL A 306     -26.200 -26.726  32.189  1.00 14.55           C  
ATOM   2701  HN  VAL A 306     -24.150 -25.343  33.682  1.00  0.00           H  
ATOM   2702  N   ALA A 307     -23.451 -27.768  35.739  1.00 20.67           N  
ATOM   2703  CA  ALA A 307     -22.766 -28.595  36.732  1.00 23.63           C  
ATOM   2704  C   ALA A 307     -23.163 -28.222  38.154  1.00 26.16           C  
ATOM   2705  O   ALA A 307     -23.343 -29.108  39.000  1.00 23.49           O  
ATOM   2706  CB  ALA A 307     -21.252 -28.492  36.544  1.00 26.84           C  
ATOM   2707  HN  ALA A 307     -22.903 -27.174  35.116  1.00  0.00           H  
ATOM   2708  N   ASN A 308     -23.311 -26.926  38.455  1.00 22.66           N  
ATOM   2709  CA  ASN A 308     -23.650 -26.619  39.840  1.00 23.98           C  
ATOM   2710  C   ASN A 308     -25.130 -26.794  40.126  1.00 26.27           C  
ATOM   2711  O   ASN A 308     -25.483 -26.994  41.286  1.00 28.28           O  
ATOM   2712  CB  ASN A 308     -23.250 -25.202  40.254  1.00 29.77           C  
ATOM   2713  CG  ASN A 308     -21.780 -24.929  40.095  1.00 30.00           C  
ATOM   2714  ND2 ASN A 308     -21.444 -23.665  39.837  1.00 28.86           N  
ATOM   2715  OD1 ASN A 308     -20.945 -25.823  40.248  1.00 31.21           O  
ATOM   2716  HN  ASN A 308     -23.193 -26.194  37.755  1.00  0.00           H  
ATOM   2717 1HD2 ASN A 308     -20.447 -23.480  39.729  1.00  0.00           H  
ATOM   2718 2HD2 ASN A 308     -22.135 -22.925  39.710  1.00  0.00           H  
ATOM   2719  N   ILE A 309     -26.010 -26.735  39.119  1.00 22.10           N  
ATOM   2720  CA  ILE A 309     -27.386 -27.193  39.341  1.00 24.61           C  
ATOM   2721  C   ILE A 309     -27.375 -28.646  39.819  1.00 26.36           C  
ATOM   2722  O   ILE A 309     -27.965 -28.987  40.855  1.00 30.00           O  
ATOM   2723  CB  ILE A 309     -28.249 -27.020  38.073  1.00 23.76           C  
ATOM   2724  CG1 ILE A 309     -28.428 -25.540  37.710  1.00 21.80           C  
ATOM   2725  CG2 ILE A 309     -29.607 -27.672  38.261  1.00 21.91           C  
ATOM   2726  CD1 ILE A 309     -29.235 -25.300  36.410  1.00 19.99           C  
ATOM   2727  HN  ILE A 309     -25.727 -26.376  38.207  1.00  0.00           H  
ATOM   2728  N   VAL A 310     -26.638 -29.509  39.111  1.00 23.25           N  
ATOM   2729  CA  VAL A 310     -26.528 -30.913  39.514  1.00 23.10           C  
ATOM   2730  C   VAL A 310     -25.763 -31.047  40.831  1.00 27.95           C  
ATOM   2731  O   VAL A 310     -26.211 -31.737  41.756  1.00 28.34           O  
ATOM   2732  CB  VAL A 310     -25.871 -31.740  38.397  1.00 25.85           C  
ATOM   2733  CG1 VAL A 310     -25.603 -33.159  38.878  1.00 28.55           C  
ATOM   2734  CG2 VAL A 310     -26.760 -31.752  37.175  1.00 24.35           C  
ATOM   2735  HN  VAL A 310     -26.146 -29.185  38.279  1.00  0.00           H  
ATOM   2736  N   ASN A 311     -24.583 -30.419  40.926  1.00 26.77           N  
ATOM   2737  CA  ASN A 311     -23.825 -30.464  42.177  1.00 30.45           C  
ATOM   2738  C   ASN A 311     -24.681 -30.028  43.352  1.00 33.53           C  
ATOM   2739  O   ASN A 311     -24.587 -30.603  44.445  1.00 35.22           O  
ATOM   2740  CB  ASN A 311     -22.590 -29.569  42.110  1.00 30.30           C  
ATOM   2741  CG  ASN A 311     -21.434 -30.218  41.411  1.00 37.80           C  
ATOM   2742  ND2 ASN A 311     -20.507 -29.396  40.925  1.00 38.11           N  
ATOM   2743  OD1 ASN A 311     -21.359 -31.439  41.309  1.00 40.05           O  
ATOM   2744  HN  ASN A 311     -24.212 -29.908  40.125  1.00  0.00           H  
ATOM   2745 1HD2 ASN A 311     -19.720 -29.838  40.449  1.00  0.00           H  
ATOM   2746 2HD2 ASN A 311     -20.569 -28.381  41.010  1.00  0.00           H  
ATOM   2747  N   SER A 312     -25.519 -29.007  43.150  1.00 28.46           N  
ATOM   2748  CA  SER A 312     -26.304 -28.489  44.263  1.00 32.85           C  
ATOM   2749  C   SER A 312     -27.353 -29.495  44.712  1.00 36.77           C  
ATOM   2750  O   SER A 312     -27.653 -29.578  45.906  1.00 40.15           O  
ATOM   2751  CB  SER A 312     -26.965 -27.160  43.902  1.00 31.01           C  
ATOM   2752  OG  SER A 312     -28.140 -27.362  43.147  1.00 33.18           O  
ATOM   2753  HN  SER A 312     -25.609 -28.593  42.222  1.00  0.00           H  
ATOM   2754  HG  SER A 312     -28.551 -26.535  42.922  1.00  0.00           H  
ATOM   2755  N   VAL A 313     -27.925 -30.262  43.775  1.00 30.38           N  
ATOM   2756  CA  VAL A 313     -28.883 -31.308  44.144  1.00 34.94           C  
ATOM   2757  C   VAL A 313     -28.173 -32.483  44.828  1.00 35.06           C  
ATOM   2758  O   VAL A 313     -28.734 -33.112  45.734  1.00 33.77           O  
ATOM   2759  CB  VAL A 313     -29.693 -31.752  42.906  1.00 34.21           C  
ATOM   2760  CG1 VAL A 313     -30.567 -32.955  43.222  1.00 35.25           C  
ATOM   2761  CG2 VAL A 313     -30.579 -30.609  42.414  1.00 32.48           C  
ATOM   2762  HN  VAL A 313     -27.691 -30.116  42.793  1.00  0.00           H  
ATOM   2763  N   LYS A 314     -26.920 -32.756  44.472  1.00 35.00           N  
ATOM   2764  CA  LYS A 314     -26.146 -33.813  45.112  1.00 38.45           C  
ATOM   2765  C   LYS A 314     -25.403 -33.338  46.380  1.00 42.24           C  
ATOM   2766  O   LYS A 314     -24.529 -34.070  46.870  1.00 40.87           O  
ATOM   2767  CB  LYS A 314     -25.153 -34.403  44.106  1.00 37.62           C  
ATOM   2768  CG  LYS A 314     -25.826 -35.076  42.911  1.00 35.29           C  
ATOM   2769  CD  LYS A 314     -24.804 -35.629  41.930  1.00 35.14           C  
ATOM   2770  CE  LYS A 314     -25.457 -36.481  40.853  1.00 38.30           C  
ATOM   2771  NZ  LYS A 314     -24.462 -37.062  39.911  1.00 36.92           N1+
ATOM   2772  HN  LYS A 314     -26.488 -32.209  43.728  1.00  0.00           H  
ATOM   2773  HZ1 LYS A 314     -24.900 -37.634  39.189  1.00  0.00           H  
ATOM   2774  HZ2 LYS A 314     -23.744 -37.587  40.411  1.00  0.00           H  
ATOM   2775  HZ3 LYS A 314     -23.876 -36.335  39.500  1.00  0.00           H  
ATOM   2776  N   GLN A 315     -25.757 -32.166  46.921  1.00 42.05           N  
ATOM   2777  CA  GLN A 315     -25.061 -31.529  48.050  1.00 45.28           C  
ATOM   2778  C   GLN A 315     -23.541 -31.637  47.902  1.00 46.19           C  
ATOM   2779  O   GLN A 315     -22.820 -31.974  48.845  1.00 45.10           O  
ATOM   2780  CB  GLN A 315     -25.495 -32.112  49.412  1.00 46.71           C  
ATOM   2781  CG  GLN A 315     -27.016 -32.272  49.694  1.00 47.60           C  
ATOM   2782  CD  GLN A 315     -27.795 -30.956  49.901  1.00 55.24           C  
ATOM   2783  NE2 GLN A 315     -27.656 -30.360  51.075  1.00 57.96           N  
ATOM   2784  OE1 GLN A 315     -28.528 -30.503  49.012  1.00 63.16           O  
ATOM   2785  HN  GLN A 315     -26.563 -31.682  46.524  1.00  0.00           H  
ATOM   2786 1HE2 GLN A 315     -28.171 -29.490  51.212  1.00  0.00           H  
ATOM   2787 2HE2 GLN A 315     -27.052 -30.733  51.807  1.00  0.00           H  
ATOM   2788  N   ARG A 316     -23.053 -31.348  46.704  1.00 42.37           N  
ATOM   2789  CA  ARG A 316     -21.632 -31.363  46.373  1.00 41.64           C  
ATOM   2790  C   ARG A 316     -21.091 -29.936  46.281  1.00 43.73           C  
ATOM   2791  O   ARG A 316     -21.851 -28.969  46.226  1.00 43.19           O  
ATOM   2792  CB  ARG A 316     -21.410 -32.115  45.052  1.00 44.20           C  
ATOM   2793  CG  ARG A 316     -21.682 -33.616  45.122  1.00 42.54           C  
ATOM   2794  HN  ARG A 316     -23.713 -31.099  45.967  1.00  0.00           H  
ATOM   2795  N   PRO A 317     -19.765 -29.771  46.294  1.00 45.63           N  
ATOM   2796  CA  PRO A 317     -19.199 -28.419  46.174  1.00 44.03           C  
ATOM   2797  C   PRO A 317     -19.218 -27.939  44.734  1.00 39.00           C  
ATOM   2798  O   PRO A 317     -19.063 -28.714  43.787  1.00 37.16           O  
ATOM   2799  CB  PRO A 317     -17.755 -28.586  46.676  1.00 48.98           C  
ATOM   2800  CG  PRO A 317     -17.667 -29.976  47.230  1.00 51.16           C  
ATOM   2801  CD  PRO A 317     -18.713 -30.770  46.523  1.00 45.86           C  
ATOM   2802  N   LEU A 318     -19.387 -26.629  44.586  1.00 36.10           N  
ATOM   2803  CA  LEU A 318     -19.653 -26.038  43.284  1.00 32.99           C  
ATOM   2804  C   LEU A 318     -18.364 -25.752  42.516  1.00 39.81           C  
ATOM   2805  O   LEU A 318     -17.311 -25.463  43.097  1.00 30.55           O  
ATOM   2806  CB  LEU A 318     -20.462 -24.753  43.448  1.00 32.06           C  
ATOM   2807  CG  LEU A 318     -21.774 -24.968  44.207  1.00 29.67           C  
ATOM   2808  CD1 LEU A 318     -22.648 -23.734  44.207  1.00 26.24           C  
ATOM   2809  CD2 LEU A 318     -22.536 -26.157  43.648  1.00 29.58           C  
ATOM   2810  HN  LEU A 318     -19.329 -26.024  45.405  1.00  0.00           H  
ATOM   2811  N   GLN A 319     -18.461 -25.852  41.190  1.00 32.21           N  
ATOM   2812  CA  GLN A 319     -17.363 -25.470  40.317  1.00 36.01           C  
ATOM   2813  C   GLN A 319     -17.220 -23.953  40.276  1.00 34.45           C  
ATOM   2814  O   GLN A 319     -18.194 -23.209  40.436  1.00 29.77           O  
ATOM   2815  CB  GLN A 319     -17.589 -26.002  38.904  1.00 35.80           C  
ATOM   2816  CG  GLN A 319     -17.716 -27.497  38.810  1.00 38.36           C  
ATOM   2817  CD  GLN A 319     -17.568 -27.986  37.389  1.00 44.94           C  
ATOM   2818  NE2 GLN A 319     -17.626 -29.301  37.202  1.00 44.06           N  
ATOM   2819  OE1 GLN A 319     -17.337 -27.193  36.475  1.00 43.19           O  
ATOM   2820  HN  GLN A 319     -19.325 -26.205  40.779  1.00  0.00           H  
ATOM   2821 1HE2 GLN A 319     -17.526 -29.631  36.242  1.00  0.00           H  
ATOM   2822 2HE2 GLN A 319     -17.817 -29.958  37.959  1.00  0.00           H  
ATOM   2823  N   ALA A 320     -15.990 -23.495  40.033  1.00 37.58           N  
ATOM   2824  CA  ALA A 320     -15.677 -22.075  40.100  1.00 35.29           C  
ATOM   2825  C   ALA A 320     -15.029 -21.589  38.812  1.00 37.91           C  
ATOM   2826  O   ALA A 320     -14.113 -22.228  38.281  1.00 40.00           O  
ATOM   2827  CB  ALA A 320     -14.758 -21.779  41.279  1.00 36.90           C  
ATOM   2828  HN  ALA A 320     -15.251 -24.156  39.794  1.00  0.00           H  
ATOM   2829  N   TYR A 321     -15.497 -20.439  38.338  1.00 34.28           N  
ATOM   2830  CA  TYR A 321     -14.954 -19.782  37.153  1.00 39.95           C  
ATOM   2831  C   TYR A 321     -13.824 -18.849  37.570  1.00 39.47           C  
ATOM   2832  O   TYR A 321     -14.050 -17.914  38.341  1.00 38.21           O  
ATOM   2833  CB  TYR A 321     -16.052 -19.001  36.429  1.00 37.21           C  
ATOM   2834  CG  TYR A 321     -15.547 -18.078  35.343  1.00 38.19           C  
ATOM   2835  CD1 TYR A 321     -14.815 -18.573  34.264  1.00 40.94           C  
ATOM   2836  CD2 TYR A 321     -15.816 -16.711  35.385  1.00 38.89           C  
ATOM   2837  CE1 TYR A 321     -14.350 -17.727  33.255  1.00 39.97           C  
ATOM   2838  CE2 TYR A 321     -15.361 -15.856  34.383  1.00 44.71           C  
ATOM   2839  CZ  TYR A 321     -14.626 -16.369  33.321  1.00 43.02           C  
ATOM   2840  OH  TYR A 321     -14.170 -15.516  32.335  1.00 42.35           O  
ATOM   2841  HN  TYR A 321     -16.274 -19.994  38.826  1.00  0.00           H  
ATOM   2842  HH  TYR A 321     -14.359 -14.586  32.380  1.00  0.00           H  
ATOM   2843  N   LYS A 322     -12.618 -19.095  37.065  1.00 39.38           N  
ATOM   2844  CA  LYS A 322     -11.477 -18.236  37.386  1.00 38.67           C  
ATOM   2845  C   LYS A 322     -10.839 -17.690  36.119  1.00 42.50           C  
ATOM   2846  O   LYS A 322     -10.176 -18.450  35.387  1.00 40.98           O  
ATOM   2847  CB  LYS A 322     -10.437 -18.985  38.216  1.00 39.77           C  
ATOM   2848  CG  LYS A 322      -9.565 -18.043  39.035  1.00 38.97           C  
ATOM   2849  CD  LYS A 322      -8.101 -18.277  38.758  1.00 42.12           C  
ATOM   2850  CE  LYS A 322      -7.241 -17.086  39.155  1.00 46.91           C  
ATOM   2851  NZ  LYS A 322      -7.324 -16.800  40.606  1.00 52.44           N1+
ATOM   2852  HN  LYS A 322     -12.486 -19.894  36.445  1.00  0.00           H  
ATOM   2853  HZ1 LYS A 322      -6.748 -16.002  40.872  1.00  0.00           H  
ATOM   2854  HZ2 LYS A 322      -7.092 -17.625  41.160  1.00  0.00           H  
ATOM   2855  HZ3 LYS A 322      -8.291 -16.673  40.903  1.00  0.00           H  
ATOM   2856  N   PRO A 323     -10.986 -16.396  35.830  1.00 40.68           N  
ATOM   2857  CA  PRO A 323     -10.395 -15.830  34.609  1.00 41.43           C  
ATOM   2858  C   PRO A 323      -8.873 -15.920  34.597  1.00 39.42           C  
ATOM   2859  O   PRO A 323      -8.211 -16.051  35.630  1.00 37.82           O  
ATOM   2860  CB  PRO A 323     -10.850 -14.363  34.635  1.00 40.29           C  
ATOM   2861  CG  PRO A 323     -12.032 -14.336  35.579  1.00 43.30           C  
ATOM   2862  CD  PRO A 323     -11.771 -15.405  36.589  1.00 41.49           C  
ATOM   2863  N   GLY A 324      -8.324 -15.850  33.386  1.00 33.13           N  
ATOM   2864  CA  GLY A 324      -6.898 -15.702  33.171  1.00 28.36           C  
ATOM   2865  C   GLY A 324      -6.637 -14.484  32.307  1.00 27.80           C  
ATOM   2866  O   GLY A 324      -7.489 -13.604  32.213  1.00 18.70           O  
ATOM   2867  HN  GLY A 324      -8.935 -15.903  32.571  1.00  0.00           H  
ATOM   2868  N   ALA A 325      -5.473 -14.398  31.676  1.00 24.39           N  
ATOM   2869  CA  ALA A 325      -5.214 -13.214  30.881  1.00 25.16           C  
ATOM   2870  C   ALA A 325      -6.133 -13.187  29.654  1.00 23.46           C  
ATOM   2871  O   ALA A 325      -6.803 -14.168  29.318  1.00 23.92           O  
ATOM   2872  CB  ALA A 325      -3.738 -13.157  30.492  1.00 28.79           C  
ATOM   2873  HN  ALA A 325      -4.781 -15.143  31.748  1.00  0.00           H  
ATOM   2874  N   LEU A 326      -6.194 -12.025  29.017  1.00 23.63           N  
ATOM   2875  CA  LEU A 326      -7.149 -11.790  27.935  1.00 24.85           C  
ATOM   2876  C   LEU A 326      -6.763 -12.577  26.680  1.00 21.31           C  
ATOM   2877  O   LEU A 326      -5.620 -12.495  26.215  1.00 19.49           O  
ATOM   2878  CB  LEU A 326      -7.212 -10.293  27.641  1.00 25.62           C  
ATOM   2879  CG  LEU A 326      -8.069  -9.768  26.491  1.00 23.25           C  
ATOM   2880  CD1 LEU A 326      -9.498 -10.206  26.689  1.00 22.06           C  
ATOM   2881  CD2 LEU A 326      -7.969  -8.252  26.418  1.00 26.97           C  
ATOM   2882  HN  LEU A 326      -5.558 -11.276  29.289  1.00  0.00           H  
ATOM   2883  N   THR A 327      -7.696 -13.380  26.167  1.00 17.74           N  
ATOM   2884  CA  THR A 327      -7.597 -13.957  24.827  1.00 17.87           C  
ATOM   2885  C   THR A 327      -8.545 -13.187  23.921  1.00 17.55           C  
ATOM   2886  O   THR A 327      -9.725 -13.046  24.240  1.00 13.56           O  
ATOM   2887  CB  THR A 327      -7.977 -15.443  24.793  1.00 19.99           C  
ATOM   2888  CG2 THR A 327      -8.088 -15.924  23.354  1.00 17.10           C  
ATOM   2889  OG1 THR A 327      -6.979 -16.232  25.459  1.00 21.58           O  
ATOM   2890  HN  THR A 327      -8.514 -13.601  26.734  1.00  0.00           H  
ATOM   2891  HG1 THR A 327      -6.910 -15.932  26.358  1.00  0.00           H  
ATOM   2892  N   PHE A 328      -8.045 -12.718  22.787  1.00 14.08           N  
ATOM   2893  CA  PHE A 328      -8.877 -11.903  21.897  1.00 14.54           C  
ATOM   2894  C   PHE A 328      -8.243 -11.966  20.523  1.00 13.84           C  
ATOM   2895  O   PHE A 328      -7.124 -11.479  20.349  1.00 12.91           O  
ATOM   2896  CB  PHE A 328      -8.936 -10.451  22.400  1.00 15.76           C  
ATOM   2897  CG  PHE A 328     -10.094  -9.651  21.852  1.00 19.62           C  
ATOM   2898  CD1 PHE A 328     -10.153  -9.308  20.517  1.00 19.17           C  
ATOM   2899  CD2 PHE A 328     -11.105  -9.214  22.691  1.00 22.48           C  
ATOM   2900  CE1 PHE A 328     -11.215  -8.573  20.024  1.00 21.16           C  
ATOM   2901  CE2 PHE A 328     -12.178  -8.480  22.199  1.00 28.75           C  
ATOM   2902  CZ  PHE A 328     -12.222  -8.151  20.865  1.00 22.25           C  
ATOM   2903  HN  PHE A 328      -7.079 -12.925  22.533  1.00  0.00           H  
ATOM   2904  N   LEU A 329      -8.945 -12.547  19.561  1.00 11.12           N  
ATOM   2905  CA  LEU A 329      -8.421 -12.766  18.217  1.00 12.26           C  
ATOM   2906  C   LEU A 329      -9.234 -11.951  17.224  1.00 12.60           C  
ATOM   2907  O   LEU A 329     -10.461 -12.049  17.204  1.00 12.37           O  
ATOM   2908  CB  LEU A 329      -8.500 -14.244  17.841  1.00 10.90           C  
ATOM   2909  CG  LEU A 329      -7.707 -15.179  18.763  1.00 12.53           C  
ATOM   2910  CD1 LEU A 329      -7.868 -16.625  18.313  1.00 15.04           C  
ATOM   2911  CD2 LEU A 329      -6.223 -14.781  18.790  1.00 12.83           C  
ATOM   2912  HN  LEU A 329      -9.895 -12.855  19.769  1.00  0.00           H  
ATOM   2913  N   LEU A 330      -8.566 -11.174  16.388  1.00 11.00           N  
ATOM   2914  CA  LEU A 330      -9.260 -10.388  15.371  1.00 12.05           C  
ATOM   2915  C   LEU A 330      -8.947 -10.962  14.003  1.00 11.18           C  
ATOM   2916  O   LEU A 330      -7.800 -10.916  13.566  1.00 12.81           O  
ATOM   2917  CB  LEU A 330      -8.834  -8.923  15.427  1.00 12.35           C  
ATOM   2918  CG  LEU A 330      -9.179  -8.235  16.740  1.00 17.07           C  
ATOM   2919  CD1 LEU A 330      -7.936  -8.050  17.613  1.00 18.49           C  
ATOM   2920  CD2 LEU A 330      -9.851  -6.898  16.425  1.00 20.10           C  
ATOM   2921  HN  LEU A 330      -7.549 -11.123  16.454  1.00  0.00           H  
ATOM   2922  N   SER A 331      -9.958 -11.480  13.315  1.00 12.25           N  
ATOM   2923  CA  SER A 331      -9.718 -11.860  11.933  1.00 11.56           C  
ATOM   2924  C   SER A 331      -9.677 -10.594  11.081  1.00 17.31           C  
ATOM   2925  O   SER A 331     -10.373  -9.613  11.350  1.00 19.61           O  
ATOM   2926  CB  SER A 331     -10.808 -12.798  11.433  1.00 16.27           C  
ATOM   2927  OG  SER A 331     -12.020 -12.078  11.392  1.00 27.55           O  
ATOM   2928  HN  SER A 331     -10.875 -11.607  13.743  1.00  0.00           H  
ATOM   2929  HG  SER A 331     -12.700 -12.663  11.080  1.00  0.00           H  
ATOM   2930  N   MET A 332      -8.819 -10.595  10.091  1.00 12.59           N  
ATOM   2931  CA  MET A 332      -8.655  -9.448   9.204  1.00 11.88           C  
ATOM   2932  C   MET A 332      -8.851  -9.961   7.782  1.00 11.31           C  
ATOM   2933  O   MET A 332      -7.894 -10.043   7.004  1.00 12.80           O  
ATOM   2934  CB  MET A 332      -7.270  -8.807   9.388  1.00 15.62           C  
ATOM   2935  CG  MET A 332      -6.993  -8.231  10.763  1.00 19.01           C  
ATOM   2936  SD  MET A 332      -7.440  -6.491  10.801  1.00 32.27           S  
ATOM   2937  CE  MET A 332      -9.030  -6.692  11.576  1.00 13.92           C  
ATOM   2938  HN  MET A 332      -8.247 -11.425   9.935  1.00  0.00           H  
ATOM   2939  N   GLY A 333     -10.073 -10.376   7.465  1.00  9.33           N  
ATOM   2940  CA  GLY A 333     -10.307 -11.150   6.261  1.00  9.14           C  
ATOM   2941  C   GLY A 333      -9.826 -12.583   6.430  1.00 10.27           C  
ATOM   2942  O   GLY A 333      -9.222 -12.967   7.438  1.00 10.50           O  
ATOM   2943  HN  GLY A 333     -10.857 -10.147   8.076  1.00  0.00           H  
ATOM   2944  N   ARG A 334     -10.108 -13.398   5.420  1.00  8.91           N  
ATOM   2945  CA  ARG A 334      -9.808 -14.821   5.568  1.00  9.24           C  
ATOM   2946  C   ARG A 334      -8.314 -15.130   5.548  1.00 10.13           C  
ATOM   2947  O   ARG A 334      -7.924 -16.248   5.913  1.00  9.94           O  
ATOM   2948  CB  ARG A 334     -10.513 -15.619   4.473  1.00  9.26           C  
ATOM   2949  CG  ARG A 334      -9.942 -15.450   3.067  1.00 12.27           C  
ATOM   2950  CD  ARG A 334     -10.671 -16.320   2.033  1.00 13.17           C  
ATOM   2951  NE  ARG A 334     -12.063 -15.910   1.832  1.00 14.31           N  
ATOM   2952  CZ  ARG A 334     -13.123 -16.593   2.252  1.00 17.70           C  
ATOM   2953  NH1 ARG A 334     -12.996 -17.744   2.905  1.00 16.78           N1+
ATOM   2954  NH2 ARG A 334     -14.345 -16.118   2.001  1.00 14.94           N  
ATOM   2955  HN  ARG A 334     -10.524 -13.039   4.561  1.00  0.00           H  
ATOM   2956  HE  ARG A 334     -12.231 -15.036   1.333  1.00  0.00           H  
ATOM   2957 1HH1 ARG A 334     -12.062 -18.107   3.097  1.00  0.00           H  
ATOM   2958 2HH1 ARG A 334     -13.809 -18.268   3.227  1.00  0.00           H  
ATOM   2959 1HH2 ARG A 334     -14.442 -15.235   1.500  1.00  0.00           H  
ATOM   2960 2HH2 ARG A 334     -15.158 -16.642   2.323  1.00  0.00           H  
ATOM   2961  N   ASN A 335      -7.468 -14.184   5.143  1.00  9.74           N  
ATOM   2962  CA  ASN A 335      -6.045 -14.468   4.986  1.00 10.57           C  
ATOM   2963  C   ASN A 335      -5.157 -13.755   6.010  1.00 13.98           C  
ATOM   2964  O   ASN A 335      -3.935 -13.763   5.852  1.00 10.83           O  
ATOM   2965  CB  ASN A 335      -5.590 -14.100   3.567  1.00 11.09           C  
ATOM   2966  CG  ASN A 335      -5.727 -12.615   3.285  1.00 14.26           C  
ATOM   2967  ND2 ASN A 335      -5.221 -12.169   2.138  1.00 15.46           N  
ATOM   2968  OD1 ASN A 335      -6.303 -11.881   4.075  1.00 10.42           O  
ATOM   2969  HN  ASN A 335      -7.820 -13.248   4.940  1.00  0.00           H  
ATOM   2970 1HD2 ASN A 335      -5.313 -11.171   1.948  1.00  0.00           H  
ATOM   2971 2HD2 ASN A 335      -4.740 -12.781   1.479  1.00  0.00           H  
ATOM   2972  N   ASP A 336      -5.717 -13.153   7.054  1.00 10.71           N  
ATOM   2973  CA  ASP A 336      -4.905 -12.305   7.930  1.00 11.87           C  
ATOM   2974  C   ASP A 336      -5.594 -12.193   9.282  1.00 11.99           C  
ATOM   2975  O   ASP A 336      -6.720 -12.655   9.470  1.00 11.05           O  
ATOM   2976  CB  ASP A 336      -4.696 -10.909   7.312  1.00 13.91           C  
ATOM   2977  CG  ASP A 336      -3.274 -10.344   7.548  1.00 18.66           C  
ATOM   2978  OD1 ASP A 336      -2.622 -10.732   8.542  1.00 17.08           O  
ATOM   2979  OD2 ASP A 336      -2.808  -9.502   6.728  1.00 16.51           O1-
ATOM   2980  HN  ASP A 336      -6.711 -13.281   7.245  1.00  0.00           H  
ATOM   2981  N   GLY A 337      -4.914 -11.550  10.216  1.00 14.69           N  
ATOM   2982  CA  GLY A 337      -5.472 -11.354  11.540  1.00 13.33           C  
ATOM   2983  C   GLY A 337      -4.373 -11.092  12.540  1.00 10.89           C  
ATOM   2984  O   GLY A 337      -3.190 -11.215  12.245  1.00 12.85           O  
ATOM   2985  HN  GLY A 337      -3.985 -11.187  10.002  1.00  0.00           H  
ATOM   2986  N   VAL A 338      -4.780 -10.702  13.744  1.00 10.45           N  
ATOM   2987  CA  VAL A 338      -3.820 -10.511  14.827  1.00 10.03           C  
ATOM   2988  C   VAL A 338      -4.585 -10.593  16.136  1.00 10.93           C  
ATOM   2989  O   VAL A 338      -5.804 -10.508  16.161  1.00 10.15           O  
ATOM   2990  CB  VAL A 338      -3.051  -9.176  14.660  1.00 15.84           C  
ATOM   2991  CG1 VAL A 338      -3.983  -7.986  14.792  1.00 13.02           C  
ATOM   2992  CG2 VAL A 338      -1.897  -9.097  15.666  1.00 15.83           C  
ATOM   2993  HN  VAL A 338      -5.772 -10.535  13.913  1.00  0.00           H  
ATOM   2994  N   GLY A 339      -3.879 -10.816  17.235  1.00 13.40           N  
ATOM   2995  CA  GLY A 339      -4.584 -10.860  18.495  1.00 11.94           C  
ATOM   2996  C   GLY A 339      -3.671 -11.244  19.629  1.00 14.64           C  
ATOM   2997  O   GLY A 339      -2.451 -11.085  19.543  1.00 14.65           O  
ATOM   2998  HN  GLY A 339      -2.869 -10.952  17.193  1.00  0.00           H  
ATOM   2999  N   GLN A 340      -4.285 -11.744  20.693  1.00 12.86           N  
ATOM   3000  CA  GLN A 340      -3.551 -12.207  21.862  1.00 16.63           C  
ATOM   3001  C   GLN A 340      -4.227 -13.444  22.442  1.00 18.63           C  
ATOM   3002  O   GLN A 340      -5.457 -13.548  22.445  1.00 14.88           O  
ATOM   3003  CB  GLN A 340      -3.446 -11.106  22.922  1.00 16.33           C  
ATOM   3004  CG  GLN A 340      -4.752 -10.524  23.390  1.00 16.98           C  
ATOM   3005  CD  GLN A 340      -4.513  -9.281  24.242  1.00 22.03           C  
ATOM   3006  NE2 GLN A 340      -4.520  -9.455  25.556  1.00 22.09           N  
ATOM   3007  OE1 GLN A 340      -4.284  -8.190  23.718  1.00 22.95           O  
ATOM   3008  HN  GLN A 340      -5.303 -11.806  20.692  1.00  0.00           H  
ATOM   3009 1HE2 GLN A 340      -4.360  -8.624  26.126  1.00  0.00           H  
ATOM   3010 2HE2 GLN A 340      -4.710 -10.358  25.990  1.00  0.00           H  
ATOM   3011  N   ILE A 341      -3.418 -14.392  22.909  1.00 17.19           N  
ATOM   3012  CA  ILE A 341      -3.916 -15.609  23.541  1.00 21.15           C  
ATOM   3013  C   ILE A 341      -3.420 -15.607  24.976  1.00 22.94           C  
ATOM   3014  O   ILE A 341      -2.205 -15.573  25.216  1.00 25.09           O  
ATOM   3015  CB  ILE A 341      -3.473 -16.878  22.795  1.00 21.55           C  
ATOM   3016  CG1 ILE A 341      -4.180 -16.973  21.437  1.00 19.83           C  
ATOM   3017  CG2 ILE A 341      -3.769 -18.127  23.630  1.00 25.14           C  
ATOM   3018  CD1 ILE A 341      -3.742 -18.162  20.613  1.00 21.90           C  
ATOM   3019  HN  ILE A 341      -2.410 -14.263  22.822  1.00  0.00           H  
ATOM   3020  N   SER A 342      -4.362 -15.627  25.923  1.00 22.26           N  
ATOM   3021  CA  SER A 342      -4.129 -15.362  27.341  1.00 26.72           C  
ATOM   3022  C   SER A 342      -2.989 -14.377  27.598  1.00 28.31           C  
ATOM   3023  O   SER A 342      -2.003 -14.712  28.262  1.00 27.34           O  
ATOM   3024  CB  SER A 342      -3.869 -16.669  28.100  1.00 31.17           C  
ATOM   3025  OG  SER A 342      -2.874 -17.427  27.448  1.00 35.57           O  
ATOM   3026  HN  SER A 342      -5.316 -15.844  25.634  1.00  0.00           H  
ATOM   3027  HG  SER A 342      -2.713 -18.237  27.918  1.00  0.00           H  
ATOM   3028  N   GLY A 343      -3.119 -13.160  27.087  1.00 25.77           N  
ATOM   3029  CA  GLY A 343      -2.268 -12.066  27.501  1.00 26.03           C  
ATOM   3030  C   GLY A 343      -0.985 -11.878  26.730  1.00 27.11           C  
ATOM   3031  O   GLY A 343      -0.256 -10.920  27.007  1.00 29.84           O  
ATOM   3032  HN  GLY A 343      -3.838 -12.991  26.384  1.00  0.00           H  
ATOM   3033  N   PHE A 344      -0.673 -12.726  25.765  1.00 24.39           N  
ATOM   3034  CA  PHE A 344       0.481 -12.437  24.935  1.00 28.04           C  
ATOM   3035  C   PHE A 344       0.117 -12.394  23.457  1.00 23.77           C  
ATOM   3036  O   PHE A 344      -0.806 -13.073  22.989  1.00 21.15           O  
ATOM   3037  CB  PHE A 344       1.604 -13.431  25.165  1.00 31.00           C  
ATOM   3038  CG  PHE A 344       1.160 -14.840  25.162  1.00 32.21           C  
ATOM   3039  CD1 PHE A 344       0.962 -15.511  23.967  1.00 29.07           C  
ATOM   3040  CD2 PHE A 344       0.951 -15.505  26.357  1.00 27.45           C  
ATOM   3041  CE1 PHE A 344       0.552 -16.826  23.967  1.00 31.39           C  
ATOM   3042  CE2 PHE A 344       0.543 -16.809  26.368  1.00 30.39           C  
ATOM   3043  CZ  PHE A 344       0.347 -17.482  25.179  1.00 32.21           C  
ATOM   3044  HN  PHE A 344      -1.231 -13.565  25.608  1.00  0.00           H  
ATOM   3045  N   TYR A 345       0.902 -11.607  22.736  1.00 22.66           N  
ATOM   3046  CA  TYR A 345       0.690 -11.362  21.318  1.00 19.78           C  
ATOM   3047  C   TYR A 345       0.790 -12.644  20.507  1.00 19.34           C  
ATOM   3048  O   TYR A 345       1.726 -13.429  20.673  1.00 17.22           O  
ATOM   3049  CB  TYR A 345       1.741 -10.373  20.842  1.00 19.40           C  
ATOM   3050  CG  TYR A 345       1.663  -9.959  19.395  1.00 20.46           C  
ATOM   3051  CD1 TYR A 345       2.319 -10.673  18.397  1.00 20.11           C  
ATOM   3052  CD2 TYR A 345       0.967  -8.819  19.033  1.00 20.41           C  
ATOM   3053  CE1 TYR A 345       2.262 -10.254  17.062  1.00 20.86           C  
ATOM   3054  CE2 TYR A 345       0.916  -8.391  17.718  1.00 23.32           C  
ATOM   3055  CZ  TYR A 345       1.557  -9.111  16.739  1.00 23.29           C  
ATOM   3056  OH  TYR A 345       1.477  -8.653  15.435  1.00 24.96           O  
ATOM   3057  HN  TYR A 345       1.691 -11.152  23.196  1.00  0.00           H  
ATOM   3058  HH  TYR A 345       0.992  -7.867  15.213  1.00  0.00           H  
ATOM   3059  N   VAL A 346      -0.155 -12.835  19.591  1.00 16.86           N  
ATOM   3060  CA  VAL A 346      -0.021 -13.886  18.599  1.00 16.62           C  
ATOM   3061  C   VAL A 346      -0.177 -13.248  17.227  1.00 16.99           C  
ATOM   3062  O   VAL A 346      -0.943 -12.293  17.042  1.00 16.96           O  
ATOM   3063  CB  VAL A 346      -1.028 -15.033  18.812  1.00 18.94           C  
ATOM   3064  CG1 VAL A 346      -0.748 -15.732  20.146  1.00 18.91           C  
ATOM   3065  CG2 VAL A 346      -2.439 -14.517  18.769  1.00 16.78           C  
ATOM   3066  HN  VAL A 346      -0.982 -12.237  19.586  1.00  0.00           H  
ATOM   3067  N   GLY A 347       0.567 -13.774  16.269  1.00 18.30           N  
ATOM   3068  CA  GLY A 347       0.731 -13.141  14.979  1.00 17.62           C  
ATOM   3069  C   GLY A 347      -0.286 -13.550  13.935  1.00 17.72           C  
ATOM   3070  O   GLY A 347      -1.319 -14.156  14.224  1.00 17.59           O  
ATOM   3071  HN  GLY A 347       1.043 -14.659  16.446  1.00  0.00           H  
ATOM   3072  N   ARG A 348       0.043 -13.241  12.686  1.00 15.87           N  
ATOM   3073  CA  ARG A 348      -0.932 -13.313  11.605  1.00 15.79           C  
ATOM   3074  C   ARG A 348      -1.151 -14.745  11.140  1.00 15.75           C  
ATOM   3075  O   ARG A 348      -2.294 -15.152  10.895  1.00 13.41           O  
ATOM   3076  CB  ARG A 348      -0.475 -12.404  10.464  1.00 14.13           C  
ATOM   3077  CG  ARG A 348      -0.244 -10.983  10.971  1.00 18.32           C  
ATOM   3078  CD  ARG A 348       0.654 -10.179  10.071  1.00 18.03           C  
ATOM   3079  NE  ARG A 348       0.000  -9.823   8.816  1.00 14.77           N  
ATOM   3080  CZ  ARG A 348       0.588  -9.092   7.880  1.00 18.65           C  
ATOM   3081  NH1 ARG A 348       1.824  -8.649   8.035  1.00 19.21           N1+
ATOM   3082  NH2 ARG A 348      -0.081  -8.787   6.768  1.00 17.43           N  
ATOM   3083  HN  ARG A 348       0.998 -12.947  12.479  1.00  0.00           H  
ATOM   3084  HE  ARG A 348      -0.952 -10.151   8.652  1.00  0.00           H  
ATOM   3085 1HH1 ARG A 348       2.277  -8.086   7.315  1.00  0.00           H  
ATOM   3086 2HH1 ARG A 348       2.336  -8.882   8.886  1.00  0.00           H  
ATOM   3087 1HH2 ARG A 348       0.372  -8.224   6.048  1.00  0.00           H  
ATOM   3088 2HH2 ARG A 348      -1.035  -9.129   6.648  1.00  0.00           H  
ATOM   3089  N   LEU A 349      -0.078 -15.527  11.023  1.00 13.44           N  
ATOM   3090  CA  LEU A 349      -0.237 -16.939  10.694  1.00 15.41           C  
ATOM   3091  C   LEU A 349      -1.080 -17.650  11.743  1.00 16.46           C  
ATOM   3092  O   LEU A 349      -2.007 -18.401  11.410  1.00 13.89           O  
ATOM   3093  CB  LEU A 349       1.135 -17.600  10.572  1.00 18.46           C  
ATOM   3094  CG  LEU A 349       1.096 -19.122  10.410  1.00 20.42           C  
ATOM   3095  CD1 LEU A 349       0.307 -19.507   9.183  1.00 23.48           C  
ATOM   3096  CD2 LEU A 349       2.508 -19.651  10.316  1.00 32.61           C  
ATOM   3097  HN  LEU A 349       0.854 -15.138  11.164  1.00  0.00           H  
ATOM   3098  N   MET A 350      -0.778 -17.409  13.026  1.00 12.94           N  
ATOM   3099  CA  MET A 350      -1.526 -18.047  14.107  1.00 14.93           C  
ATOM   3100  C   MET A 350      -3.009 -17.683  14.048  1.00 13.93           C  
ATOM   3101  O   MET A 350      -3.880 -18.551  14.154  1.00 12.60           O  
ATOM   3102  CB  MET A 350      -0.919 -17.643  15.454  1.00 16.89           C  
ATOM   3103  CG  MET A 350      -1.585 -18.280  16.654  1.00 18.35           C  
ATOM   3104  SD  MET A 350      -1.575 -20.086  16.515  1.00 31.01           S  
ATOM   3105  CE  MET A 350      -2.401 -20.568  18.045  1.00 35.44           C  
ATOM   3106  HN  MET A 350      -0.015 -16.771  13.251  1.00  0.00           H  
ATOM   3107  N   VAL A 351      -3.323 -16.402  13.891  1.00 11.74           N  
ATOM   3108  CA  VAL A 351      -4.734 -16.022  13.900  1.00 11.45           C  
ATOM   3109  C   VAL A 351      -5.432 -16.518  12.641  1.00 11.29           C  
ATOM   3110  O   VAL A 351      -6.582 -16.980  12.695  1.00 11.03           O  
ATOM   3111  CB  VAL A 351      -4.880 -14.503  14.079  1.00 13.26           C  
ATOM   3112  CG1 VAL A 351      -6.364 -14.090  13.996  1.00 11.15           C  
ATOM   3113  CG2 VAL A 351      -4.286 -14.086  15.435  1.00 14.17           C  
ATOM   3114  HN  VAL A 351      -2.595 -15.699  13.767  1.00  0.00           H  
ATOM   3115  N   ARG A 352      -4.755 -16.440  11.489  1.00 10.73           N  
ATOM   3116  CA  ARG A 352      -5.369 -16.956  10.264  1.00 11.24           C  
ATOM   3117  C   ARG A 352      -5.775 -18.422  10.423  1.00 10.95           C  
ATOM   3118  O   ARG A 352      -6.902 -18.810  10.087  1.00 11.83           O  
ATOM   3119  CB  ARG A 352      -4.424 -16.774   9.068  1.00 13.07           C  
ATOM   3120  CG  ARG A 352      -4.949 -17.434   7.810  1.00 11.83           C  
ATOM   3121  CD  ARG A 352      -4.125 -17.078   6.589  1.00 13.11           C  
ATOM   3122  NE  ARG A 352      -2.761 -17.574   6.715  1.00 13.35           N  
ATOM   3123  CZ  ARG A 352      -1.679 -16.808   6.737  1.00 15.16           C  
ATOM   3124  NH1 ARG A 352      -1.760 -15.492   6.634  1.00 11.87           N1+
ATOM   3125  NH2 ARG A 352      -0.485 -17.381   6.883  1.00 13.21           N  
ATOM   3126  HN  ARG A 352      -3.823 -16.026  11.465  1.00  0.00           H  
ATOM   3127  HE  ARG A 352      -2.629 -18.583   6.792  1.00  0.00           H  
ATOM   3128 1HH1 ARG A 352      -0.928 -14.903   6.651  1.00  0.00           H  
ATOM   3129 2HH1 ARG A 352      -2.674 -15.053   6.522  1.00  0.00           H  
ATOM   3130 1HH2 ARG A 352       0.347 -16.792   6.900  1.00  0.00           H  
ATOM   3131 2HH2 ARG A 352      -0.423 -18.396   6.962  1.00  0.00           H  
ATOM   3132  N   LEU A 353      -4.882 -19.249  10.966  1.00 11.44           N  
ATOM   3133  CA  LEU A 353      -5.196 -20.664  11.119  1.00 12.95           C  
ATOM   3134  C   LEU A 353      -6.235 -20.900  12.213  1.00 13.85           C  
ATOM   3135  O   LEU A 353      -7.126 -21.747  12.058  1.00 15.67           O  
ATOM   3136  CB  LEU A 353      -3.929 -21.465  11.434  1.00 15.65           C  
ATOM   3137  CG  LEU A 353      -2.889 -21.509  10.305  1.00 21.40           C  
ATOM   3138  CD1 LEU A 353      -1.663 -22.335  10.722  1.00 25.95           C  
ATOM   3139  CD2 LEU A 353      -3.509 -22.056   9.029  1.00 25.04           C  
ATOM   3140  HN  LEU A 353      -3.978 -18.891  11.275  1.00  0.00           H  
ATOM   3141  N   THR A 354      -6.139 -20.173  13.322  1.00 11.36           N  
ATOM   3142  CA  THR A 354      -7.012 -20.450  14.459  1.00 13.30           C  
ATOM   3143  C   THR A 354      -8.428 -19.941  14.223  1.00 12.55           C  
ATOM   3144  O   THR A 354      -9.406 -20.627  14.559  1.00 11.04           O  
ATOM   3145  CB  THR A 354      -6.430 -19.815  15.721  1.00 14.71           C  
ATOM   3146  CG2 THR A 354      -7.257 -20.148  16.929  1.00 14.92           C  
ATOM   3147  OG1 THR A 354      -5.105 -20.313  15.926  1.00 15.11           O  
ATOM   3148  HN  THR A 354      -5.454 -19.420  13.379  1.00  0.00           H  
ATOM   3149  HG1 THR A 354      -4.582 -20.102  15.162  1.00  0.00           H  
ATOM   3150  N   LYS A 355      -8.560 -18.746  13.654  1.00 10.80           N  
ATOM   3151  CA  LYS A 355      -9.855 -18.088  13.538  1.00 10.02           C  
ATOM   3152  C   LYS A 355     -10.230 -17.702  12.112  1.00  9.74           C  
ATOM   3153  O   LYS A 355     -11.352 -17.983  11.685  1.00 10.02           O  
ATOM   3154  CB  LYS A 355      -9.893 -16.829  14.408  1.00 10.03           C  
ATOM   3155  CG  LYS A 355     -11.237 -16.140  14.315  1.00 12.70           C  
ATOM   3156  CD  LYS A 355     -11.292 -14.831  15.087  1.00 13.21           C  
ATOM   3157  CE  LYS A 355     -12.711 -14.260  14.977  1.00 15.68           C  
ATOM   3158  NZ  LYS A 355     -12.871 -13.028  15.792  1.00 17.96           N1+
ATOM   3159  HN  LYS A 355      -7.731 -18.277  13.289  1.00  0.00           H  
ATOM   3160  HZ1 LYS A 355     -13.815 -12.648  15.719  1.00  0.00           H  
ATOM   3161  HZ2 LYS A 355     -12.169 -12.329  15.551  1.00  0.00           H  
ATOM   3162  HZ3 LYS A 355     -12.609 -13.188  16.765  1.00  0.00           H  
ATOM   3163  N   SER A 356      -9.339 -17.035  11.366  1.00  9.79           N  
ATOM   3164  CA  SER A 356      -9.791 -16.332  10.163  1.00  9.54           C  
ATOM   3165  C   SER A 356     -10.332 -17.273   9.101  1.00  9.60           C  
ATOM   3166  O   SER A 356     -11.259 -16.903   8.376  1.00  9.44           O  
ATOM   3167  CB  SER A 356      -8.668 -15.493   9.555  1.00  9.76           C  
ATOM   3168  OG  SER A 356      -8.103 -14.633  10.520  1.00 11.29           O  
ATOM   3169  HN  SER A 356      -8.355 -17.017  11.633  1.00  0.00           H  
ATOM   3170  HG  SER A 356      -7.405 -14.111  10.142  1.00  0.00           H  
ATOM   3171  N   ARG A 357      -9.780 -18.485   8.985  1.00 11.15           N  
ATOM   3172  CA  ARG A 357     -10.163 -19.346   7.869  1.00 15.30           C  
ATOM   3173  C   ARG A 357     -11.583 -19.854   8.026  1.00 16.47           C  
ATOM   3174  O   ARG A 357     -12.378 -19.806   7.070  1.00 11.61           O  
ATOM   3175  CB  ARG A 357      -9.197 -20.527   7.750  1.00 22.05           C  
ATOM   3176  CG  ARG A 357      -7.858 -20.140   7.152  1.00 26.00           C  
ATOM   3177  CD  ARG A 357      -6.934 -21.343   6.920  1.00 40.66           C  
ATOM   3178  NE  ARG A 357      -7.421 -22.261   5.895  1.00 55.78           N  
ATOM   3179  CZ  ARG A 357      -8.149 -23.344   6.138  1.00 65.28           C  
ATOM   3180  NH1 ARG A 357      -8.516 -23.674   7.367  1.00 62.29           N1+
ATOM   3181  NH2 ARG A 357      -8.518 -24.120   5.122  1.00 64.02           N  
ATOM   3182  HN  ARG A 357      -9.097 -18.806   9.671  1.00  0.00           H  
ATOM   3183  HE  ARG A 357      -7.185 -22.056   4.924  1.00  0.00           H  
ATOM   3184 1HH1 ARG A 357      -9.075 -24.506   7.554  1.00  0.00           H  
ATOM   3185 2HH1 ARG A 357      -8.233 -23.079   8.146  1.00  0.00           H  
ATOM   3186 1HH2 ARG A 357      -9.077 -24.952   5.309  1.00  0.00           H  
ATOM   3187 2HH2 ARG A 357      -8.235 -23.866   4.175  1.00  0.00           H  
ATOM   3188  N   ASP A 358     -11.919 -20.332   9.234  1.00 11.08           N  
ATOM   3189  CA  ASP A 358     -13.170 -21.029   9.482  1.00 15.88           C  
ATOM   3190  C   ASP A 358     -14.094 -20.326  10.463  1.00 12.89           C  
ATOM   3191  O   ASP A 358     -15.264 -20.715  10.545  1.00  9.79           O  
ATOM   3192  CB  ASP A 358     -12.902 -22.443  10.015  1.00 17.52           C  
ATOM   3193  HN  ASP A 358     -11.270 -20.201  10.010  1.00  0.00           H  
ATOM   3194  N   LEU A 359     -13.608 -19.315  11.193  1.00  9.78           N  
ATOM   3195  CA  LEU A 359     -14.392 -18.527  12.158  1.00 10.54           C  
ATOM   3196  C   LEU A 359     -15.131 -19.420  13.157  1.00 10.76           C  
ATOM   3197  O   LEU A 359     -16.215 -19.082  13.619  1.00 10.20           O  
ATOM   3198  CB  LEU A 359     -15.363 -17.573  11.437  1.00  9.54           C  
ATOM   3199  CG  LEU A 359     -14.673 -16.506  10.585  1.00 10.15           C  
ATOM   3200  CD1 LEU A 359     -15.669 -15.868   9.610  1.00 11.41           C  
ATOM   3201  CD2 LEU A 359     -14.019 -15.424  11.459  1.00 11.42           C  
ATOM   3202  HN  LEU A 359     -12.624 -19.073  11.072  1.00  0.00           H  
ATOM   3203  N   PHE A 360     -14.538 -20.560  13.507  1.00  9.80           N  
ATOM   3204  CA  PHE A 360     -15.057 -21.507  14.497  1.00 11.17           C  
ATOM   3205  C   PHE A 360     -16.415 -22.114  14.118  1.00 13.49           C  
ATOM   3206  O   PHE A 360     -17.085 -22.716  14.976  1.00 11.53           O  
ATOM   3207  CB  PHE A 360     -15.147 -20.860  15.893  1.00 12.03           C  
ATOM   3208  CG  PHE A 360     -13.891 -20.157  16.312  1.00 12.91           C  
ATOM   3209  CD1 PHE A 360     -12.716 -20.871  16.496  1.00 11.77           C  
ATOM   3210  CD2 PHE A 360     -13.885 -18.788  16.534  1.00 13.17           C  
ATOM   3211  CE1 PHE A 360     -11.540 -20.229  16.892  1.00 12.38           C  
ATOM   3212  CE2 PHE A 360     -12.712 -18.124  16.931  1.00 13.17           C  
ATOM   3213  CZ  PHE A 360     -11.537 -18.844  17.112  1.00 14.37           C  
ATOM   3214  HN  PHE A 360     -13.655 -20.791  13.051  1.00  0.00           H  
ATOM   3215  N   VAL A 361     -16.823 -22.014  12.853  1.00 12.14           N  
ATOM   3216  CA  VAL A 361     -18.162 -22.446  12.454  1.00 11.84           C  
ATOM   3217  C   VAL A 361     -18.383 -23.924  12.779  1.00 16.41           C  
ATOM   3218  O   VAL A 361     -19.448 -24.311  13.284  1.00 13.38           O  
ATOM   3219  CB  VAL A 361     -18.393 -22.141  10.959  1.00 13.81           C  
ATOM   3220  CG1 VAL A 361     -19.678 -22.794  10.462  1.00 15.32           C  
ATOM   3221  CG2 VAL A 361     -18.462 -20.620  10.734  1.00 13.06           C  
ATOM   3222  HN  VAL A 361     -16.190 -21.630  12.151  1.00  0.00           H  
ATOM   3223  N   SER A 362     -17.389 -24.772  12.517  1.00 16.96           N  
ATOM   3224  CA  SER A 362     -17.608 -26.206  12.706  1.00 17.62           C  
ATOM   3225  C   SER A 362     -17.936 -26.554  14.160  1.00 17.70           C  
ATOM   3226  O   SER A 362     -18.635 -27.545  14.416  1.00 17.28           O  
ATOM   3227  CB  SER A 362     -16.381 -26.990  12.240  1.00 21.44           C  
ATOM   3228  OG  SER A 362     -15.290 -26.740  13.103  1.00 25.32           O  
ATOM   3229  HN  SER A 362     -16.487 -24.426  12.189  1.00  0.00           H  
ATOM   3230  HG  SER A 362     -14.528 -27.227  12.813  1.00  0.00           H  
ATOM   3231  N   THR A 363     -17.448 -25.765  15.126  1.00 14.40           N  
ATOM   3232  CA  THR A 363     -17.703 -26.087  16.534  1.00 16.04           C  
ATOM   3233  C   THR A 363     -19.193 -26.004  16.881  1.00 16.88           C  
ATOM   3234  O   THR A 363     -19.667 -26.742  17.743  1.00 15.05           O  
ATOM   3235  CB  THR A 363     -16.890 -25.166  17.460  1.00 19.58           C  
ATOM   3236  CG2 THR A 363     -15.392 -25.204  17.105  1.00 19.44           C  
ATOM   3237  OG1 THR A 363     -17.359 -23.812  17.339  1.00 18.46           O  
ATOM   3238  HN  THR A 363     -16.899 -24.940  14.883  1.00  0.00           H  
ATOM   3239  HG1 THR A 363     -16.857 -23.243  17.911  1.00  0.00           H  
ATOM   3240  N   SER A 364     -19.947 -25.126  16.229  1.00 10.87           N  
ATOM   3241  CA  SER A 364     -21.361 -25.006  16.560  1.00 13.52           C  
ATOM   3242  C   SER A 364     -22.161 -26.147  15.953  1.00 15.10           C  
ATOM   3243  O   SER A 364     -23.072 -26.682  16.600  1.00 14.88           O  
ATOM   3244  CB  SER A 364     -21.910 -23.650  16.092  1.00 13.91           C  
ATOM   3245  OG  SER A 364     -21.399 -22.607  16.907  1.00 11.87           O  
ATOM   3246  HN  SER A 364     -19.539 -24.539  15.501  1.00  0.00           H  
ATOM   3247  HG  SER A 364     -21.739 -21.768  16.618  1.00  0.00           H  
ATOM   3248  N   TRP A 365     -21.831 -26.533  14.717  1.00 14.84           N  
ATOM   3249  CA  TRP A 365     -22.475 -27.696  14.108  1.00 14.97           C  
ATOM   3250  C   TRP A 365     -22.189 -28.958  14.917  1.00 17.08           C  
ATOM   3251  O   TRP A 365     -23.072 -29.808  15.093  1.00 15.27           O  
ATOM   3252  CB  TRP A 365     -22.014 -27.838  12.654  1.00 14.86           C  
ATOM   3253  CG  TRP A 365     -22.595 -26.736  11.765  1.00 15.46           C  
ATOM   3254  CD1 TRP A 365     -21.980 -25.564  11.382  1.00 15.21           C  
ATOM   3255  CD2 TRP A 365     -23.917 -26.690  11.213  1.00 14.59           C  
ATOM   3256  CE2 TRP A 365     -24.033 -25.473  10.496  1.00 14.62           C  
ATOM   3257  CE3 TRP A 365     -25.008 -27.566  11.242  1.00 14.25           C  
ATOM   3258  NE1 TRP A 365     -22.837 -24.808  10.611  1.00 14.00           N  
ATOM   3259  CZ2 TRP A 365     -25.195 -25.120   9.812  1.00 13.36           C  
ATOM   3260  CZ3 TRP A 365     -26.161 -27.211  10.577  1.00 12.80           C  
ATOM   3261  CH2 TRP A 365     -26.251 -25.991   9.871  1.00 14.11           C  
ATOM   3262  HN  TRP A 365     -21.125 -26.013  14.195  1.00  0.00           H  
ATOM   3263  HE1 TRP A 365     -22.619 -23.903  10.194  1.00  0.00           H  
ATOM   3264  N   LYS A 366     -20.975 -29.071  15.467  1.00 14.73           N  
ATOM   3265  CA  LYS A 366     -20.659 -30.203  16.340  1.00 18.29           C  
ATOM   3266  C   LYS A 366     -21.514 -30.189  17.607  1.00 17.76           C  
ATOM   3267  O   LYS A 366     -22.145 -31.192  17.953  1.00 17.84           O  
ATOM   3268  CB  LYS A 366     -19.170 -30.199  16.692  1.00 16.88           C  
ATOM   3269  CG  LYS A 366     -18.776 -31.350  17.627  1.00 23.25           C  
ATOM   3270  HN  LYS A 366     -20.265 -28.364  15.277  1.00  0.00           H  
ATOM   3271  N   THR A 367     -21.545 -29.059  18.319  1.00 15.03           N  
ATOM   3272  CA  THR A 367     -22.378 -28.953  19.515  1.00 16.29           C  
ATOM   3273  C   THR A 367     -23.827 -29.353  19.231  1.00 18.62           C  
ATOM   3274  O   THR A 367     -24.434 -30.103  20.003  1.00 18.38           O  
ATOM   3275  CB  THR A 367     -22.288 -27.525  20.072  1.00 16.23           C  
ATOM   3276  CG2 THR A 367     -23.258 -27.301  21.225  1.00 16.29           C  
ATOM   3277  OG1 THR A 367     -20.950 -27.296  20.553  1.00 16.21           O  
ATOM   3278  HN  THR A 367     -20.981 -28.262  18.025  1.00  0.00           H  
ATOM   3279  HG1 THR A 367     -20.894 -26.412  20.898  1.00  0.00           H  
ATOM   3280  N   MET A 368     -24.392 -28.875  18.117  1.00 15.72           N  
ATOM   3281  CA  MET A 368     -25.783 -29.119  17.744  1.00 17.37           C  
ATOM   3282  C   MET A 368     -25.999 -30.490  17.128  1.00 17.69           C  
ATOM   3283  O   MET A 368     -27.149 -30.848  16.838  1.00 17.54           O  
ATOM   3284  CB  MET A 368     -26.250 -28.038  16.755  1.00 15.13           C  
ATOM   3285  CG  MET A 368     -26.278 -26.631  17.389  1.00 12.61           C  
ATOM   3286  SD  MET A 368     -27.526 -26.505  18.699  1.00 18.17           S  
ATOM   3287  CE  MET A 368     -28.970 -26.261  17.677  1.00 15.52           C  
ATOM   3288  HN  MET A 368     -23.819 -28.308  17.492  1.00  0.00           H  
ATOM   3289  N   ARG A 369     -24.920 -31.240  16.899  1.00 15.37           N  
ATOM   3290  CA  ARG A 369     -24.988 -32.586  16.319  1.00 22.05           C  
ATOM   3291  C   ARG A 369     -25.729 -32.573  14.981  1.00 23.89           C  
ATOM   3292  O   ARG A 369     -26.559 -33.437  14.687  1.00 21.64           O  
ATOM   3293  CB  ARG A 369     -25.608 -33.573  17.320  1.00 24.84           C  
ATOM   3294  CG  ARG A 369     -24.667 -33.868  18.508  1.00 27.11           C  
ATOM   3295  CD  ARG A 369     -25.385 -34.402  19.736  1.00 32.69           C  
ATOM   3296  NE  ARG A 369     -25.821 -35.785  19.582  1.00 42.00           N  
ATOM   3297  HN  ARG A 369     -24.004 -30.860  17.138  1.00  0.00           H  
ATOM   3298  HE1 ARG A 369     -26.303 -36.143  20.406  1.00  0.00           H  
ATOM   3299  HE2 ARG A 369     -25.039 -36.388  19.326  1.00  0.00           H  
ATOM   3300  HE3 ARG A 369     -26.396 -35.895  18.747  1.00  0.00           H  
ATOM   3301  N   GLN A 370     -25.415 -31.574  14.152  1.00 18.36           N  
ATOM   3302  CA  GLN A 370     -25.981 -31.447  12.824  1.00 18.74           C  
ATOM   3303  C   GLN A 370     -24.853 -31.233  11.824  1.00 20.31           C  
ATOM   3304  O   GLN A 370     -23.728 -30.880  12.188  1.00 18.59           O  
ATOM   3305  CB  GLN A 370     -26.986 -30.287  12.736  1.00 17.22           C  
ATOM   3306  CG  GLN A 370     -28.300 -30.493  13.470  1.00 15.32           C  
ATOM   3307  CD  GLN A 370     -29.238 -29.327  13.260  1.00 17.38           C  
ATOM   3308  NE2 GLN A 370     -29.808 -28.807  14.342  1.00 14.91           N  
ATOM   3309  OE1 GLN A 370     -29.424 -28.875  12.127  1.00 15.23           O  
ATOM   3310  HN  GLN A 370     -24.748 -30.870  14.467  1.00  0.00           H  
ATOM   3311 1HE2 GLN A 370     -29.654 -29.181  15.279  1.00  0.00           H  
ATOM   3312 2HE2 GLN A 370     -30.441 -28.020  14.200  1.00  0.00           H  
ATOM   3313  N   SER A 371     -25.169 -31.464  10.562  1.00 21.23           N  
ATOM   3314  CA  SER A 371     -24.216 -31.252   9.489  1.00 21.77           C  
ATOM   3315  C   SER A 371     -24.617 -30.050   8.644  1.00 19.52           C  
ATOM   3316  O   SER A 371     -25.800 -29.895   8.293  1.00 19.86           O  
ATOM   3317  CB  SER A 371     -24.110 -32.491   8.595  1.00 26.15           C  
ATOM   3318  OG  SER A 371     -23.510 -33.555   9.317  1.00 28.64           O  
ATOM   3319  HN  SER A 371     -26.106 -31.799  10.337  1.00  0.00           H  
ATOM   3320  HG  SER A 371     -23.444 -34.324   8.762  1.00  0.00           H  
ATOM   3321  N   PRO A 372     -23.666 -29.184   8.295  1.00 20.85           N  
ATOM   3322  CA  PRO A 372     -24.033 -27.957   7.588  1.00 21.20           C  
ATOM   3323  C   PRO A 372     -24.514 -28.268   6.187  1.00 25.72           C  
ATOM   3324  O   PRO A 372     -24.121 -29.281   5.583  1.00 26.33           O  
ATOM   3325  CB  PRO A 372     -22.727 -27.139   7.583  1.00 23.75           C  
ATOM   3326  CG  PRO A 372     -21.644 -28.084   7.916  1.00 21.57           C  
ATOM   3327  CD  PRO A 372     -22.237 -29.232   8.658  1.00 18.59           C  
ATOM   3328  N   PRO A 373     -25.424 -27.454   5.638  1.00 24.71           N  
ATOM   3329  CA  PRO A 373     -25.913 -27.679   4.278  1.00 28.09           C  
ATOM   3330  C   PRO A 373     -24.892 -27.201   3.243  1.00 37.06           C  
ATOM   3331  O   PRO A 373     -23.984 -26.428   3.569  1.00 40.12           O  
ATOM   3332  CB  PRO A 373     -27.198 -26.848   4.233  1.00 26.83           C  
ATOM   3333  CG  PRO A 373     -26.940 -25.718   5.185  1.00 24.24           C  
ATOM   3334  CD  PRO A 373     -26.101 -26.316   6.293  1.00 22.35           C  
ATOM   3335  OXT PRO A 373     -24.937 -27.573   2.066  1.00 48.50           O1-
TER   
ATOM   3336  C   *** d   1     -17.357 -12.118  17.777  0.00  0.00           C  
ATOM   3337  C   *** d   1     -16.712 -12.989  18.573  0.00  0.00           C  
ATOM   3338  C   *** d   1     -17.037 -13.189  19.866  0.00  0.00           C  
ATOM   3339  C   *** d   1     -18.377 -11.419  18.298  0.00  0.00           C  
ATOM   3340  C   *** d   1     -18.067 -12.471  20.366  0.00  0.00           C  
ATOM   3341  C   *** d   1     -18.721 -11.600  19.579  0.00  0.00           C  
ATOM   3342  C   *** d   1     -16.945 -11.944  16.332  0.00  0.00           C  
ATOM   3343  C   *** d   1     -18.055 -11.275  15.564  0.00  0.00           C  
ATOM   3344  C   *** d   1     -17.891 -10.170  14.822  0.00  0.00           C  
ATOM   3345  C   *** d   1     -15.513 -15.020  20.157  0.00  0.00           C  
ATOM   3346  O   *** d   1     -16.402 -14.074  20.706  0.00  0.00           O  
ATOM   3347  O   *** d   1     -18.454 -12.622  21.663  0.00  0.00           O  
ATOM   3348  H   *** d   1     -19.317 -12.194  21.787  0.00  0.00           H  
END
