# Supplementary material for: Development and validation of a machine learning-driven mitochondrial gene signature for the diagnosis of breast cancer
Source: Front Immunol. 2025 Dec 3;16:1712089. doi: 10.3389/fimmu.2025.1712089 (PMC12708286; doi:10.3389/fimmu.2025.1712089)
Supplement: Supplementary file 5 [file DataSheet2.zip › 2-AIFM2-Eugenol/ligand.gro]

ligand
    32
    1MOL      C    1  -1.742  -1.209   1.758
    1MOL      C    2  -1.673  -1.325   1.831
    1MOL      C    3  -1.659  -1.300   1.982
    1MOL      C    4  -1.886  -1.193   1.811
    1MOL      C    5  -1.768  -1.205   2.032
    1MOL      C    6  -1.900  -1.230   1.960
    1MOL      C    7  -1.737  -1.228   1.605
    1MOL      C    8  -1.802  -1.115   1.523
    1MOL      C    9  -1.736  -0.978   1.543
    1MOL      C   10  -1.557  -1.507   2.033
    1MOL      O   11  -1.668  -1.422   2.053
    1MOL      O   12  -1.786  -1.216   2.171
    1MOL      H   13  -1.683  -1.117   1.783
    1MOL      H   14  -1.572  -1.343   1.787
    1MOL      H   15  -1.734  -1.417   1.812
    1MOL      H   16  -1.561  -1.253   2.006
    1MOL      H   17  -1.956  -1.257   1.752
    1MOL      H   18  -1.919  -1.087   1.795
    1MOL      H   19  -1.737  -1.099   2.014
    1MOL      H   20  -1.927  -1.337   1.971
    1MOL      H   21  -1.982  -1.171   2.006
    1MOL      H   22  -1.787  -1.324   1.580
    1MOL      H   23  -1.631  -1.238   1.573
    1MOL      H   24  -1.911  -1.108   1.546
    1MOL      H   25  -1.795  -1.142   1.415
    1MOL      H   26  -1.627  -0.983   1.523
    1MOL      H   27  -1.780  -0.903   1.474
    1MOL      H   28  -1.751  -0.940   1.646
    1MOL      H   29  -1.463  -1.456   2.064
    1MOL      H   30  -1.571  -1.597   2.097
    1MOL      H   31  -1.551  -1.540   1.927
    1MOL      H   32  -1.844  -1.146   2.201
   0.00000   0.00000   0.00000   0.00000   0.00000   0.00000   0.00000   0.00000   0.00000
