# Supplementary material for: Development and validation of a machine learning-driven mitochondrial gene signature for the diagnosis of breast cancer
Source: Front Immunol. 2025 Dec 3;16:1712089. doi: 10.3389/fimmu.2025.1712089 (PMC12708286; doi:10.3389/fimmu.2025.1712089)
Supplement: Supplementary file 5 [file DataSheet2.zip › 2-AIFM2-Eugenol/ligand.mol2]

@<TRIPOS>MOLECULE
1
 32 32 0 0 0
SMALL
USER_CHARGES

@<TRIPOS>ATOM
      1 C         -17.4190  -12.0870   17.5810 C.3     1  UNK21      -0.0589
      2 C         -16.7280  -13.2530   18.3120 C.3     1  UNK21      -0.2836
      3 C         -16.5910  -13.0050   19.8240 C.3     1  UNK21       0.0989
      4 C         -18.8610  -11.9310   18.1070 C.3     1  UNK21      -0.2449
      5 C         -17.6770  -12.0460   20.3180 C.3     1  UNK21       0.0916
      6 C         -18.9960  -12.2950   19.5960 C.3     1  UNK21      -0.2431
      7 C         -17.3700  -12.2770   16.0520 C.3     1  UNK21      -0.2626
      8 C         -18.0230  -11.1530   15.2280 C.3     1  UNK21      -0.1995
      9 C         -17.3640   -9.7820   15.4280 C.3     1  UNK21      -0.4050
     10 C         -15.5720  -15.0680   20.3300 C.3     1  UNK21      -0.2010
     11 O         -16.6800  -14.2160   20.5310 O.3     1  UNK21      -0.4667
     12 O         -17.8550  -12.1550   21.7110 O.3     1  UNK21      -0.5817
     13 H         -16.8320  -11.1680   17.8280 H       1  UNK21       0.1129
     14 H         -15.7180  -13.4320   17.8730 H       1  UNK21       0.1286
     15 H         -17.3350  -14.1680   18.1180 H       1  UNK21       0.1561
     16 H         -15.6080  -12.5270   20.0560 H       1  UNK21       0.1087
     17 H         -19.5600  -12.5740   17.5230 H       1  UNK21       0.1304
     18 H         -19.1860  -10.8740   17.9500 H       1  UNK21       0.1252
     19 H         -17.3720  -10.9870   20.1430 H       1  UNK21       0.1003
     20 H         -19.2660  -13.3720   19.7110 H       1  UNK21       0.1620
     21 H         -19.8210  -11.7050   20.0610 H       1  UNK21       0.1334
     22 H         -17.8680  -13.2440   15.7960 H       1  UNK21       0.1276
     23 H         -16.3060  -12.3750   15.7300 H       1  UNK21       0.1282
     24 H         -19.1100  -11.0820   15.4640 H       1  UNK21       0.1217
     25 H         -17.9540  -11.4220   14.1460 H       1  UNK21       0.1186
     26 H         -16.2690   -9.8290   15.2270 H       1  UNK21       0.1428
     27 H         -17.8030   -9.0260   14.7370 H       1  UNK21       0.1385
     28 H         -17.5100   -9.4010   16.4630 H       1  UNK21       0.1425
     29 H         -14.6300  -14.5610   20.6360 H       1  UNK21       0.1345
     30 H         -15.7130  -15.9670   20.9710 H       1  UNK21       0.1456
     31 H         -15.5130  -15.4030   19.2720 H       1  UNK21       0.1296
     32 H         -18.4440  -11.4570   22.0080 H       1  UNK21       0.2692
@<TRIPOS>BOND
     1     1     2    1
     2     1     4    1
     3     1     7    1
     4     1    13    1
     5     2     3    1
     6     2    14    1
     7     2    15    1
     8     3     5    1
     9     3    11    1
    10     3    16    1
    11     4     6    1
    12     4    17    1
    13     4    18    1
    14     5     6    1
    15     5    12    1
    16     5    19    1
    17     6    20    1
    18     6    21    1
    19     7     8    1
    20     7    22    1
    21     7    23    1
    22     8     9    1
    23     8    24    1
    24     8    25    1
    25     9    26    1
    26     9    27    1
    27     9    28    1
    28    10    11    1
    29    10    29    1
    30    10    30    1
    31    10    31    1
    32    12    32    1
