# Supplementary material for: Development and validation of a machine learning-driven mitochondrial gene signature for the diagnosis of breast cancer
Source: Front Immunol. 2025 Dec 3;16:1712089. doi: 10.3389/fimmu.2025.1712089 (PMC12708286; doi:10.3389/fimmu.2025.1712089)
Supplement: Supplementary file 5 [file DataSheet2.zip › 2-AIFM2-Eugenol/ligand.pdb]

ATOM      1  C   MOL     1     -17.420 -12.090  17.580  0.00  0.00           C  
ATOM      2  C   MOL     1     -16.730 -13.250  18.310  0.00  0.00           C  
ATOM      3  C   MOL     1     -16.590 -13.000  19.820  0.00  0.00           C  
ATOM      4  C   MOL     1     -18.860 -11.930  18.110  0.00  0.00           C  
ATOM      5  C   MOL     1     -17.680 -12.050  20.320  0.00  0.00           C  
ATOM      6  C   MOL     1     -19.000 -12.300  19.600  0.00  0.00           C  
ATOM      7  C   MOL     1     -17.370 -12.280  16.050  0.00  0.00           C  
ATOM      8  C   MOL     1     -18.020 -11.150  15.230  0.00  0.00           C  
ATOM      9  C   MOL     1     -17.360  -9.780  15.430  0.00  0.00           C  
ATOM     10  C   MOL     1     -15.570 -15.070  20.330  0.00  0.00           C  
ATOM     11  O   MOL     1     -16.680 -14.220  20.530  0.00  0.00           O  
ATOM     12  O   MOL     1     -17.860 -12.160  21.710  0.00  0.00           O  
ATOM     13  H   MOL     1     -16.830 -11.170  17.830  0.00  0.00           H  
ATOM     14  H   MOL     1     -15.720 -13.430  17.870  0.00  0.00           H  
ATOM     15  H   MOL     1     -17.340 -14.170  18.120  0.00  0.00           H  
ATOM     16  H   MOL     1     -15.610 -12.530  20.060  0.00  0.00           H  
ATOM     17  H   MOL     1     -19.560 -12.570  17.520  0.00  0.00           H  
ATOM     18  H   MOL     1     -19.190 -10.870  17.950  0.00  0.00           H  
ATOM     19  H   MOL     1     -17.370 -10.990  20.140  0.00  0.00           H  
ATOM     20  H   MOL     1     -19.270 -13.370  19.710  0.00  0.00           H  
ATOM     21  H   MOL     1     -19.820 -11.710  20.060  0.00  0.00           H  
ATOM     22  H   MOL     1     -17.870 -13.240  15.800  0.00  0.00           H  
ATOM     23  H   MOL     1     -16.310 -12.380  15.730  0.00  0.00           H  
ATOM     24  H   MOL     1     -19.110 -11.080  15.460  0.00  0.00           H  
ATOM     25  H   MOL     1     -17.950 -11.420  14.150  0.00  0.00           H  
ATOM     26  H   MOL     1     -16.270  -9.830  15.230  0.00  0.00           H  
ATOM     27  H   MOL     1     -17.800  -9.030  14.740  0.00  0.00           H  
ATOM     28  H   MOL     1     -17.510  -9.400  16.460  0.00  0.00           H  
ATOM     29  H   MOL     1     -14.630 -14.560  20.640  0.00  0.00           H  
ATOM     30  H   MOL     1     -15.710 -15.970  20.970  0.00  0.00           H  
ATOM     31  H   MOL     1     -15.510 -15.400  19.270  0.00  0.00           H  
ATOM     32  H   MOL     1     -18.440 -11.460  22.010  0.00  0.00           H  
END
