# Supplementary material for: Development and validation of a machine learning-driven mitochondrial gene signature for the diagnosis of breast cancer
Source: Front Immunol. 2025 Dec 3;16:1712089. doi: 10.3389/fimmu.2025.1712089 (PMC12708286; doi:10.3389/fimmu.2025.1712089)
Supplement: Supplementary file 5 [file DataSheet2.zip › 2-AIFM2-Eugenol/protein.pdb]

COMPND    ?
REMARK    File generated by Swiss-PdbViewer  3.70b15
REMARK    http://www.expasy.org/spdbv/
ATOM      1  N   PRO A   7     -45.823 -26.054  41.950  1.00 33.75
ATOM      2  CA  PRO A   7     -44.871 -26.741  42.833  1.00 30.77
ATOM      3  C   PRO A   7     -44.173 -27.907  42.125  1.00 27.38
ATOM      4  O   PRO A   7     -44.845 -28.799  41.614  1.00 23.40
ATOM      5  CB  PRO A   7     -45.758 -27.246  43.981  1.00 32.94
ATOM      6  CG  PRO A   7     -47.140 -27.365  43.376  1.00 32.77
ATOM      7  CD  PRO A   7     -47.221 -26.230  42.388  1.00 40.95
ATOM      8  HN1 PRO A   7     -45.589 -25.066  41.854  1.00 99.99
ATOM      9  HN2 PRO A   7     -45.702 -26.345  40.980  1.00 99.99
ATOM     10  N   HIS A   8     -42.844 -27.913  42.079  1.00 27.56
ATOM     11  CA  HIS A   8     -42.161 -29.018  41.419  1.00 24.04
ATOM     12  C   HIS A   8     -41.925 -30.210  42.341  1.00 23.75
ATOM     13  O   HIS A   8     -41.555 -31.285  41.847  1.00 17.94
ATOM     14  CB  HIS A   8     -40.836 -28.533  40.828  1.00 29.27
ATOM     15  CG  HIS A   8     -41.020 -27.540  39.727  1.00 35.54
ATOM     16  ND1 HIS A   8     -41.215 -27.918  38.415  1.00 32.58
ATOM     17  CD2 HIS A   8     -41.097 -26.188  39.749  1.00 36.48
ATOM     18  CE1 HIS A   8     -41.383 -26.840  37.672  1.00 37.15
ATOM     19  NE2 HIS A   8     -41.315 -25.778  38.458  1.00 40.57
ATOM     20  HN  HIS A   8     -42.309 -27.153  42.501  1.00 99.99
ATOM     21  HD1 HIS A   8     -41.227 -28.879  38.073  1.00 99.99
ATOM     22  HE2 HIS A   8     -41.410 -24.809  38.153  1.00 99.99
ATOM     23  N   MET A   9     -42.138 -30.040  43.656  1.00 19.99
ATOM     24  CA  MET A   9     -41.987 -31.110  44.651  1.00 16.62
ATOM     25  C   MET A   9     -40.648 -31.829  44.527  1.00 16.11
ATOM     26  O   MET A   9     -40.568 -33.060  44.577  1.00 17.56
ATOM     27  CB  MET A   9     -43.149 -32.092  44.568  1.00 15.01
ATOM     28  CG  MET A   9     -44.503 -31.394  44.773  1.00 15.27
ATOM     29  SD  MET A   9     -45.900 -32.531  44.890  1.00 23.43
ATOM     30  CE  MET A   9     -47.269 -31.378  44.935  1.00 45.81
ATOM     31  HN  MET A   9     -42.421 -29.116  43.982  1.00 99.99
ATOM     32  N   GLY A  10     -39.579 -31.054  44.394  1.00 17.10
ATOM     33  CA  GLY A  10     -38.245 -31.600  44.337  1.00 17.14
ATOM     34  C   GLY A  10     -37.740 -31.948  42.949  1.00 19.88
ATOM     35  O   GLY A  10     -36.528 -32.090  42.771  1.00 21.54
ATOM     36  HN  GLY A  10     -39.704 -30.044  44.330  1.00 99.99
ATOM     37  N   ALA A  11     -38.622 -32.099  41.968  1.00 16.45
ATOM     38  CA  ALA A  11     -38.186 -32.432  40.618  1.00 19.54
ATOM     39  C   ALA A  11     -37.497 -31.235  39.964  1.00 20.68
ATOM     40  O   ALA A  11     -37.730 -30.078  40.326  1.00 19.97
ATOM     41  CB  ALA A  11     -39.377 -32.892  39.782  1.00 17.87
ATOM     42  HN  ALA A  11     -39.616 -31.981  42.162  1.00 99.99
ATOM     43  N   LEU A  12     -36.608 -31.526  39.014  1.00 21.01
ATOM     44  CA  LEU A  12     -35.893 -30.489  38.279  1.00 21.96
ATOM     45  C   LEU A  12     -36.653 -30.124  37.019  1.00 22.00
ATOM     46  O   LEU A  12     -37.133 -30.998  36.288  1.00 20.15
ATOM     47  CB  LEU A  12     -34.489 -30.951  37.877  1.00 19.74
ATOM     48  CG  LEU A  12     -33.426 -31.198  38.937  1.00 24.10
ATOM     49  CD1 LEU A  12     -32.102 -31.510  38.248  1.00 22.68
ATOM     50  CD2 LEU A  12     -33.284 -29.994  39.862  1.00 25.82
ATOM     51  HN  LEU A  12     -36.422 -32.505  38.794  1.00 99.99
ATOM     52  N   HIS A  13     -36.750 -28.826  36.756  1.00 20.35
ATOM     53  CA  HIS A  13     -37.144 -28.345  35.437  1.00 22.75
ATOM     54  C   HIS A  13     -36.370 -27.059  35.206  1.00 22.04
ATOM     55  O   HIS A  13     -36.648 -26.044  35.849  1.00 21.20
ATOM     56  CB  HIS A  13     -38.651 -28.117  35.301  1.00 27.61
ATOM     57  CG  HIS A  13     -39.085 -27.924  33.877  1.00 39.93
ATOM     58  ND1 HIS A  13     -39.557 -26.721  33.393  1.00 50.52
ATOM     59  CD2 HIS A  13     -39.064 -28.769  32.818  1.00 47.52
ATOM     60  CE1 HIS A  13     -39.834 -26.842  32.106  1.00 53.95
ATOM     61  NE2 HIS A  13     -39.540 -28.074  31.731  1.00 48.51
ATOM     62  HN  HIS A  13     -36.544 -28.151  37.492  1.00 99.99
ATOM     63  HD1 HIS A  13     -39.674 -25.870  33.943  1.00 99.99
ATOM     64  HE2 HIS A  13     -39.648 -28.449  30.789  1.00 99.99
ATOM     65  N   VAL A  14     -35.380 -27.118  34.325  1.00 18.09
ATOM     66  CA  VAL A  14     -34.507 -25.985  34.068  1.00 18.38
ATOM     67  C   VAL A  14     -35.058 -25.226  32.872  1.00 19.62
ATOM     68  O   VAL A  14     -35.437 -25.826  31.864  1.00 18.39
ATOM     69  CB  VAL A  14     -33.063 -26.449  33.823  1.00 15.32
ATOM     70  CG1 VAL A  14     -32.138 -25.234  33.662  1.00 14.10
ATOM     71  CG2 VAL A  14     -32.588 -27.309  34.990  1.00 14.76
ATOM     72  HN  VAL A  14     -35.227 -27.986  33.812  1.00 99.99
ATOM     73  N   VAL A  15     -35.153 -23.911  32.990  1.00 16.82
ATOM     74  CA  VAL A  15     -35.519 -23.075  31.854  1.00 19.47
ATOM     75  C   VAL A  15     -34.296 -22.268  31.473  1.00 16.36
ATOM     76  O   VAL A  15     -33.636 -21.673  32.340  1.00 16.01
ATOM     77  CB  VAL A  15     -36.733 -22.177  32.158  1.00 20.60
ATOM     78  CG1 VAL A  15     -37.019 -21.248  30.972  1.00 20.65
ATOM     79  CG2 VAL A  15     -37.946 -23.043  32.448  1.00 23.51
ATOM     80  HN  VAL A  15     -34.967 -23.475  33.893  1.00 99.99
ATOM     81  N   ILE A  16     -33.952 -22.311  30.186  1.00 15.77
ATOM     82  CA  ILE A  16     -32.847 -21.542  29.626  1.00 14.86
ATOM     83  C   ILE A  16     -33.468 -20.432  28.788  1.00 15.72
ATOM     84  O   ILE A  16     -34.230 -20.709  27.859  1.00 15.23
ATOM     85  CB  ILE A  16     -31.920 -22.416  28.761  1.00 14.52
ATOM     86  CG1 ILE A  16     -31.394 -23.627  29.541  1.00 12.16
ATOM     87  CG2 ILE A  16     -30.743 -21.585  28.209  1.00 12.77
ATOM     88  CD1 ILE A  16     -30.742 -24.660  28.612  1.00 13.90
ATOM     89  HN  ILE A  16     -34.489 -22.912  29.561  1.00 99.99
ATOM     90  N   VAL A  17     -33.160 -19.181  29.113  1.00 17.70
ATOM     91  CA  VAL A  17     -33.645 -18.048  28.336  1.00 15.94
ATOM     92  C   VAL A  17     -32.499 -17.588  27.454  1.00 12.81
ATOM     93  O   VAL A  17     -31.515 -17.023  27.942  1.00 15.15
ATOM     94  CB  VAL A  17     -34.166 -16.917  29.228  1.00 19.44
ATOM     95  CG1 VAL A  17     -34.650 -15.734  28.360  1.00 19.31
ATOM     96  CG2 VAL A  17     -35.307 -17.436  30.101  1.00 20.67
ATOM     97  HN  VAL A  17     -32.569 -19.010  29.927  1.00 99.99
ATOM     98  N   GLY A  18     -32.618 -17.859  26.159  1.00 15.28
ATOM     99  CA  GLY A  18     -31.609 -17.466  25.193  1.00 14.45
ATOM    100  C   GLY A  18     -30.890 -18.656  24.597  1.00 13.82
ATOM    101  O   GLY A  18     -30.263 -19.434  25.325  1.00 13.79
ATOM    102  HN  GLY A  18     -33.445 -18.359  25.833  1.00 99.99
ATOM    103  N   GLY A  19     -30.962 -18.809  23.277  1.00 12.72
ATOM    104  CA  GLY A  19     -30.299 -19.919  22.618  1.00 10.02
ATOM    105  C   GLY A  19     -29.073 -19.510  21.828  1.00 10.97
ATOM    106  O   GLY A  19     -28.960 -19.813  20.634  1.00 13.02
ATOM    107  HN  GLY A  19     -31.490 -18.137  22.721  1.00 99.99
ATOM    108  N   GLY A  20     -28.165 -18.796  22.470  1.00 11.69
ATOM    109  CA  GLY A  20     -26.900 -18.421  21.869  1.00  9.51
ATOM    110  C   GLY A  20     -25.848 -19.460  22.172  1.00  9.62
ATOM    111  O   GLY A  20     -26.147 -20.622  22.447  1.00 10.26
ATOM    112  HN  GLY A  20     -28.362 -18.497  23.425  1.00 99.99
ATOM    113  N   PHE A  21     -24.590 -19.027  22.129  1.00  9.62
ATOM    114  CA  PHE A  21     -23.496 -19.929  22.465  1.00  9.08
ATOM    115  C   PHE A  21     -23.675 -20.504  23.867  1.00 12.00
ATOM    116  O   PHE A  21     -23.485 -21.710  24.087  1.00 10.55
ATOM    117  CB  PHE A  21     -22.168 -19.187  22.346  1.00 11.07
ATOM    118  CG  PHE A  21     -21.732 -18.970  20.934  1.00 11.12
ATOM    119  CD1 PHE A  21     -21.026 -19.954  20.255  1.00 11.52
ATOM    120  CD2 PHE A  21     -22.044 -17.795  20.277  1.00 11.20
ATOM    121  CE1 PHE A  21     -20.616 -19.757  18.924  1.00 10.68
ATOM    122  CE2 PHE A  21     -21.637 -17.603  18.947  1.00  9.56
ATOM    123  CZ  PHE A  21     -20.935 -18.586  18.291  1.00 10.50
ATOM    124  HN  PHE A  21     -24.392 -18.063  21.861  1.00 99.99
ATOM    125  N   GLY A  22     -24.076 -19.668  24.819  1.00  9.08
ATOM    126  CA  GLY A  22     -24.292 -20.175  26.171  1.00 11.92
ATOM    127  C   GLY A  22     -25.480 -21.115  26.249  1.00 10.04
ATOM    128  O   GLY A  22     -25.391 -22.211  26.816  1.00 11.42
ATOM    129  HN  GLY A  22     -24.231 -18.682  24.607  1.00 99.99
ATOM    130  N   GLY A  23     -26.611 -20.701  25.673  1.00 10.62
ATOM    131  CA  GLY A  23     -27.822 -21.500  25.781  1.00 11.30
ATOM    132  C   GLY A  23     -27.723 -22.863  25.117  1.00 11.44
ATOM    133  O   GLY A  23     -28.208 -23.854  25.662  1.00 12.76
ATOM    134  HN  GLY A  23     -26.626 -19.822  25.156  1.00 99.99
ATOM    135  N   ILE A  24     -27.130 -22.937  23.913  1.00 11.30
ATOM    136  CA  ILE A  24     -27.071 -24.254  23.283  1.00 10.18
ATOM    137  C   ILE A  24     -26.089 -25.163  24.018  1.00 10.67
ATOM    138  O   ILE A  24     -26.264 -26.388  24.039  1.00 10.93
ATOM    139  CB  ILE A  24     -26.738 -24.168  21.774  1.00  9.12
ATOM    140  CG1 ILE A  24     -25.319 -23.644  21.518  1.00  9.63
ATOM    141  CG2 ILE A  24     -27.795 -23.322  21.046  1.00 10.70
ATOM    142  CD1 ILE A  24     -24.814 -23.911  20.050  1.00 10.14
ATOM    143  HN  ILE A  24     -26.739 -22.111  23.460  1.00 99.99
ATOM    144  N   ALA A  25     -25.048 -24.606  24.627  1.00 10.15
ATOM    145  CA  ALA A  25     -24.163 -25.452  25.419  1.00  9.45
ATOM    146  C   ALA A  25     -24.885 -26.001  26.638  1.00 12.29
ATOM    147  O   ALA A  25     -24.749 -27.188  26.969  1.00 11.39
ATOM    148  CB  ALA A  25     -22.924 -24.663  25.846  1.00 11.42
ATOM    149  HN  ALA A  25     -24.871 -23.605  24.542  1.00 99.99
ATOM    150  N   ALA A  26     -25.654 -25.151  27.321  1.00 10.01
ATOM    151  CA  ALA A  26     -26.398 -25.609  28.493  1.00 11.78
ATOM    152  C   ALA A  26     -27.457 -26.632  28.109  1.00 10.85
ATOM    153  O   ALA A  26     -27.609 -27.660  28.780  1.00 10.76
ATOM    154  CB  ALA A  26     -27.037 -24.425  29.214  1.00  9.25
ATOM    155  HN  ALA A  26     -25.723 -24.178  27.024  1.00 99.99
ATOM    156  N   ALA A  27     -28.202 -26.372  27.028  1.00 12.77
ATOM    157  CA  ALA A  27     -29.228 -27.317  26.608  1.00 10.74
ATOM    158  C   ALA A  27     -28.621 -28.652  26.198  1.00 11.22
ATOM    159  O   ALA A  27     -29.193 -29.716  26.472  1.00 11.56
ATOM    160  CB  ALA A  27     -30.035 -26.731  25.444  1.00 11.02
ATOM    161  HN  ALA A  27     -28.052 -25.513  26.499  1.00 99.99
ATOM    162  N   SER A  28     -27.504 -28.616  25.476  1.00 10.14
ATOM    163  CA  SER A  28     -26.863 -29.853  25.052  1.00 13.78
ATOM    164  C   SER A  28     -26.471 -30.706  26.249  1.00 15.15
ATOM    165  O   SER A  28     -26.595 -31.934  26.216  1.00 15.49
ATOM    166  CB  SER A  28     -25.632 -29.543  24.193  1.00 17.46
ATOM    167  OG  SER A  28     -24.965 -30.748  23.855  1.00 25.82
ATOM    168  HN  SER A  28     -27.095 -27.718  25.218  1.00 99.99
ATOM    169  HG  SER A  28     -24.202 -30.556  23.323  1.00 99.99
ATOM    170  N   GLN A  29     -25.998 -30.073  27.323  1.00 14.97
ATOM    171  CA  GLN A  29     -25.558 -30.852  28.476  1.00 15.53
ATOM    172  C   GLN A  29     -26.748 -31.360  29.287  1.00 15.49
ATOM    173  O   GLN A  29     -26.748 -32.516  29.706  1.00 17.16
ATOM    174  CB  GLN A  29     -24.689 -29.988  29.384  1.00 99.99
ATOM    175  CG  GLN A  29     -23.593 -30.846  30.008  1.00 99.99
ATOM    176  CD  GLN A  29     -24.182 -31.902  30.932  1.00 99.99
ATOM    177  OE1 GLN A  29     -25.398 -31.980  31.096  1.00 99.99
ATOM    178  NE2 GLN A  29     -23.315 -32.716  31.538  1.00 99.99
ATOM    179  HN  GLN A  29     -25.944 -29.055  27.339  1.00 99.99
ATOM    180  N   LEU A  30     -27.793 -30.539  29.472  1.00 12.83
ATOM    181  CA  LEU A  30     -29.001 -31.024  30.150  1.00 11.85
ATOM    182  C   LEU A  30     -29.646 -32.157  29.371  1.00 13.55
ATOM    183  O   LEU A  30     -30.110 -33.146  29.957  1.00 13.18
ATOM    184  CB  LEU A  30     -29.995 -29.879  30.352  1.00 13.34
ATOM    185  CG  LEU A  30     -29.501 -28.829  31.345  1.00 14.86
ATOM    186  CD1 LEU A  30     -30.235 -27.540  31.118  1.00 13.19
ATOM    187  CD2 LEU A  30     -29.717 -29.319  32.783  1.00 15.33
ATOM    188  HN  LEU A  30     -27.748 -29.575  29.141  1.00 99.99
ATOM    189  N   GLN A  31     -29.670 -32.035  28.039  1.00 13.45
ATOM    190  CA  GLN A  31     -30.171 -33.115  27.201  1.00 14.23
ATOM    191  C   GLN A  31     -29.367 -34.399  27.405  1.00 17.52
ATOM    192  O   GLN A  31     -29.945 -35.488  27.505  1.00 17.88
ATOM    193  CB  GLN A  31     -30.132 -32.696  25.735  1.00 13.76
ATOM    194  CG  GLN A  31     -30.890 -33.640  24.834  1.00 19.72
ATOM    195  CD  GLN A  31     -30.796 -33.209  23.396  1.00 22.86
ATOM    196  OE1 GLN A  31     -29.702 -33.094  22.844  1.00 25.96
ATOM    197  NE2 GLN A  31     -31.925 -32.908  22.802  1.00 21.34
ATOM    198  HN  GLN A  31     -29.333 -31.175  27.605  1.00 99.99
ATOM    199 1HE2 GLN A  31     -32.832 -33.003  23.259  1.00 99.99
ATOM    200 2HE2 GLN A  31     -31.861 -32.616  21.827  1.00 99.99
ATOM    201  N   ALA A  32     -28.036 -34.298  27.463  1.00 16.68
ATOM    202  CA  ALA A  32     -27.217 -35.497  27.668  1.00 17.67
ATOM    203  C   ALA A  32     -27.422 -36.098  29.054  1.00 21.45
ATOM    204  O   ALA A  32     -27.275 -37.313  29.240  1.00 22.56
ATOM    205  CB  ALA A  32     -25.739 -35.169  27.452  1.00 22.72
ATOM    206  HN  ALA A  32     -27.589 -33.386  27.365  1.00 99.99
ATOM    207  N   LEU A  33     -27.762 -35.277  30.035  1.00 18.79
ATOM    208  CA  LEU A  33     -28.006 -35.761  31.386  1.00 18.22
ATOM    209  C   LEU A  33     -29.435 -36.239  31.606  1.00 18.57
ATOM    210  O   LEU A  33     -29.744 -36.729  32.701  1.00 19.41
ATOM    211  CB  LEU A  33     -27.694 -34.658  32.400  1.00 17.94
ATOM    212  CG  LEU A  33     -26.262 -34.153  32.521  1.00 23.24
ATOM    213  CD1 LEU A  33     -26.238 -32.886  33.370  1.00 22.47
ATOM    214  CD2 LEU A  33     -25.373 -35.230  33.128  1.00 25.32
ATOM    215  HN  LEU A  33     -27.855 -34.280  29.839  1.00 99.99
ATOM    216  N   ASN A  34     -30.309 -36.099  30.607  1.00 16.45
ATOM    217  CA  ASN A  34     -31.729 -36.434  30.708  1.00 18.26
ATOM    218  C   ASN A  34     -32.421 -35.630  31.813  1.00 20.90
ATOM    219  O   ASN A  34     -33.335 -36.126  32.482  1.00 18.72
ATOM    220  CB  ASN A  34     -31.940 -37.946  30.908  1.00 20.37
ATOM    221  CG  ASN A  34     -33.290 -38.422  30.382  1.00 26.23
ATOM    222  OD1 ASN A  34     -33.912 -37.758  29.547  1.00 32.40
ATOM    223  ND2 ASN A  34     -33.754 -39.574  30.870  1.00 27.68
ATOM    224  HN  ASN A  34     -29.965 -35.736  29.718  1.00 99.99
ATOM    225 1HD2 ASN A  34     -34.657 -39.892  30.518  1.00 99.99
ATOM    226 2HD2 ASN A  34     -33.240 -40.122  31.560  1.00 99.99
ATOM    227  N   VAL A  35     -32.007 -34.381  31.998  1.00 16.16
ATOM    228  CA  VAL A  35     -32.628 -33.493  32.981  1.00 16.38
ATOM    229  C   VAL A  35     -33.745 -32.743  32.261  1.00 19.05
ATOM    230  O   VAL A  35     -33.498 -32.167  31.188  1.00 15.82
ATOM    231  CB  VAL A  35     -31.595 -32.530  33.596  1.00 19.30
ATOM    232  CG1 VAL A  35     -32.278 -31.454  34.446  1.00 16.54
ATOM    233  CG2 VAL A  35     -30.549 -33.303  34.420  1.00 15.67
ATOM    234  HN  VAL A  35     -31.231 -34.030  31.437  1.00 99.99
ATOM    235  N   PRO A  36     -34.974 -32.723  32.778  1.00 16.05
ATOM    236  CA  PRO A  36     -36.044 -31.982  32.090  1.00 17.38
ATOM    237  C   PRO A  36     -35.684 -30.508  31.968  1.00 18.22
ATOM    238  O   PRO A  36     -35.205 -29.889  32.922  1.00 14.00
ATOM    239  CB  PRO A  36     -37.261 -32.192  33.000  1.00 22.20
ATOM    240  CG  PRO A  36     -36.973 -33.496  33.694  1.00 21.14
ATOM    241  CD  PRO A  36     -35.483 -33.460  33.948  1.00 18.13
ATOM    242  N   PHE A  37     -35.912 -29.940  30.783  1.00 17.33
ATOM    243  CA  PHE A  37     -35.562 -28.540  30.584  1.00 16.56
ATOM    244  C   PHE A  37     -36.314 -28.009  29.377  1.00 17.80
ATOM    245  O   PHE A  37     -36.836 -28.773  28.564  1.00 16.01
ATOM    246  CB  PHE A  37     -34.043 -28.350  30.386  1.00 16.00
ATOM    247  CG  PHE A  37     -33.564 -28.733  29.020  1.00 14.45
ATOM    248  CD1 PHE A  37     -33.338 -30.060  28.704  1.00 14.46
ATOM    249  CD2 PHE A  37     -33.367 -27.761  28.037  1.00 14.66
ATOM    250  CE1 PHE A  37     -32.913 -30.428  27.420  1.00 14.84
ATOM    251  CE2 PHE A  37     -32.942 -28.116  26.746  1.00 13.41
ATOM    252  CZ  PHE A  37     -32.722 -29.436  26.437  1.00 14.04
ATOM    253  HN  PHE A  37     -36.327 -30.480  30.024  1.00 99.99
ATOM    254  N   MET A  38     -36.359 -26.686  29.273  1.00 15.56
ATOM    255  CA  MET A  38     -36.894 -26.011  28.098  1.00 17.25
ATOM    256  C   MET A  38     -35.939 -24.895  27.705  1.00 15.43
ATOM    257  O   MET A  38     -35.570 -24.064  28.542  1.00 17.12
ATOM    258  CB  MET A  38     -38.291 -25.446  28.376  1.00 20.57
ATOM    259  CG  MET A  38     -39.021 -24.892  27.151  1.00 24.44
ATOM    260  SD  MET A  38     -39.525 -26.180  25.986  1.00 30.63
ATOM    261  CE  MET A  38     -40.626 -27.134  27.039  1.00 34.15
ATOM    262  HN  MET A  38     -36.006 -26.121  30.045  1.00 99.99
ATOM    263  N   LEU A  39     -35.509 -24.902  26.455  1.00 14.63
ATOM    264  CA  LEU A  39     -34.720 -23.814  25.900  1.00 15.62
ATOM    265  C   LEU A  39     -35.654 -22.873  25.154  1.00 15.34
ATOM    266  O   LEU A  39     -36.401 -23.307  24.277  1.00 14.55
ATOM    267  CB  LEU A  39     -33.640 -24.353  24.959  1.00 14.36
ATOM    268  CG  LEU A  39     -32.906 -23.326  24.099  1.00 16.90
ATOM    269  CD1 LEU A  39     -32.045 -22.434  24.976  1.00 14.17
ATOM    270  CD2 LEU A  39     -32.058 -24.034  23.044  1.00 13.45
ATOM    271  HN  LEU A  39     -35.738 -25.698  25.860  1.00 99.99
ATOM    272  N   VAL A  40     -35.615 -21.590  25.504  1.00 16.61
ATOM    273  CA  VAL A  40     -36.453 -20.584  24.868  1.00 17.29
ATOM    274  C   VAL A  40     -35.562 -19.636  24.078  1.00 15.28
ATOM    275  O   VAL A  40     -34.560 -19.134  24.605  1.00 17.12
ATOM    276  CB  VAL A  40     -37.289 -19.807  25.898  1.00 17.08
ATOM    277  CG1 VAL A  40     -38.222 -18.836  25.166  1.00 19.38
ATOM    278  CG2 VAL A  40     -38.079 -20.764  26.749  1.00 20.29
ATOM    279  HN  VAL A  40     -34.975 -21.301  26.244  1.00 99.99
ATOM    280  N   ASP A  41     -35.914 -19.404  22.815  1.00 16.17
ATOM    281  CA  ASP A  41     -35.269 -18.370  22.017  1.00 16.22
ATOM    282  C   ASP A  41     -36.301 -17.713  21.110  1.00 17.52
ATOM    283  O   ASP A  41     -37.241 -18.363  20.653  1.00 18.26
ATOM    284  CB  ASP A  41     -34.141 -18.935  21.148  1.00 14.62
ATOM    285  CG  ASP A  41     -33.216 -17.850  20.645  1.00 15.23
ATOM    286  OD1 ASP A  41     -32.342 -17.434  21.426  1.00 15.76
ATOM    287  OD2 ASP A  41     -33.372 -17.416  19.483  1.00 15.80
ATOM    288  HN  ASP A  41     -36.655 -19.965  22.395  1.00 99.99
ATOM    289  N   MET A  42     -36.098 -16.421  20.818  1.00 18.38
ATOM    290  CA  MET A  42     -37.031 -15.722  19.940  1.00 19.27
ATOM    291  C   MET A  42     -36.913 -16.182  18.487  1.00 19.86
ATOM    292  O   MET A  42     -37.901 -16.108  17.744  1.00 21.12
ATOM    293  CB  MET A  42     -36.826 -14.203  20.047  1.00 21.13
ATOM    294  CG  MET A  42     -35.527 -13.690  19.436  1.00 22.51
ATOM    295  SD  MET A  42     -35.376 -11.888  19.544  1.00 27.43
ATOM    296  CE  MET A  42     -35.167 -11.649  21.298  1.00 23.60
ATOM    297  HN  MET A  42     -35.295 -15.928  21.208  1.00 99.99
ATOM    298  N   LYS A  43     -35.746 -16.674  18.060  1.00 15.98
ATOM    299  CA  LYS A  43     -35.551 -17.157  16.697  1.00 17.83
ATOM    300  C   LYS A  43     -35.849 -18.646  16.611  1.00 18.08
ATOM    301  O   LYS A  43     -35.909 -19.338  17.624  1.00 15.62
ATOM    302  CB  LYS A  43     -34.120 -16.940  16.201  1.00 15.55
ATOM    303  CG  LYS A  43     -33.508 -15.576  16.453  1.00 18.45
ATOM    304  CD  LYS A  43     -32.083 -15.545  15.901  1.00 16.87
ATOM    305  CE  LYS A  43     -31.005 -15.749  16.977  1.00 16.05
ATOM    306  NZ  LYS A  43     -31.135 -17.043  17.705  1.00 12.94
ATOM    307  HN  LYS A  43     -34.962 -16.713  18.711  1.00 99.99
ATOM    308  HZ1 LYS A  43     -30.419 -17.178  18.419  1.00 99.99
ATOM    309  HZ2 LYS A  43     -31.147 -17.826  17.052  1.00 99.99
ATOM    310  HZ3 LYS A  43     -32.068 -17.142  18.104  1.00 99.99
ATOM    311  N   ASP A  44     -35.975 -19.152  15.379  1.00 15.80
ATOM    312  CA  ASP A  44     -36.092 -20.598  15.183  1.00 18.43
ATOM    313  C   ASP A  44     -34.748 -21.289  14.987  1.00 15.59
ATOM    314  O   ASP A  44     -34.710 -22.523  14.904  1.00 13.66
ATOM    315  CB  ASP A  44     -37.042 -20.934  14.011  1.00 18.13
ATOM    316  CG  ASP A  44     -36.402 -20.775  12.608  1.00 26.38
ATOM    317  OD1 ASP A  44     -35.228 -20.335  12.479  1.00 25.95
ATOM    318  OD2 ASP A  44     -37.100 -21.096  11.601  1.00 22.43
ATOM    319  HN  ASP A  44     -35.990 -18.527  14.573  1.00 99.99
ATOM    320  N   SER A  45     -33.644 -20.545  14.937  1.00 16.11
ATOM    321  CA  SER A  45     -32.342 -21.170  14.736  1.00 12.81
ATOM    322  C   SER A  45     -31.256 -20.429  15.513  1.00 12.80
ATOM    323  O   SER A  45     -31.324 -19.209  15.712  1.00 12.97
ATOM    324  CB  SER A  45     -31.987 -21.214  13.244  1.00 18.03
ATOM    325  OG  SER A  45     -32.217 -19.952  12.654  1.00 23.64
ATOM    326  HN  SER A  45     -33.710 -19.532  15.040  1.00 99.99
ATOM    327  HG  SER A  45     -31.997 -19.979  11.730  1.00 99.99
ATOM    328  N   PHE A  46     -30.264 -21.197  15.955  1.00 10.75
ATOM    329  CA  PHE A  46     -29.033 -20.648  16.527  1.00  9.66
ATOM    330  C   PHE A  46     -28.247 -19.869  15.476  1.00  9.10
ATOM    331  O   PHE A  46     -28.147 -20.289  14.326  1.00  9.45
ATOM    332  CB  PHE A  46     -28.184 -21.800  17.073  1.00 10.32
ATOM    333  CG  PHE A  46     -26.748 -21.416  17.368  1.00 10.45
ATOM    334  CD1 PHE A  46     -26.420 -20.770  18.548  1.00  9.76
ATOM    335  CD2 PHE A  46     -25.741 -21.696  16.458  1.00  9.42
ATOM    336  CE1 PHE A  46     -25.108 -20.399  18.809  1.00 11.02
ATOM    337  CE2 PHE A  46     -24.432 -21.332  16.717  1.00  8.89
ATOM    338  CZ  PHE A  46     -24.120 -20.713  17.898  1.00  9.55
ATOM    339  HN  PHE A  46     -30.365 -22.210  15.893  1.00 99.99
ATOM    340  N   HIS A  47     -27.684 -18.731  15.865  1.00  9.03
ATOM    341  CA  HIS A  47     -26.897 -17.897  14.965  1.00  9.21
ATOM    342  C   HIS A  47     -25.442 -17.911  15.408  1.00 10.39
ATOM    343  O   HIS A  47     -25.127 -17.421  16.497  1.00  8.98
ATOM    344  CB  HIS A  47     -27.409 -16.464  14.957  1.00  9.08
ATOM    345  CG  HIS A  47     -26.713 -15.587  13.964  1.00  8.92
ATOM    346  ND1 HIS A  47     -26.607 -14.223  14.121  1.00 11.43
ATOM    347  CD2 HIS A  47     -26.109 -15.881  12.786  1.00  9.59
ATOM    348  CE1 HIS A  47     -25.967 -13.711  13.079  1.00 10.49
ATOM    349  NE2 HIS A  47     -25.648 -14.699  12.259  1.00  9.97
ATOM    350  HN  HIS A  47     -27.807 -18.429  16.831  1.00 99.99
ATOM    351  HD1 HIS A  47     -26.965 -13.691  14.914  1.00 99.99
ATOM    352  HE2 HIS A  47     -25.142 -14.599  11.379  1.00 99.99
ATOM    353  N   HIS A  48     -24.559 -18.431  14.557  1.00  9.10
ATOM    354  CA  HIS A  48     -23.121 -18.415  14.825  1.00  9.08
ATOM    355  C   HIS A  48     -22.621 -17.019  14.457  1.00 10.07
ATOM    356  O   HIS A  48     -22.059 -16.773  13.389  1.00  9.66
ATOM    357  CB  HIS A  48     -22.414 -19.519  14.048  1.00  8.35
ATOM    358  CG  HIS A  48     -20.982 -19.710  14.425  1.00 10.42
ATOM    359  ND1 HIS A  48     -20.580 -20.608  15.394  1.00 10.62
ATOM    360  CD2 HIS A  48     -19.857 -19.091  13.989  1.00 10.99
ATOM    361  CE1 HIS A  48     -19.264 -20.544  15.526  1.00 12.10
ATOM    362  NE2 HIS A  48     -18.802 -19.629  14.689  1.00  9.50
ATOM    363  HN  HIS A  48     -24.896 -18.853  13.692  1.00 99.99
ATOM    364  HD1 HIS A  48     -21.198 -21.223  15.924  1.00 99.99
ATOM    365  HE2 HIS A  48     -17.823 -19.365  14.580  1.00 99.99
ATOM    366  N   ASN A  49     -22.880 -16.064  15.349  1.00  7.92
ATOM    367  CA  ASN A  49     -22.737 -14.671  14.943  1.00 10.39
ATOM    368  C   ASN A  49     -21.280 -14.244  14.829  1.00 10.33
ATOM    369  O   ASN A  49     -21.000 -13.166  14.276  1.00  9.53
ATOM    370  CB  ASN A  49     -23.512 -13.751  15.905  1.00 11.68
ATOM    371  CG  ASN A  49     -23.141 -13.965  17.362  1.00 12.41
ATOM    372  OD1 ASN A  49     -22.097 -14.521  17.668  1.00 15.12
ATOM    373  ND2 ASN A  49     -24.004 -13.517  18.270  1.00 16.32
ATOM    374  HN  ASN A  49     -23.172 -16.302  16.297  1.00 99.99
ATOM    375 1HD2 ASN A  49     -23.755 -13.661  19.249  1.00 99.99
ATOM    376 2HD2 ASN A  49     -24.876 -13.053  18.015  1.00 99.99
ATOM    377  N   VAL A  50     -20.348 -15.067  15.322  1.00  8.91
ATOM    378  CA  VAL A  50     -18.931 -14.800  15.088  1.00 10.15
ATOM    379  C   VAL A  50     -18.642 -14.737  13.595  1.00 10.96
ATOM    380  O   VAL A  50     -17.734 -14.019  13.153  1.00 11.65
ATOM    381  CB  VAL A  50     -18.075 -15.867  15.804  1.00 10.81
ATOM    382  CG1 VAL A  50     -16.605 -15.696  15.459  1.00 13.31
ATOM    383  CG2 VAL A  50     -18.273 -15.777  17.306  1.00 11.29
ATOM    384  HN  VAL A  50     -20.628 -15.885  15.864  1.00 99.99
ATOM    385  N   ALA A  51     -19.438 -15.431  12.785  1.00  9.05
ATOM    386  CA  ALA A  51     -19.229 -15.461  11.344  1.00  8.16
ATOM    387  C   ALA A  51     -20.174 -14.544  10.584  1.00  9.58
ATOM    388  O   ALA A  51     -20.249 -14.633   9.356  1.00  9.89
ATOM    389  CB  ALA A  51     -19.374 -16.892  10.834  1.00  7.89
ATOM    390  HN  ALA A  51     -20.216 -15.956  13.184  1.00 99.99
ATOM    391  N   ALA A  52     -20.895 -13.663  11.282  1.00  8.36
ATOM    392  CA  ALA A  52     -21.908 -12.835  10.628  1.00  9.94
ATOM    393  C   ALA A  52     -21.313 -11.869   9.613  1.00  9.07
ATOM    394  O   ALA A  52     -21.980 -11.522   8.631  1.00  8.80
ATOM    395  CB  ALA A  52     -22.697 -12.057  11.685  1.00  9.52
ATOM    396  HN  ALA A  52     -20.737 -13.566  12.285  1.00 99.99
ATOM    397  N   LEU A  53     -20.094 -11.384   9.848  1.00  9.07
ATOM    398  CA  LEU A  53     -19.507 -10.438   8.911  1.00  8.89
ATOM    399  C   LEU A  53     -19.036 -11.143   7.639  1.00  9.87
ATOM    400  O   LEU A  53     -19.258 -10.645   6.530  1.00 11.55
ATOM    401  CB  LEU A  53     -18.366  -9.668   9.584  1.00  9.96
ATOM    402  CG  LEU A  53     -18.711  -9.002  10.927  1.00 11.35
ATOM    403  CD1 LEU A  53     -17.552  -8.124  11.423  1.00 13.67
ATOM    404  CD2 LEU A  53     -19.998  -8.182  10.824  1.00 11.44
ATOM    405  HN  LEU A  53     -19.577 -11.674  10.678  1.00 99.99
ATOM    406  N   ARG A  54     -18.432 -12.324   7.765  1.00  9.04
ATOM    407  CA  ARG A  54     -18.146 -13.135   6.581  1.00  9.25
ATOM    408  C   ARG A  54     -19.425 -13.488   5.824  1.00  9.06
ATOM    409  O   ARG A  54     -19.437 -13.515   4.585  1.00 10.35
ATOM    410  CB  ARG A  54     -17.386 -14.382   7.008  1.00 10.95
ATOM    411  CG  ARG A  54     -17.032 -15.417   5.938  1.00 14.31
ATOM    412  CD  ARG A  54     -15.726 -15.170   5.202  1.00 14.78
ATOM    413  NE  ARG A  54     -14.638 -14.633   6.012  1.00 12.21
ATOM    414  CZ  ARG A  54     -13.719 -15.343   6.654  1.00 13.94
ATOM    415  NH1 ARG A  54     -13.710 -16.673   6.615  1.00 10.12
ATOM    416  NH2 ARG A  54     -12.788 -14.698   7.361  1.00  9.87
ATOM    417  HN  ARG A  54     -18.168 -12.664   8.690  1.00 99.99
ATOM    418  HE  ARG A  54     -14.578 -13.618   6.092  1.00 99.99
ATOM    419 1HH1 ARG A  54     -14.421 -17.166   6.075  1.00 99.99
ATOM    420 2HH1 ARG A  54     -13.004 -17.219   7.108  1.00 99.99
ATOM    421 1HH2 ARG A  54     -12.795 -13.678   7.391  1.00 99.99
ATOM    422 2HH2 ARG A  54     -12.082 -15.244   7.854  1.00 99.99
ATOM    423  N   ALA A  55     -20.510 -13.762   6.540  1.00  8.60
ATOM    424  CA  ALA A  55     -21.790 -14.019   5.884  1.00  7.76
ATOM    425  C   ALA A  55     -22.373 -12.776   5.227  1.00 10.00
ATOM    426  O   ALA A  55     -23.316 -12.890   4.437  1.00 10.13
ATOM    427  CB  ALA A  55     -22.796 -14.595   6.884  1.00  9.98
ATOM    428  HN  ALA A  55     -20.449 -13.793   7.558  1.00 99.99
ATOM    429  N   SER A  56     -21.832 -11.605   5.516  1.00  9.99
ATOM    430  CA  SER A  56     -22.233 -10.378   4.847  1.00 11.31
ATOM    431  C   SER A  56     -21.467 -10.093   3.563  1.00 10.73
ATOM    432  O   SER A  56     -21.809  -9.126   2.874  1.00  9.78
ATOM    433  CB  SER A  56     -22.050  -9.187   5.793  1.00 10.88
ATOM    434  OG  SER A  56     -22.994  -9.263   6.833  1.00 11.40
ATOM    435  HN  SER A  56     -21.108 -11.561   6.233  1.00 99.99
ATOM    436  HG  SER A  56     -22.881  -8.524   7.420  1.00 99.99
ATOM    437  N   VAL A  57     -20.432 -10.873   3.233  1.00 10.31
ATOM    438  CA  VAL A  57     -19.605 -10.568   2.069  1.00 11.57
ATOM    439  C   VAL A  57     -19.438 -11.760   1.132  1.00 14.73
ATOM    440  O   VAL A  57     -18.987 -11.581  -0.003  1.00 14.16
ATOM    441  CB  VAL A  57     -18.204 -10.037   2.459  1.00 11.63
ATOM    442  CG1 VAL A  57     -18.300  -8.692   3.185  1.00 12.97
ATOM    443  CG2 VAL A  57     -17.410 -11.059   3.292  1.00 12.28
ATOM    444  HN  VAL A  57     -20.217 -11.692   3.802  1.00 99.99
ATOM    445  N   GLU A  58     -19.760 -12.976   1.580  1.00 10.63
ATOM    446  CA  GLU A  58     -19.476 -14.181   0.794  1.00 14.30
ATOM    447  C   GLU A  58     -20.782 -14.855   0.378  1.00 11.98
ATOM    448  O   GLU A  58     -21.550 -15.310   1.235  1.00 11.93
ATOM    449  CB  GLU A  58     -18.587 -15.159   1.574  1.00 13.38
ATOM    450  CG  GLU A  58     -18.326 -16.475   0.802  1.00 16.73
ATOM    451  CD  GLU A  58     -17.523 -17.530   1.575  1.00 22.47
ATOM    452  OE1 GLU A  58     -16.889 -17.206   2.614  1.00 19.72
ATOM    453  OE2 GLU A  58     -17.519 -18.707   1.129  1.00 25.41
ATOM    454  HN  GLU A  58     -20.213 -13.069   2.489  1.00 99.99
ATOM    455  N   THR A  59     -21.036 -14.907  -0.935  1.00 12.73
ATOM    456  CA  THR A  59     -22.242 -15.548  -1.437  1.00 12.96
ATOM    457  C   THR A  59     -22.287 -17.002  -0.974  1.00 14.13
ATOM    458  O   THR A  59     -21.277 -17.711  -1.037  1.00 14.12
ATOM    459  CB  THR A  59     -22.276 -15.475  -2.974  1.00 16.33
ATOM    460  OG1 THR A  59     -22.218 -14.102  -3.398  1.00 17.95
ATOM    461  CG2 THR A  59     -23.576 -16.081  -3.498  1.00 18.60
ATOM    462  HN  THR A  59     -20.376 -14.492  -1.592  1.00 99.99
ATOM    463  HG1 THR A  59     -22.239 -14.057  -4.347  1.00 99.99
ATOM    464  N   GLY A  60     -23.453 -17.433  -0.487  1.00 12.48
ATOM    465  CA  GLY A  60     -23.683 -18.817  -0.120  1.00 16.21
ATOM    466  C   GLY A  60     -23.190 -19.221   1.252  1.00 15.48
ATOM    467  O   GLY A  60     -23.356 -20.386   1.634  1.00 15.35
ATOM    468  HN  GLY A  60     -24.212 -16.762  -0.368  1.00 99.99
ATOM    469  N   PHE A  61     -22.592 -18.304   2.007  1.00 11.69
ATOM    470  CA  PHE A  61     -22.019 -18.652   3.300  1.00 13.31
ATOM    471  C   PHE A  61     -23.052 -18.617   4.421  1.00 10.43
ATOM    472  O   PHE A  61     -22.917 -19.340   5.415  1.00 10.72
ATOM    473  CB  PHE A  61     -20.871 -17.690   3.613  1.00 11.31
ATOM    474  CG  PHE A  61     -20.106 -18.051   4.848  1.00 11.48
ATOM    475  CD1 PHE A  61     -19.229 -19.123   4.842  1.00 16.67
ATOM    476  CD2 PHE A  61     -20.289 -17.348   6.022  1.00 11.96
ATOM    477  CE1 PHE A  61     -18.533 -19.481   5.981  1.00 17.33
ATOM    478  CE2 PHE A  61     -19.601 -17.689   7.164  1.00 13.22
ATOM    479  CZ  PHE A  61     -18.716 -18.762   7.152  1.00 16.15
ATOM    480  HN  PHE A  61     -22.534 -17.341   1.675  1.00 99.99
ATOM    481  N   ALA A  62     -24.072 -17.762   4.297  1.00 10.65
ATOM    482  CA  ALA A  62     -24.976 -17.529   5.423  1.00 10.06
ATOM    483  C   ALA A  62     -25.648 -18.807   5.891  1.00  8.64
ATOM    484  O   ALA A  62     -25.936 -18.947   7.083  1.00  9.40
ATOM    485  CB  ALA A  62     -26.033 -16.494   5.032  1.00 11.99
ATOM    486  HN  ALA A  62     -24.220 -17.271   3.415  1.00 99.99
ATOM    487  N   LYS A  63     -25.896 -19.758   4.985  1.00  9.57
ATOM    488  CA  LYS A  63     -26.562 -20.997   5.386  1.00 12.34
ATOM    489  C   LYS A  63     -25.707 -21.862   6.304  1.00 13.63
ATOM    490  O   LYS A  63     -26.237 -22.767   6.967  1.00 12.49
ATOM    491  CB  LYS A  63     -26.972 -21.804   4.152  1.00 15.69
ATOM    492  CG  LYS A  63     -25.801 -22.330   3.330  1.00 16.64
ATOM    493  CD  LYS A  63     -26.308 -23.169   2.162  1.00 24.52
ATOM    494  CE  LYS A  63     -25.179 -23.581   1.225  1.00 32.50
ATOM    495  NZ  LYS A  63     -24.727 -22.451   0.353  1.00 42.43
ATOM    496  HN  LYS A  63     -25.620 -19.619   4.013  1.00 99.99
ATOM    497  HZ1 LYS A  63     -23.971 -22.727  -0.274  1.00 99.99
ATOM    498  HZ2 LYS A  63     -24.466 -21.637   0.910  1.00 99.99
ATOM    499  HZ3 LYS A  63     -25.508 -22.049  -0.165  1.00 99.99
ATOM    500  N   LYS A  64     -24.402 -21.599   6.382  1.00 12.00
ATOM    501  CA  LYS A  64     -23.539 -22.261   7.352  1.00 12.23
ATOM    502  C   LYS A  64     -23.582 -21.620   8.729  1.00 10.98
ATOM    503  O   LYS A  64     -22.931 -22.126   9.644  1.00 11.12
ATOM    504  CB  LYS A  64     -22.088 -22.265   6.835  1.00 16.94
ATOM    505  CG  LYS A  64     -21.964 -22.909   5.444  1.00 20.50
ATOM    506  CD  LYS A  64     -20.508 -23.107   5.020  1.00 35.36
ATOM    507  CE  LYS A  64     -20.020 -24.532   5.313  1.00 55.08
ATOM    508  NZ  LYS A  64     -19.763 -24.799   6.770  1.00 51.70
ATOM    509  HN  LYS A  64     -23.996 -20.914   5.744  1.00 99.99
ATOM    510  HZ1 LYS A  64     -19.439 -25.746   6.965  1.00 99.99
ATOM    511  HZ2 LYS A  64     -20.590 -24.581   7.326  1.00 99.99
ATOM    512  HZ3 LYS A  64     -19.113 -24.111   7.152  1.00 99.99
ATOM    513  N   THR A  65     -24.282 -20.501   8.898  1.00  9.77
ATOM    514  CA  THR A  65     -24.275 -19.773  10.165  1.00  8.89
ATOM    515  C   THR A  65     -25.583 -19.849  10.955  1.00  9.80
ATOM    516  O   THR A  65     -25.671 -19.220  12.025  1.00  9.77
ATOM    517  CB  THR A  65     -23.911 -18.286   9.948  1.00  9.88
ATOM    518  OG1 THR A  65     -24.978 -17.577   9.300  1.00 10.18
ATOM    519  CG2 THR A  65     -22.637 -18.143   9.127  1.00  8.71
ATOM    520  HN  THR A  65     -24.838 -20.142   8.122  1.00 99.99
ATOM    521  HG1 THR A  65     -24.754 -16.663   9.167  1.00 99.99
ATOM    522  N   PHE A  66     -26.600 -20.570  10.471  1.00  9.39
ATOM    523  CA  PHE A  66     -27.866 -20.710  11.196  1.00 11.44
ATOM    524  C   PHE A  66     -28.177 -22.193  11.336  1.00 11.48
ATOM    525  O   PHE A  66     -28.126 -22.929  10.343  1.00 12.71
ATOM    526  CB  PHE A  66     -29.023 -19.983  10.478  1.00 10.63
ATOM    527  CG  PHE A  66     -28.959 -18.474  10.583  1.00  9.27
ATOM    528  CD1 PHE A  66     -29.449 -17.814  11.702  1.00  9.47
ATOM    529  CD2 PHE A  66     -28.415 -17.720   9.563  1.00  9.43
ATOM    530  CE1 PHE A  66     -29.385 -16.424  11.795  1.00  9.53
ATOM    531  CE2 PHE A  66     -28.349 -16.332   9.654  1.00  9.39
ATOM    532  CZ  PHE A  66     -28.844 -15.691  10.767  1.00 10.50
ATOM    533  HN  PHE A  66     -26.491 -21.036   9.570  1.00 99.99
ATOM    534  N   ILE A  67     -28.508 -22.632  12.555  1.00 10.98
ATOM    535  CA  ILE A  67     -28.713 -24.053  12.857  1.00 10.86
ATOM    536  C   ILE A  67     -30.052 -24.222  13.573  1.00 13.00
ATOM    537  O   ILE A  67     -30.243 -23.676  14.663  1.00 12.20
ATOM    538  CB  ILE A  67     -27.582 -24.635  13.726  1.00 11.50
ATOM    539  CG1 ILE A  67     -26.203 -24.275  13.155  1.00  9.94
ATOM    540  CG2 ILE A  67     -27.797 -26.144  13.888  1.00 11.69
ATOM    541  CD1 ILE A  67     -25.012 -24.758  13.998  1.00 11.71
ATOM    542  HN  ILE A  67     -28.623 -21.951  13.306  1.00 99.99
ATOM    543  N   SER A  68     -30.963 -24.996  12.975  1.00 14.82
ATOM    544  CA  SER A  68     -32.306 -25.194  13.536  1.00 15.11
ATOM    545  C   SER A  68     -32.281 -25.721  14.973  1.00 12.72
ATOM    546  O   SER A  68     -31.689 -26.770  15.239  1.00 14.54
ATOM    547  CB  SER A  68     -33.078 -26.196  12.680  1.00 18.00
ATOM    548  OG  SER A  68     -34.220 -26.659  13.403  1.00 18.47
ATOM    549  HN  SER A  68     -30.718 -25.464  12.102  1.00 99.99
ATOM    550  HG  SER A  68     -34.700 -27.282  12.871  1.00 99.99
ATOM    551  N   TYR A  69     -32.994 -25.038  15.883  1.00 12.46
ATOM    552  CA  TYR A  69     -33.086 -25.532  17.259  1.00 14.30
ATOM    553  C   TYR A  69     -33.920 -26.798  17.330  1.00 16.60
ATOM    554  O   TYR A  69     -33.583 -27.732  18.073  1.00 17.09
ATOM    555  CB  TYR A  69     -33.738 -24.515  18.187  1.00 13.55
ATOM    556  CG  TYR A  69     -32.981 -23.244  18.447  1.00 14.43
ATOM    557  CD1 TYR A  69     -31.765 -23.254  19.125  1.00 10.75
ATOM    558  CD2 TYR A  69     -33.514 -22.027  18.058  1.00 12.84
ATOM    559  CE1 TYR A  69     -31.094 -22.065  19.381  1.00 11.57
ATOM    560  CE2 TYR A  69     -32.862 -20.848  18.300  1.00 12.61
ATOM    561  CZ  TYR A  69     -31.647 -20.871  18.951  1.00 11.40
ATOM    562  OH  TYR A  69     -31.024 -19.675  19.184  1.00 11.59
ATOM    563  HN  TYR A  69     -33.471 -24.177  15.617  1.00 99.99
ATOM    564  HH  TYR A  69     -30.187 -19.691  19.633  1.00 99.99
ATOM    565  N   SER A  70     -35.042 -26.827  16.605  1.00 17.03
ATOM    566  CA  SER A  70     -35.969 -27.945  16.760  1.00 17.60
ATOM    567  C   SER A  70     -35.332 -29.243  16.295  1.00 17.87
ATOM    568  O   SER A  70     -35.607 -30.300  16.866  1.00 20.73
ATOM    569  CB  SER A  70     -37.274 -27.684  15.998  1.00 19.86
ATOM    570  OG  SER A  70     -37.031 -27.622  14.598  1.00 25.72
ATOM    571  HN  SER A  70     -35.249 -26.074  15.949  1.00 99.99
ATOM    572  HG  SER A  70     -37.839 -27.460  14.126  1.00 99.99
ATOM    573  N   VAL A  71     -34.448 -29.183  15.296  1.00 18.20
ATOM    574  CA  VAL A  71     -33.837 -30.413  14.797  1.00 15.51
ATOM    575  C   VAL A  71     -32.991 -31.067  15.881  1.00 19.86
ATOM    576  O   VAL A  71     -32.977 -32.299  16.028  1.00 19.13
ATOM    577  CB  VAL A  71     -33.032 -30.131  13.517  1.00 19.47
ATOM    578  CG1 VAL A  71     -32.082 -31.292  13.218  1.00 19.41
ATOM    579  CG2 VAL A  71     -33.982 -29.893  12.350  1.00 15.75
ATOM    580  HN  VAL A  71     -34.201 -28.284  14.883  1.00 99.99
ATOM    581  N   THR A  72     -32.308 -30.258  16.690  1.00 16.78
ATOM    582  CA  THR A  72     -31.441 -30.787  17.735  1.00 18.83
ATOM    583  C   THR A  72     -32.200 -31.104  19.009  1.00 17.30
ATOM    584  O   THR A  72     -31.964 -32.150  19.624  1.00 17.68
ATOM    585  CB  THR A  72     -30.334 -29.781  18.064  1.00 19.20
ATOM    586  OG1 THR A  72     -29.501 -29.607  16.910  1.00 16.87
ATOM    587  CG2 THR A  72     -29.504 -30.257  19.255  1.00 16.07
ATOM    588  HN  THR A  72     -32.394 -29.248  16.576  1.00 99.99
ATOM    589  HG1 THR A  72     -28.814 -28.983  17.114  1.00 99.99
ATOM    590  N   PHE A  73     -33.109 -30.213  19.409  1.00 15.13
ATOM    591  CA  PHE A  73     -33.706 -30.269  20.735  1.00 18.48
ATOM    592  C   PHE A  73     -35.180 -30.673  20.766  1.00 18.76
ATOM    593  O   PHE A  73     -35.676 -31.006  21.846  1.00 18.80
ATOM    594  CB  PHE A  73     -33.545 -28.913  21.433  1.00 16.28
ATOM    595  CG  PHE A  73     -32.120 -28.525  21.657  1.00 14.92
ATOM    596  CD1 PHE A  73     -31.312 -29.280  22.493  1.00 14.31
ATOM    597  CD2 PHE A  73     -31.590 -27.391  21.063  1.00 15.03
ATOM    598  CE1 PHE A  73     -29.985 -28.932  22.718  1.00 16.20
ATOM    599  CE2 PHE A  73     -30.266 -27.034  21.294  1.00 14.75
ATOM    600  CZ  PHE A  73     -29.465 -27.810  22.121  1.00 12.35
ATOM    601  HN  PHE A  73     -33.393 -29.472  18.768  1.00 99.99
ATOM    602  N   LYS A  74     -35.892 -30.634  19.642  1.00 18.51
ATOM    603  CA  LYS A  74     -37.256 -31.204  19.535  1.00 18.44
ATOM    604  C   LYS A  74     -38.153 -30.559  20.592  1.00 23.24
ATOM    605  O   LYS A  74     -38.208 -29.321  20.667  1.00 19.24
ATOM    606  CB  LYS A  74     -37.143 -32.720  19.598  1.00 24.01
ATOM    607  CG  LYS A  74     -36.333 -33.317  18.445  1.00 24.99
ATOM    608  CD  LYS A  74     -37.093 -33.131  17.129  1.00 35.24
ATOM    609  CE  LYS A  74     -36.325 -33.663  15.924  1.00 47.31
ATOM    610  NZ  LYS A  74     -36.993 -33.311  14.635  1.00 50.90
ATOM    611  HN  LYS A  74     -35.481 -30.193  18.819  1.00 99.99
ATOM    612  HZ1 LYS A  74     -36.479 -33.667  13.829  1.00 99.99
ATOM    613  HZ2 LYS A  74     -37.148 -32.306  14.561  1.00 99.99
ATOM    614  HZ3 LYS A  74     -37.964 -33.625  14.623  1.00 99.99
ATOM    615  N   ASP A  75     -38.876 -31.333  21.418  1.00 20.91
ATOM    616  CA  ASP A  75     -39.808 -30.718  22.357  1.00 22.89
ATOM    617  C   ASP A  75     -39.130 -30.045  23.534  1.00 19.29
ATOM    618  O   ASP A  75     -39.833 -29.453  24.358  1.00 22.21
ATOM    619  CB  ASP A  75     -40.809 -31.756  22.879  1.00 29.11
ATOM    620  CG  ASP A  75     -41.952 -32.007  21.906  1.00 38.37
ATOM    621  OD1 ASP A  75     -42.118 -31.212  20.949  1.00 33.42
ATOM    622  OD2 ASP A  75     -42.686 -33.004  22.105  1.00 44.94
ATOM    623  HN  ASP A  75     -38.774 -32.347  21.389  1.00 99.99
ATOM    624  N   ASN A  76     -37.809 -30.120  23.656  1.00 18.49
ATOM    625  CA  ASN A  76     -37.123 -29.332  24.670  1.00 17.93
ATOM    626  C   ASN A  76     -36.865 -27.901  24.223  1.00 18.89
ATOM    627  O   ASN A  76     -36.218 -27.143  24.952  1.00 16.76
ATOM    628  CB  ASN A  76     -35.817 -30.011  25.048  1.00 20.24
ATOM    629  CG  ASN A  76     -36.051 -31.284  25.831  1.00 21.28
ATOM    630  OD1 ASN A  76     -36.799 -31.283  26.810  1.00 27.15
ATOM    631  ND2 ASN A  76     -35.429 -32.364  25.409  1.00 18.62
ATOM    632  HN  ASN A  76     -37.275 -30.731  23.038  1.00 99.99
ATOM    633 1HD2 ASN A  76     -35.587 -33.222  25.937  1.00 99.99
ATOM    634 2HD2 ASN A  76     -34.810 -32.365  24.598  1.00 99.99
ATOM    635  N   PHE A  77     -37.350 -27.522  23.048  1.00 19.06
ATOM    636  CA  PHE A  77     -37.195 -26.169  22.541  1.00 17.23
ATOM    637  C   PHE A  77     -38.557 -25.535  22.321  1.00 19.58
ATOM    638  O   PHE A  77     -39.462 -26.172  21.780  1.00 19.01
ATOM    639  CB  PHE A  77     -36.441 -26.132  21.228  1.00 16.50
ATOM    640  CG  PHE A  77     -36.471 -24.781  20.592  1.00 17.74
ATOM    641  CD1 PHE A  77     -35.762 -23.730  21.164  1.00 15.52
ATOM    642  CD2 PHE A  77     -37.244 -24.543  19.459  1.00 17.96
ATOM    643  CE1 PHE A  77     -35.792 -22.460  20.593  1.00 17.33
ATOM    644  CE2 PHE A  77     -37.287 -23.272  18.885  1.00 18.98
ATOM    645  CZ  PHE A  77     -36.563 -22.237  19.454  1.00 16.81
ATOM    646  HN  PHE A  77     -37.850 -28.205  22.479  1.00 99.99
ATOM    647  N   ARG A  78     -38.679 -24.269  22.715  1.00 19.64
ATOM    648  CA  ARG A  78     -39.883 -23.475  22.506  1.00 19.87
ATOM    649  C   ARG A  78     -39.460 -22.117  21.977  1.00 20.05
ATOM    650  O   ARG A  78     -38.717 -21.404  22.649  1.00 19.19
ATOM    651  CB  ARG A  78     -40.633 -23.314  23.824  1.00 99.99
ATOM    652  CG  ARG A  78     -42.124 -23.160  23.546  1.00 99.99
ATOM    653  CD  ARG A  78     -42.902 -23.299  24.850  1.00 99.99
ATOM    654  NE  ARG A  78     -44.334 -23.562  24.588  1.00 99.99
ATOM    655  CZ  ARG A  78     -45.200 -23.875  25.547  1.00 99.99
ATOM    656  NH1 ARG A  78     -44.835 -23.975  26.823  1.00 99.99
ATOM    657  NH2 ARG A  78     -46.466 -24.091  25.201  1.00 99.99
ATOM    658  HN  ARG A  78     -37.888 -23.832  23.188  1.00 99.99
ATOM    659  N   GLN A  79     -39.948 -21.742  20.799  1.00 19.80
ATOM    660  CA  GLN A  79     -39.694 -20.400  20.278  1.00 20.80
ATOM    661  C   GLN A  79     -40.594 -19.378  20.967  1.00 22.56
ATOM    662  O   GLN A  79     -41.780 -19.636  21.205  1.00 26.18
ATOM    663  CB  GLN A  79     -39.908 -20.372  18.768  1.00 22.75
ATOM    664  CG  GLN A  79     -39.678 -19.005  18.136  1.00 24.76
ATOM    665  CD  GLN A  79     -39.683 -19.063  16.610  1.00 28.71
ATOM    666  OE1 GLN A  79     -40.126 -20.056  16.014  1.00 31.66
ATOM    667  NE2 GLN A  79     -39.177 -18.003  15.969  1.00 28.38
ATOM    668  HN  GLN A  79     -40.506 -22.398  20.252  1.00 99.99
ATOM    669 1HE2 GLN A  79     -38.813 -17.186  16.459  1.00 99.99
ATOM    670 2HE2 GLN A  79     -39.180 -18.042  14.950  1.00 99.99
ATOM    671  N   GLY A  80     -40.027 -18.234  21.333  1.00 19.65
ATOM    672  CA  GLY A  80     -40.844 -17.191  21.930  1.00 25.42
ATOM    673  C   GLY A  80     -39.996 -16.085  22.509  1.00 25.35
ATOM    674  O   GLY A  80     -38.777 -16.209  22.660  1.00 20.49
ATOM    675  HN  GLY A  80     -39.027 -18.089  21.196  1.00 99.99
ATOM    676  N   LEU A  81     -40.675 -14.995  22.862  1.00 23.78
ATOM    677  CA  LEU A  81     -40.039 -13.795  23.389  1.00 25.88
ATOM    678  C   LEU A  81     -40.326 -13.703  24.881  1.00 27.33
ATOM    679  O   LEU A  81     -41.489 -13.644  25.291  1.00 31.23
ATOM    680  CB  LEU A  81     -40.545 -12.551  22.656  1.00 29.45
ATOM    681  CG  LEU A  81     -39.946 -11.214  23.092  1.00 31.94
ATOM    682  CD1 LEU A  81     -38.480 -11.192  22.736  1.00 28.25
ATOM    683  CD2 LEU A  81     -40.673 -10.042  22.447  1.00 32.94
ATOM    684  HN  LEU A  81     -41.690 -15.001  22.758  1.00 99.99
ATOM    685  N   VAL A  82     -39.282 -13.706  25.694  1.00 25.38
ATOM    686  CA  VAL A  82     -39.477 -13.617  27.135  1.00 28.57
ATOM    687  C   VAL A  82     -39.627 -12.149  27.509  1.00 29.95
ATOM    688  O   VAL A  82     -38.789 -11.317  27.143  1.00 27.59
ATOM    689  CB  VAL A  82     -38.313 -14.280  27.889  1.00 31.54
ATOM    690  CG1 VAL A  82     -38.490 -14.114  29.388  1.00 28.00
ATOM    691  CG2 VAL A  82     -38.216 -15.766  27.506  1.00 28.11
ATOM    692  HN  VAL A  82     -38.339 -13.771  25.311  1.00 99.99
ATOM    693  N   VAL A  83     -40.703 -11.826  28.228  1.00 32.61
ATOM    694  CA  VAL A  83     -41.011 -10.444  28.582  1.00 35.54
ATOM    695  C   VAL A  83     -40.832 -10.154  30.069  1.00 35.97
ATOM    696  O   VAL A  83     -40.703  -8.977  30.439  1.00 37.76
ATOM    697  CB  VAL A  83     -42.435 -10.054  28.136  1.00 33.26
ATOM    698  CG1 VAL A  83     -42.551 -10.104  26.620  1.00 33.99
ATOM    699  CG2 VAL A  83     -43.471 -10.972  28.780  1.00 35.05
ATOM    700  HN  VAL A  83     -41.330 -12.568  28.540  1.00 99.99
ATOM    701  N   GLY A  84     -40.834 -11.164  30.925  1.00 34.28
ATOM    702  CA  GLY A  84     -40.557 -10.946  32.333  1.00 35.52
ATOM    703  C   GLY A  84     -40.284 -12.259  33.032  1.00 35.00
ATOM    704  O   GLY A  84     -40.515 -13.342  32.491  1.00 32.08
ATOM    705  HN  GLY A  84     -41.033 -12.107  30.591  1.00 99.99
ATOM    706  N   ILE A  85     -39.765 -12.141  34.250  1.00 35.11
ATOM    707  CA  ILE A  85     -39.542 -13.275  35.137  1.00 38.79
ATOM    708  C   ILE A  85     -40.331 -13.028  36.420  1.00 43.71
ATOM    709  O   ILE A  85     -40.179 -11.977  37.053  1.00 43.40
ATOM    710  CB  ILE A  85     -38.044 -13.474  35.437  1.00 40.19
ATOM    711  CG1 ILE A  85     -37.238 -13.663  34.136  1.00 39.72
ATOM    712  CG2 ILE A  85     -37.841 -14.641  36.398  1.00 40.68
ATOM    713  CD1 ILE A  85     -37.692 -14.843  33.271  1.00 37.52
ATOM    714  HN  ILE A  85     -39.510 -11.210  34.580  1.00 99.99
ATOM    715  N   ASP A  86     -41.180 -13.987  36.789  1.00 41.30
ATOM    716  CA  ASP A  86     -41.991 -13.931  38.010  1.00 43.80
ATOM    717  C   ASP A  86     -41.229 -14.668  39.108  1.00 45.42
ATOM    718  O   ASP A  86     -41.355 -15.882  39.268  1.00 44.92
ATOM    719  CB  ASP A  86     -43.362 -14.546  37.756  1.00 45.93
ATOM    720  CG  ASP A  86     -44.287 -14.483  38.972  1.00 55.43
ATOM    721  OD1 ASP A  86     -43.816 -14.339  40.130  1.00 50.55
ATOM    722  OD2 ASP A  86     -45.510 -14.602  38.752  1.00 54.30
ATOM    723  HN  ASP A  86     -41.271 -14.806  36.188  1.00 99.99
ATOM    724  N   LEU A  87     -40.439 -13.921  39.885  1.00 45.36
ATOM    725  CA  LEU A  87     -39.572 -14.554  40.877  1.00 47.54
ATOM    726  C   LEU A  87     -40.352 -15.138  42.047  1.00 48.78
ATOM    727  O   LEU A  87     -39.878 -16.083  42.686  1.00 44.92
ATOM    728  CB  LEU A  87     -38.542 -13.555  41.394  1.00 47.75
ATOM    729  CG  LEU A  87     -37.368 -13.310  40.459  1.00 46.07
ATOM    730  CD1 LEU A  87     -36.383 -12.353  41.109  1.00 49.05
ATOM    731  CD2 LEU A  87     -36.707 -14.639  40.127  1.00 44.84
ATOM    732  HN  LEU A  87     -40.441 -12.906  39.785  1.00 99.99
ATOM    733  N   LYS A  88     -41.526 -14.582  42.358  1.00 50.92
ATOM    734  CA  LYS A  88     -42.304 -15.083  43.487  1.00 53.12
ATOM    735  C   LYS A  88     -42.879 -16.462  43.184  1.00 51.86
ATOM    736  O   LYS A  88     -42.795 -17.376  44.014  1.00 52.67
ATOM    737  CB  LYS A  88     -43.457 -14.131  43.785  1.00 99.99
ATOM    738  CG  LYS A  88     -44.205 -14.608  45.026  1.00 99.99
ATOM    739  CD  LYS A  88     -45.046 -13.466  45.584  1.00 99.99
ATOM    740  CE  LYS A  88     -46.063 -14.021  46.576  1.00 99.99
ATOM    741  NZ  LYS A  88     -45.513 -13.943  47.938  1.00 99.99
ATOM    742  HN  LYS A  88     -41.881 -13.803  41.803  1.00 99.99
ATOM    743  N   ASN A  89     -43.453 -16.636  41.994  1.00 50.86
ATOM    744  CA  ASN A  89     -44.026 -17.908  41.575  1.00 50.09
ATOM    745  C   ASN A  89     -43.095 -18.714  40.676  1.00 46.62
ATOM    746  O   ASN A  89     -43.535 -19.705  40.084  1.00 44.39
ATOM    747  CB  ASN A  89     -45.359 -17.674  40.867  1.00 48.49
ATOM    748  CG  ASN A  89     -46.339 -16.903  41.725  1.00 56.38
ATOM    749  OD1 ASN A  89     -46.837 -17.411  42.736  1.00 51.41
ATOM    750  ND2 ASN A  89     -46.627 -15.669  41.325  1.00 54.68
ATOM    751  HN  ASN A  89     -43.493 -15.846  41.350  1.00 99.99
ATOM    752 1HD2 ASN A  89     -47.287 -15.149  41.903  1.00 99.99
ATOM    753 2HD2 ASN A  89     -46.216 -15.250  40.491  1.00 99.99
ATOM    754  N   GLN A  90     -41.826 -18.308  40.563  1.00 44.03
ATOM    755  CA  GLN A  90     -40.812 -18.998  39.770  1.00 40.41
ATOM    756  C   GLN A  90     -41.339 -19.369  38.388  1.00 35.93
ATOM    757  O   GLN A  90     -41.512 -20.551  38.071  1.00 33.98
ATOM    758  CB  GLN A  90     -40.305 -20.229  40.525  1.00 34.77
ATOM    759  CG  GLN A  90     -39.740 -19.885  41.909  1.00 39.52
ATOM    760  CD  GLN A  90     -38.278 -19.457  41.889  1.00 34.26
ATOM    761  OE1 GLN A  90     -37.374 -20.291  41.782  1.00 35.04
ATOM    762  NE2 GLN A  90     -38.036 -18.155  42.021  1.00 40.17
ATOM    763  HN  GLN A  90     -41.549 -17.463  41.062  1.00 99.99
ATOM    764 1HE2 GLN A  90     -37.057 -17.868  42.008  1.00 99.99
ATOM    765 2HE2 GLN A  90     -38.783 -17.466  42.109  1.00 99.99
ATOM    766  N   MET A  91     -41.573 -18.356  37.556  1.00 36.55
ATOM    767  CA  MET A  91     -42.226 -18.514  36.266  1.00 36.78
ATOM    768  C   MET A  91     -41.545 -17.624  35.232  1.00 36.85
ATOM    769  O   MET A  91     -41.205 -16.476  35.526  1.00 35.63
ATOM    770  CB  MET A  91     -43.703 -18.140  36.370  1.00 38.69
ATOM    771  CG  MET A  91     -44.623 -18.934  35.481  1.00 45.10
ATOM    772  SD  MET A  91     -45.102 -20.510  36.216  1.00 51.87
ATOM    773  CE  MET A  91     -46.185 -21.195  34.958  1.00 41.48
ATOM    774  HN  MET A  91     -41.279 -17.421  37.838  1.00 99.99
ATOM    775  N   VAL A  92     -41.356 -18.146  34.023  1.00 34.95
ATOM    776  CA  VAL A  92     -40.801 -17.374  32.914  1.00 37.04
ATOM    777  C   VAL A  92     -41.961 -16.916  32.042  1.00 36.22
ATOM    778  O   VAL A  92     -42.683 -17.744  31.472  1.00 36.71
ATOM    779  CB  VAL A  92     -39.780 -18.190  32.101  1.00 29.94
ATOM    780  CG1 VAL A  92     -39.454 -17.478  30.804  1.00 31.81
ATOM    781  CG2 VAL A  92     -38.518 -18.395  32.902  1.00 32.14
ATOM    782  HN  VAL A  92     -41.608 -19.122  33.865  1.00 99.99
ATOM    783  N   LEU A  93     -42.135 -15.596  31.927  1.00 34.05
ATOM    784  CA  LEU A  93     -43.300 -15.020  31.263  1.00 36.16
ATOM    785  C   LEU A  93     -42.981 -14.768  29.795  1.00 38.06
ATOM    786  O   LEU A  93     -42.031 -14.042  29.479  1.00 34.88
ATOM    787  CB  LEU A  93     -43.732 -13.719  31.947  1.00 37.19
ATOM    788  CG  LEU A  93     -43.946 -13.760  33.471  1.00 43.27
ATOM    789  CD1 LEU A  93     -44.552 -12.454  33.989  1.00 43.14
ATOM    790  CD2 LEU A  93     -44.801 -14.952  33.883  1.00 38.06
ATOM    791  HN  LEU A  93     -41.430 -14.970  32.316  1.00 99.99
ATOM    792  N   LEU A  94     -43.771 -15.363  28.905  1.00 34.86
ATOM    793  CA  LEU A  94     -43.606 -15.178  27.472  1.00 35.36
ATOM    794  C   LEU A  94     -44.576 -14.125  26.959  1.00 38.55
ATOM    795  O   LEU A  94     -45.659 -13.924  27.517  1.00 38.20
ATOM    796  CB  LEU A  94     -43.851 -16.480  26.702  1.00 38.02
ATOM    797  CG  LEU A  94     -42.952 -17.667  27.022  1.00 39.39
ATOM    798  CD1 LEU A  94     -43.243 -18.837  26.080  1.00 38.35
ATOM    799  CD2 LEU A  94     -41.510 -17.225  26.918  1.00 33.50
ATOM    800  HN  LEU A  94     -44.519 -15.970  29.240  1.00 99.99
ATOM    801  N   GLN A  95     -44.177 -13.459  25.878  1.00 35.71
ATOM    802  CA  GLN A  95     -45.122 -12.644  25.129  1.00 40.98
ATOM    803  C   GLN A  95     -46.227 -13.528  24.566  1.00 42.20
ATOM    804  O   GLN A  95     -45.967 -14.606  24.024  1.00 35.66
ATOM    805  CB  GLN A  95     -44.410 -11.896  24.001  1.00 39.13
ATOM    806  CG  GLN A  95     -45.340 -11.361  22.935  1.00 42.66
ATOM    807  CD  GLN A  95     -44.616 -10.515  21.913  1.00 48.72
ATOM    808  OE1 GLN A  95     -44.436 -10.925  20.765  1.00 54.23
ATOM    809  NE2 GLN A  95     -44.195  -9.326  22.323  1.00 45.24
ATOM    810  HN  GLN A  95     -43.205 -13.520  25.573  1.00 99.99
ATOM    811 1HE2 GLN A  95     -43.706  -8.755  21.633  1.00 99.99
ATOM    812 2HE2 GLN A  95     -44.344  -8.987  23.273  1.00 99.99
ATOM    813  N   GLY A  96     -47.472 -13.059  24.700  1.00 42.89
ATOM    814  CA  GLY A  96     -48.645 -13.848  24.402  1.00 40.96
ATOM    815  C   GLY A  96     -49.361 -14.380  25.626  1.00 48.08
ATOM    816  O   GLY A  96     -50.491 -14.871  25.502  1.00 46.86
ATOM    817  HN  GLY A  96     -47.599 -12.101  25.027  1.00 99.99
ATOM    818  N   GLY A  97     -48.734 -14.313  26.800  1.00 44.58
ATOM    819  CA  GLY A  97     -49.364 -14.693  28.039  1.00 43.74
ATOM    820  C   GLY A  97     -48.889 -16.006  28.626  1.00 48.57
ATOM    821  O   GLY A  97     -49.102 -16.240  29.822  1.00 44.46
ATOM    822  HN  GLY A  97     -47.770 -13.980  26.822  1.00 99.99
ATOM    823  N   GLU A  98     -48.249 -16.862  27.828  1.00 46.03
ATOM    824  CA  GLU A  98     -47.834 -18.169  28.321  1.00 44.05
ATOM    825  C   GLU A  98     -46.731 -18.036  29.364  1.00 43.88
ATOM    826  O   GLU A  98     -45.958 -17.072  29.374  1.00 41.30
ATOM    827  CB  GLU A  98     -47.370 -19.060  27.170  1.00 46.37
ATOM    828  CG  GLU A  98     -48.445 -19.260  26.113  1.00 51.01
ATOM    829  CD  GLU A  98     -48.481 -20.669  25.552  1.00 60.28
ATOM    830  OE1 GLU A  98     -47.417 -21.206  25.173  1.00 59.39
ATOM    831  OE2 GLU A  98     -49.588 -21.243  25.493  1.00 69.82
ATOM    832  HN  GLU A  98     -48.048 -16.599  26.863  1.00 99.99
ATOM    833  N   ALA A  99     -46.670 -19.016  30.259  1.00 41.02
ATOM    834  CA  ALA A  99     -45.711 -18.992  31.350  1.00 42.09
ATOM    835  C   ALA A  99     -45.015 -20.343  31.460  1.00 43.17
ATOM    836  O   ALA A  99     -45.630 -21.389  31.223  1.00 43.66
ATOM    837  CB  ALA A  99     -46.409 -18.620  32.654  1.00 40.36
ATOM    838  HN  ALA A  99     -47.312 -19.804  30.178  1.00 99.99
ATOM    839  N   LEU A 100     -43.730 -20.316  31.807  1.00 38.70
ATOM    840  CA  LEU A 100     -42.935 -21.534  31.976  1.00 34.32
ATOM    841  C   LEU A 100     -42.436 -21.668  33.408  1.00 34.07
ATOM    842  O   LEU A 100     -41.613 -20.847  33.854  1.00 32.89
ATOM    843  CB  LEU A 100     -41.761 -21.533  30.997  1.00 34.60
ATOM    844  CG  LEU A 100     -42.224 -21.551  29.543  1.00 36.76
ATOM    845  CD1 LEU A 100     -41.061 -21.542  28.580  1.00 35.39
ATOM    846  CD2 LEU A 100     -43.036 -22.780  29.332  1.00 41.28
ATOM    847  HN  LEU A 100     -43.282 -19.413  31.961  1.00 99.99
ATOM    848  N   PRO A 101     -42.882 -22.665  34.168  1.00 37.14
ATOM    849  CA  PRO A 101     -42.371 -22.834  35.533  1.00 33.81
ATOM    850  C   PRO A 101     -40.966 -23.416  35.540  1.00 29.28
ATOM    851  O   PRO A 101     -40.587 -24.196  34.666  1.00 29.86
ATOM    852  CB  PRO A 101     -43.374 -23.812  36.162  1.00 37.71
ATOM    853  CG  PRO A 101     -43.889 -24.613  34.991  1.00 36.68
ATOM    854  CD  PRO A 101     -43.908 -23.666  33.818  1.00 36.34
ATOM    855  N   PHE A 102     -40.191 -23.047  36.557  1.00 29.56
ATOM    856  CA  PHE A 102     -38.825 -23.537  36.640  1.00 30.04
ATOM    857  C   PHE A 102     -38.429 -23.836  38.077  1.00 30.53
ATOM    858  O   PHE A 102     -38.827 -23.131  39.007  1.00 31.06
ATOM    859  CB  PHE A 102     -37.826 -22.539  36.034  1.00 25.78
ATOM    860  CG  PHE A 102     -37.757 -21.204  36.749  1.00 25.79
ATOM    861  CD1 PHE A 102     -36.864 -21.000  37.797  1.00 27.00
ATOM    862  CD2 PHE A 102     -38.544 -20.144  36.333  1.00 28.63
ATOM    863  CE1 PHE A 102     -36.774 -19.770  38.428  1.00 26.94
ATOM    864  CE2 PHE A 102     -38.463 -18.912  36.959  1.00 30.08
ATOM    865  CZ  PHE A 102     -37.586 -18.730  38.012  1.00 28.96
ATOM    866  HN  PHE A 102     -40.555 -22.422  37.276  1.00 99.99
ATOM    867  N   SER A 103     -37.640 -24.891  38.247  1.00 23.19
ATOM    868  CA  SER A 103     -36.908 -25.074  39.486  1.00 24.51
ATOM    869  C   SER A 103     -35.590 -24.323  39.450  1.00 26.10
ATOM    870  O   SER A 103     -35.111 -23.850  40.488  1.00 23.14
ATOM    871  CB  SER A 103     -36.654 -26.560  39.729  1.00 23.69
ATOM    872  OG  SER A 103     -35.710 -27.057  38.797  1.00 21.96
ATOM    873  HN  SER A 103     -37.548 -25.579  37.499  1.00 99.99
ATOM    874  HG  SER A 103     -35.552 -27.981  38.948  1.00 99.99
ATOM    875  N   HIS A 104     -34.990 -24.212  38.266  1.00 21.81
ATOM    876  CA  HIS A 104     -33.740 -23.497  38.088  1.00 22.45
ATOM    877  C   HIS A 104     -33.817 -22.724  36.788  1.00 23.02
ATOM    878  O   HIS A 104     -34.425 -23.189  35.820  1.00 17.76
ATOM    879  CB  HIS A 104     -32.547 -24.437  38.072  1.00 21.71
ATOM    880  CG  HIS A 104     -32.411 -25.238  39.327  1.00 22.80
ATOM    881  ND1 HIS A 104     -33.299 -26.237  39.667  1.00 22.03
ATOM    882  CD2 HIS A 104     -31.500 -25.184  40.323  1.00 25.41
ATOM    883  CE1 HIS A 104     -32.936 -26.768  40.821  1.00 24.06
ATOM    884  NE2 HIS A 104     -31.842 -26.153  41.237  1.00 25.46
ATOM    885  HN  HIS A 104     -35.426 -24.647  37.453  1.00 99.99
ATOM    886  HD1 HIS A 104     -34.108 -26.521  39.115  1.00 99.99
ATOM    887  HE2 HIS A 104     -31.334 -26.363  42.096  1.00 99.99
ATOM    888  N   LEU A 105     -33.228 -21.533  36.794  1.00 22.14
ATOM    889  CA  LEU A 105     -33.286 -20.615  35.665  1.00 21.01
ATOM    890  C   LEU A 105     -31.875 -20.287  35.207  1.00 19.89
ATOM    891  O   LEU A 105     -31.014 -19.916  36.021  1.00 19.48
ATOM    892  CB  LEU A 105     -34.040 -19.348  36.051  1.00 21.57
ATOM    893  CG  LEU A 105     -34.098 -18.220  35.024  1.00 24.21
ATOM    894  CD1 LEU A 105     -35.022 -18.590  33.864  1.00 20.91
ATOM    895  CD2 LEU A 105     -34.533 -16.941  35.729  1.00 24.95
ATOM    896  HN  LEU A 105     -32.712 -21.249  37.627  1.00 99.99
ATOM    897  N   ILE A 106     -31.638 -20.407  33.901  1.00 19.39
ATOM    898  CA  ILE A 106     -30.370 -20.025  33.299  1.00 18.19
ATOM    899  C   ILE A 106     -30.662 -18.881  32.351  1.00 18.24
ATOM    900  O   ILE A 106     -31.394 -19.057  31.372  1.00 18.04
ATOM    901  CB  ILE A 106     -29.699 -21.184  32.551  1.00 17.43
ATOM    902  CG1 ILE A 106     -29.279 -22.285  33.525  1.00 17.45
ATOM    903  CG2 ILE A 106     -28.465 -20.670  31.789  1.00 15.58
ATOM    904  CD1 ILE A 106     -28.615 -23.492  32.832  1.00 15.78
ATOM    905  HN  ILE A 106     -32.373 -20.781  33.301  1.00 99.99
ATOM    906  N   LEU A 107     -30.095 -17.720  32.635  1.00 16.53
ATOM    907  CA  LEU A 107     -30.286 -16.555  31.786  1.00 18.06
ATOM    908  C   LEU A 107     -29.078 -16.424  30.867  1.00 14.31
ATOM    909  O   LEU A 107     -27.932 -16.352  31.329  1.00 16.09
ATOM    910  CB  LEU A 107     -30.502 -15.302  32.630  1.00 20.17
ATOM    911  CG  LEU A 107     -31.842 -15.261  33.362  1.00 25.54
ATOM    912  CD1 LEU A 107     -31.831 -14.147  34.415  1.00 29.96
ATOM    913  CD2 LEU A 107     -33.013 -15.104  32.405  1.00 21.46
ATOM    914  HN  LEU A 107     -29.511 -17.640  33.468  1.00 99.99
ATOM    915  N   ALA A 108     -29.336 -16.419  29.564  1.00 17.19
ATOM    916  CA  ALA A 108     -28.285 -16.486  28.565  1.00 12.44
ATOM    917  C   ALA A 108     -28.691 -15.621  27.383  1.00 17.23
ATOM    918  O   ALA A 108     -28.710 -16.061  26.233  1.00 14.92
ATOM    919  CB  ALA A 108     -28.030 -17.928  28.141  1.00 13.90
ATOM    920  HN  ALA A 108     -30.307 -16.366  29.255  1.00 99.99
ATOM    921  N   THR A 109     -29.028 -14.364  27.676  1.00 15.86
ATOM    922  CA  THR A 109     -29.693 -13.480  26.731  1.00 17.96
ATOM    923  C   THR A 109     -28.745 -12.705  25.820  1.00 15.40
ATOM    924  O   THR A 109     -29.225 -12.036  24.902  1.00 17.20
ATOM    925  CB  THR A 109     -30.578 -12.491  27.494  1.00 18.12
ATOM    926  OG1 THR A 109     -29.758 -11.769  28.418  1.00 20.66
ATOM    927  CG2 THR A 109     -31.650 -13.254  28.254  1.00 22.00
ATOM    928  HN  THR A 109     -28.809 -14.006  28.606  1.00 99.99
ATOM    929  HG1 THR A 109     -29.088 -11.292  27.943  1.00 99.99
ATOM    930  N   GLY A 110     -27.433 -12.787  26.029  1.00 16.89
ATOM    931  CA  GLY A 110     -26.508 -12.185  25.068  1.00 15.81
ATOM    932  C   GLY A 110     -26.685 -10.682  24.925  1.00 19.09
ATOM    933  O   GLY A 110     -27.080  -9.978  25.863  1.00 18.52
ATOM    934  HN  GLY A 110     -27.074 -13.267  26.855  1.00 99.99
ATOM    935  N   SER A 111     -26.415 -10.184  23.712  1.00 15.84
ATOM    936  CA  SER A 111     -26.386  -8.756  23.431  1.00 18.70
ATOM    937  C   SER A 111     -27.165  -8.444  22.158  1.00 20.66
ATOM    938  O   SER A 111     -27.396  -9.316  21.314  1.00 20.18
ATOM    939  CB  SER A 111     -24.950  -8.244  23.249  1.00 19.47
ATOM    940  OG  SER A 111     -24.108  -8.601  24.321  1.00 26.33
ATOM    941  HN  SER A 111     -26.221 -10.834  22.951  1.00 99.99
ATOM    942  HG  SER A 111     -23.219  -8.284  24.208  1.00 99.99
ATOM    943  N   THR A 112     -27.559  -7.179  22.023  1.00 18.91
ATOM    944  CA  THR A 112     -28.151  -6.662  20.798  1.00 18.97
ATOM    945  C   THR A 112     -27.266  -5.574  20.212  1.00 18.56
ATOM    946  O   THR A 112     -26.455  -4.949  20.895  1.00 16.68
ATOM    947  CB  THR A 112     -29.553  -6.057  21.010  1.00 23.16
ATOM    948  OG1 THR A 112     -29.459  -4.968  21.931  1.00 25.62
ATOM    949  CG2 THR A 112     -30.532  -7.085  21.542  1.00 23.81
ATOM    950  HN  THR A 112     -27.441  -6.545  22.813  1.00 99.99
ATOM    951  HG1 THR A 112     -28.846  -4.324  21.598  1.00 99.99
ATOM    952  N   GLY A 113     -27.455  -5.330  18.929  1.00 17.77
ATOM    953  CA  GLY A 113     -26.686  -4.325  18.252  1.00 17.67
ATOM    954  C   GLY A 113     -27.146  -4.303  16.823  1.00 15.82
ATOM    955  O   GLY A 113     -28.058  -5.046  16.431  1.00 15.87
ATOM    956  HN  GLY A 113     -28.156  -5.862  18.413  1.00 99.99
ATOM    957  N   PRO A 114     -26.526  -3.448  16.020  1.00 15.54
ATOM    958  CA  PRO A 114     -26.963  -3.294  14.624  1.00 16.42
ATOM    959  C   PRO A 114     -26.655  -4.518  13.771  1.00 14.76
ATOM    960  O   PRO A 114     -25.650  -5.208  13.969  1.00 13.41
ATOM    961  CB  PRO A 114     -26.181  -2.067  14.130  1.00 14.92
ATOM    962  CG  PRO A 114     -24.994  -1.949  15.049  1.00 17.03
ATOM    963  CD  PRO A 114     -25.395  -2.574  16.378  1.00 16.21
ATOM    964  N   PHE A 115     -27.565  -4.795  12.844  1.00 11.87
ATOM    965  CA  PHE A 115     -27.266  -5.681  11.728  1.00 15.87
ATOM    966  C   PHE A 115     -26.140  -5.069  10.901  1.00 13.84
ATOM    967  O   PHE A 115     -26.098  -3.845  10.739  1.00 12.89
ATOM    968  CB  PHE A 115     -28.525  -5.861  10.868  1.00 14.78
ATOM    969  CG  PHE A 115     -28.394  -6.889   9.786  1.00 14.48
ATOM    970  CD1 PHE A 115     -28.650  -8.223  10.054  1.00 13.41
ATOM    971  CD2 PHE A 115     -28.042  -6.519   8.503  1.00 17.82
ATOM    972  CE1 PHE A 115     -28.531  -9.177   9.061  1.00 14.99
ATOM    973  CE2 PHE A 115     -27.910  -7.470   7.503  1.00 18.65
ATOM    974  CZ  PHE A 115     -28.169  -8.803   7.790  1.00 13.25
ATOM    975  HN  PHE A 115     -28.493  -4.378  12.915  1.00 99.99
ATOM    976  N   PRO A 116     -25.223  -5.883  10.331  1.00 12.63
ATOM    977  CA  PRO A 116     -25.183  -7.362  10.274  1.00 12.09
ATOM    978  C   PRO A 116     -24.476  -8.041  11.425  1.00 11.25
ATOM    979  O   PRO A 116     -24.538  -9.262  11.510  1.00 11.71
ATOM    980  CB  PRO A 116     -24.409  -7.626   8.978  1.00 13.14
ATOM    981  CG  PRO A 116     -23.403  -6.504   8.956  1.00 14.18
ATOM    982  CD  PRO A 116     -24.134  -5.290   9.536  1.00 13.01
ATOM    983  N   GLY A 117     -23.793  -7.311  12.310  1.00 13.16
ATOM    984  CA  GLY A 117     -23.008  -7.954  13.359  1.00 10.62
ATOM    985  C   GLY A 117     -23.838  -8.714  14.375  1.00 13.79
ATOM    986  O   GLY A 117     -23.324  -9.648  15.002  1.00 14.09
ATOM    987  HN  GLY A 117     -23.820  -6.293  12.252  1.00 99.99
ATOM    988  N   LYS A 118     -25.106  -8.334  14.548  1.00 12.94
ATOM    989  CA  LYS A 118     -26.061  -9.042  15.398  1.00 15.73
ATOM    990  C   LYS A 118     -27.368  -9.229  14.641  1.00 17.23
ATOM    991  O   LYS A 118     -27.755  -8.391  13.818  1.00 15.54
ATOM    992  CB  LYS A 118     -26.359  -8.281  16.713  1.00 17.10
ATOM    993  CG  LYS A 118     -25.150  -8.038  17.593  1.00 17.60
ATOM    994  CD  LYS A 118     -24.650  -9.343  18.253  1.00 22.62
ATOM    995  CE  LYS A 118     -23.303  -9.137  18.957  1.00 24.05
ATOM    996  NZ  LYS A 118     -22.604 -10.407  19.420  1.00 20.68
ATOM    997  HN  LYS A 118     -25.428  -7.499  14.058  1.00 99.99
ATOM    998  HZ1 LYS A 118     -21.708 -10.270  19.888  1.00 99.99
ATOM    999  HZ2 LYS A 118     -22.493 -11.050  18.636  1.00 99.99
ATOM   1000  HZ3 LYS A 118     -23.229 -10.952  20.014  1.00 99.99
ATOM   1001  N   PHE A 119     -28.069 -10.318  14.954  1.00 14.58
ATOM   1002  CA  PHE A 119     -29.337 -10.619  14.293  1.00 16.42
ATOM   1003  C   PHE A 119     -30.293 -11.152  15.355  1.00 20.14
ATOM   1004  O   PHE A 119     -30.177 -12.303  15.783  1.00 20.06
ATOM   1005  CB  PHE A 119     -29.149 -11.629  13.169  1.00 13.46
ATOM   1006  CG  PHE A 119     -30.410 -11.944  12.457  1.00 16.97
ATOM   1007  CD1 PHE A 119     -30.854 -11.130  11.426  1.00 18.24
ATOM   1008  CD2 PHE A 119     -31.169 -13.051  12.827  1.00 17.41
ATOM   1009  CE1 PHE A 119     -32.034 -11.402  10.776  1.00 20.42
ATOM   1010  CE2 PHE A 119     -32.345 -13.334  12.182  1.00 20.71
ATOM   1011  CZ  PHE A 119     -32.781 -12.511  11.154  1.00 19.88
ATOM   1012  HN  PHE A 119     -27.714 -10.954  15.668  1.00 99.99
ATOM   1013  N   ASN A 120     -31.233 -10.321  15.782  1.00 20.49
ATOM   1014  CA  ASN A 120     -32.195 -10.731  16.803  1.00 25.77
ATOM   1015  C   ASN A 120     -33.603 -10.352  16.357  1.00 28.04
ATOM   1016  O   ASN A 120     -34.314  -9.573  16.990  1.00 34.12
ATOM   1017  CB  ASN A 120     -31.845 -10.123  18.157  1.00 25.38
ATOM   1018  CG  ASN A 120     -30.572 -10.695  18.726  1.00 25.94
ATOM   1019  OD1 ASN A 120     -30.501 -11.900  19.014  1.00 25.62
ATOM   1020  ND2 ASN A 120     -29.545  -9.844  18.888  1.00 22.61
ATOM   1021  HN  ASN A 120     -31.286  -9.380  15.392  1.00 99.99
ATOM   1022 1HD2 ASN A 120     -28.683 -10.231  19.273  1.00 99.99
ATOM   1023 2HD2 ASN A 120     -29.603  -8.854  18.651  1.00 99.99
ATOM   1024  N   GLU A 121     -34.000 -10.916  15.230  1.00 30.01
ATOM   1025  CA  GLU A 121     -35.327 -10.723  14.677  1.00 29.52
ATOM   1026  C   GLU A 121     -36.112 -12.008  14.863  1.00 31.70
ATOM   1027  O   GLU A 121     -35.559 -13.107  14.757  1.00 29.43
ATOM   1028  CB  GLU A 121     -35.226 -10.386  13.193  1.00 99.99
ATOM   1029  CG  GLU A 121     -36.320  -9.414  12.821  1.00 99.99
ATOM   1030  CD  GLU A 121     -37.679 -10.088  12.990  1.00 99.99
ATOM   1031  OE1 GLU A 121     -38.237  -9.989  14.113  1.00 99.99
ATOM   1032  OE2 GLU A 121     -38.148 -10.698  11.990  1.00 99.99
ATOM   1033  HN  GLU A 121     -33.344 -11.514  14.727  1.00 99.99
ATOM   1034  N   VAL A 122     -37.393 -11.879  15.182  1.00 27.28
ATOM   1035  CA  VAL A 122     -38.246 -13.053  15.131  1.00 34.10
ATOM   1036  C   VAL A 122     -38.447 -13.395  13.665  1.00 37.36
ATOM   1037  O   VAL A 122     -38.940 -12.577  12.881  1.00 34.88
ATOM   1038  CB  VAL A 122     -39.572 -12.817  15.860  1.00 36.29
ATOM   1039  CG1 VAL A 122     -40.479 -14.021  15.687  1.00 33.05
ATOM   1040  CG2 VAL A 122     -39.298 -12.560  17.338  1.00 34.71
ATOM   1041  HN  VAL A 122     -37.771 -10.973  15.458  1.00 99.99
ATOM   1042  N   SER A 123     -38.023 -14.590  13.284  1.00 35.46
ATOM   1043  CA  SER A 123     -37.819 -14.885  11.878  1.00 38.92
ATOM   1044  C   SER A 123     -37.711 -16.387  11.711  1.00 33.60
ATOM   1045  O   SER A 123     -37.360 -17.120  12.646  1.00 33.46
ATOM   1046  CB  SER A 123     -36.540 -14.229  11.353  1.00 47.69
ATOM   1047  OG  SER A 123     -35.418 -14.805  12.020  1.00 35.87
ATOM   1048  HN  SER A 123     -37.838 -15.309  13.984  1.00 99.99
ATOM   1049  HG  SER A 123     -34.624 -14.398  11.694  1.00 99.99
ATOM   1050  N   SER A 124     -37.976 -16.824  10.497  1.00 24.70
ATOM   1051  CA  SER A 124     -37.696 -18.194  10.131  1.00 23.92
ATOM   1052  C   SER A 124     -36.238 -18.312   9.708  1.00 17.93
ATOM   1053  O   SER A 124     -35.571 -17.317   9.400  1.00 16.37
ATOM   1054  CB  SER A 124     -38.607 -18.640   8.993  1.00 19.15
ATOM   1055  OG  SER A 124     -38.354 -17.832   7.864  1.00 17.35
ATOM   1056  HN  SER A 124     -38.382 -16.190   9.809  1.00 99.99
ATOM   1057  HG  SER A 124     -38.922 -18.110   7.155  1.00 99.99
ATOM   1058  N   GLN A 125     -35.768 -19.556   9.655  1.00 15.32
ATOM   1059  CA  GLN A 125     -34.389 -19.812   9.246  1.00 17.63
ATOM   1060  C   GLN A 125     -34.117 -19.296   7.835  1.00 17.48
ATOM   1061  O   GLN A 125     -33.050 -18.729   7.574  1.00 14.06
ATOM   1062  CB  GLN A 125     -34.078 -21.309   9.362  1.00 19.14
ATOM   1063  CG  GLN A 125     -32.661 -21.705   8.899  1.00 18.41
ATOM   1064  CD  GLN A 125     -32.165 -23.022   9.499  1.00 24.58
ATOM   1065  OE1 GLN A 125     -32.485 -23.363  10.630  1.00 28.00
ATOM   1066  NE2 GLN A 125     -31.369 -23.754   8.740  1.00 31.17
ATOM   1067  HN  GLN A 125     -36.376 -20.337   9.902  1.00 99.99
ATOM   1068 1HE2 GLN A 125     -31.038 -24.632   9.140  1.00 99.99
ATOM   1069 2HE2 GLN A 125     -31.102 -23.470   7.797  1.00 99.99
ATOM   1070  N   GLN A 126     -35.071 -19.453   6.904  1.00 14.31
ATOM   1071  CA  GLN A 126     -34.753 -19.024   5.543  1.00 16.07
ATOM   1072  C   GLN A 126     -34.812 -17.507   5.399  1.00 14.47
ATOM   1073  O   GLN A 126     -34.042 -16.934   4.621  1.00 12.09
ATOM   1074  CB  GLN A 126     -35.662 -19.725   4.525  1.00 20.93
ATOM   1075  CG  GLN A 126     -35.323 -21.233   4.315  1.00 22.83
ATOM   1076  CD  GLN A 126     -33.797 -21.562   4.288  1.00 25.76
ATOM   1077  OE1 GLN A 126     -33.048 -21.087   3.415  1.00 23.62
ATOM   1078  NE2 GLN A 126     -33.348 -22.394   5.247  1.00 23.04
ATOM   1079  HN  GLN A 126     -35.979 -19.855   7.136  1.00 99.99
ATOM   1080 1HE2 GLN A 126     -33.962 -22.783   5.963  1.00 99.99
ATOM   1081 2HE2 GLN A 126     -32.351 -22.609   5.229  1.00 99.99
ATOM   1082  N   ALA A 127     -35.670 -16.829   6.166  1.00 12.99
ATOM   1083  CA  ALA A 127     -35.648 -15.371   6.137  1.00 14.69
ATOM   1084  C   ALA A 127     -34.336 -14.832   6.703  1.00 13.18
ATOM   1085  O   ALA A 127     -33.771 -13.871   6.166  1.00 14.75
ATOM   1086  CB  ALA A 127     -36.844 -14.807   6.905  1.00 15.74
ATOM   1087  HN  ALA A 127     -36.332 -17.324   6.764  1.00 99.99
ATOM   1088  N   ALA A 128     -33.832 -15.458   7.768  1.00 12.84
ATOM   1089  CA  ALA A 128     -32.556 -15.050   8.367  1.00 11.96
ATOM   1090  C   ALA A 128     -31.400 -15.209   7.386  1.00 10.83
ATOM   1091  O   ALA A 128     -30.570 -14.304   7.224  1.00 11.88
ATOM   1092  CB  ALA A 128     -32.314 -15.879   9.632  1.00 13.16
ATOM   1093  HN  ALA A 128     -34.346 -16.239   8.176  1.00 99.99
ATOM   1094  N   ILE A 129     -31.318 -16.373   6.736  1.00 10.25
ATOM   1095  CA  ILE A 129     -30.284 -16.602   5.727  1.00 11.85
ATOM   1096  C   ILE A 129     -30.414 -15.597   4.592  1.00 13.21
ATOM   1097  O   ILE A 129     -29.415 -15.033   4.126  1.00 11.89
ATOM   1098  CB  ILE A 129     -30.367 -18.051   5.204  1.00 11.69
ATOM   1099  CG1 ILE A 129     -29.966 -19.047   6.294  1.00 13.71
ATOM   1100  CG2 ILE A 129     -29.539 -18.212   3.921  1.00 13.66
ATOM   1101  CD1 ILE A 129     -30.347 -20.470   5.960  1.00 13.03
ATOM   1102  HN  ILE A 129     -31.987 -17.114   6.947  1.00 99.99
ATOM   1103  N   GLN A 130     -31.651 -15.347   4.133  1.00 11.08
ATOM   1104  CA  GLN A 130     -31.870 -14.368   3.067  1.00 13.77
ATOM   1105  C   GLN A 130     -31.460 -12.950   3.471  1.00 14.65
ATOM   1106  O   GLN A 130     -31.002 -12.175   2.619  1.00 13.08
ATOM   1107  CB  GLN A 130     -33.337 -14.360   2.632  1.00 16.94
ATOM   1108  CG  GLN A 130     -33.567 -13.548   1.345  1.00 19.23
ATOM   1109  CD  GLN A 130     -32.891 -14.176   0.143  1.00 22.45
ATOM   1110  OE1 GLN A 130     -33.070 -15.358  -0.134  1.00 25.03
ATOM   1111  NE2 GLN A 130     -32.092 -13.392  -0.563  1.00 21.27
ATOM   1112  HN  GLN A 130     -32.447 -15.845   4.532  1.00 99.99
ATOM   1113 1HE2 GLN A 130     -31.637 -13.815  -1.372  1.00 99.99
ATOM   1114 2HE2 GLN A 130     -31.943 -12.410  -0.333  1.00 99.99
ATOM   1115  N   ALA A 131     -31.645 -12.575   4.743  1.00 12.45
ATOM   1116  CA  ALA A 131     -31.209 -11.246   5.173  1.00 13.59
ATOM   1117  C   ALA A 131     -29.713 -11.071   4.949  1.00 10.89
ATOM   1118  O   ALA A 131     -29.264 -10.009   4.508  1.00 11.03
ATOM   1119  CB  ALA A 131     -31.547 -11.017   6.651  1.00 15.81
ATOM   1120  HN  ALA A 131     -32.086 -13.211   5.407  1.00 99.99
ATOM   1121  N   TYR A 132     -28.922 -12.113   5.243  1.00 11.21
ATOM   1122  CA  TYR A 132     -27.490 -12.042   4.979  1.00 10.63
ATOM   1123  C   TYR A 132     -27.195 -12.122   3.482  1.00 12.25
ATOM   1124  O   TYR A 132     -26.330 -11.393   2.986  1.00 11.80
ATOM   1125  CB  TYR A 132     -26.754 -13.127   5.782  1.00  9.80
ATOM   1126  CG  TYR A 132     -26.614 -12.658   7.210  1.00  9.08
ATOM   1127  CD1 TYR A 132     -25.538 -11.856   7.588  1.00  9.76
ATOM   1128  CD2 TYR A 132     -27.603 -12.914   8.145  1.00 10.48
ATOM   1129  CE1 TYR A 132     -25.430 -11.360   8.881  1.00  8.76
ATOM   1130  CE2 TYR A 132     -27.504 -12.428   9.455  1.00  9.58
ATOM   1131  CZ  TYR A 132     -26.426 -11.646   9.805  1.00 10.48
ATOM   1132  OH  TYR A 132     -26.341 -11.156  11.094  1.00 11.75
ATOM   1133  HN  TYR A 132     -29.323 -12.957   5.652  1.00 99.99
ATOM   1134  HH  TYR A 132     -25.597 -10.616  11.335  1.00 99.99
ATOM   1135  N   GLU A 133     -27.912 -12.974   2.729  1.00 12.00
ATOM   1136  CA  GLU A 133     -27.675 -12.994   1.282  1.00 14.14
ATOM   1137  C   GLU A 133     -28.033 -11.656   0.640  1.00 14.88
ATOM   1138  O   GLU A 133     -27.367 -11.229  -0.314  1.00 13.55
ATOM   1139  CB  GLU A 133     -28.450 -14.135   0.615  1.00 13.70
ATOM   1140  CG  GLU A 133     -27.916 -15.547   0.940  1.00 19.00
ATOM   1141  CD  GLU A 133     -26.472 -15.811   0.435  1.00 22.79
ATOM   1142  OE1 GLU A 133     -26.000 -15.172  -0.555  1.00 20.85
ATOM   1143  OE2 GLU A 133     -25.803 -16.675   1.050  1.00 22.80
ATOM   1144  HN  GLU A 133     -28.604 -13.591   3.154  1.00 99.99
ATOM   1145  N   ASP A 134     -29.060 -10.966   1.153  1.00 12.99
ATOM   1146  CA  ASP A 134     -29.371  -9.638   0.626  1.00 14.42
ATOM   1147  C   ASP A 134     -28.265  -8.650   0.946  1.00 14.63
ATOM   1148  O   ASP A 134     -27.955  -7.770   0.131  1.00 15.28
ATOM   1149  CB  ASP A 134     -30.697  -9.139   1.192  1.00 17.51
ATOM   1150  CG  ASP A 134     -31.888  -9.892   0.622  1.00 23.16
ATOM   1151  OD1 ASP A 134     -31.706 -10.614  -0.390  1.00 25.13
ATOM   1152  OD2 ASP A 134     -33.002  -9.764   1.184  1.00 27.27
ATOM   1153  HN  ASP A 134     -29.621 -11.364   1.906  1.00 99.99
ATOM   1154  N   MET A 135     -27.681  -8.770   2.140  1.00 13.02
ATOM   1155  CA  MET A 135     -26.559  -7.918   2.513  1.00 13.51
ATOM   1156  C   MET A 135     -25.389  -8.126   1.564  1.00 10.83
ATOM   1157  O   MET A 135     -24.750  -7.163   1.126  1.00 11.12
ATOM   1158  CB  MET A 135     -26.164  -8.217   3.963  1.00 14.95
ATOM   1159  CG  MET A 135     -25.074  -7.325   4.525  1.00 15.73
ATOM   1160  SD  MET A 135     -25.672  -5.615   4.722  1.00 25.13
ATOM   1161  CE  MET A 135     -24.145  -4.704   4.613  1.00 21.84
ATOM   1162  HN  MET A 135     -28.025  -9.467   2.800  1.00 99.99
ATOM   1163  N   VAL A 136     -25.082  -9.383   1.238  1.00 11.67
ATOM   1164  CA  VAL A 136     -24.019  -9.660   0.268  1.00 10.96
ATOM   1165  C   VAL A 136     -24.295  -8.931  -1.036  1.00 10.92
ATOM   1166  O   VAL A 136     -23.405  -8.299  -1.617  1.00 10.65
ATOM   1167  CB  VAL A 136     -23.877 -11.177   0.031  1.00 12.35
ATOM   1168  CG1 VAL A 136     -22.799 -11.438  -1.038  1.00 12.85
ATOM   1169  CG2 VAL A 136     -23.521 -11.893   1.341  1.00 11.81
ATOM   1170  HN  VAL A 136     -25.591 -10.156   1.667  1.00 99.99
ATOM   1171  N   ARG A 137     -25.543  -8.992  -1.508  1.00 12.73
ATOM   1172  CA  ARG A 137     -25.897  -8.305  -2.751  1.00 15.18
ATOM   1173  C   ARG A 137     -25.731  -6.789  -2.643  1.00 13.87
ATOM   1174  O   ARG A 137     -25.308  -6.148  -3.607  1.00 13.57
ATOM   1175  CB  ARG A 137     -27.352  -8.593  -3.106  1.00 99.99
ATOM   1176  CG  ARG A 137     -27.539  -8.485  -4.616  1.00 99.99
ATOM   1177  CD  ARG A 137     -29.008  -8.699  -4.963  1.00 99.99
ATOM   1178  NE  ARG A 137     -29.520  -9.949  -4.358  1.00 99.99
ATOM   1179  CZ  ARG A 137     -30.751 -10.065  -3.868  1.00 99.99
ATOM   1180  NH1 ARG A 137     -31.616  -9.056  -3.889  1.00 99.99
ATOM   1181  NH2 ARG A 137     -31.107 -11.236  -3.347  1.00 99.99
ATOM   1182  HN  ARG A 137     -26.253  -9.520  -1.000  1.00 99.99
ATOM   1183  HE1 ARG A 137     -30.562 -11.247  -3.344  1.00 99.99
ATOM   1184  HE2 ARG A 137     -29.593 -10.382  -2.275  1.00 99.99
ATOM   1185  HE3 ARG A 137     -29.119 -11.805  -2.684  1.00 99.99
ATOM   1186  N   GLN A 138     -26.052  -6.190  -1.488  1.00 14.52
ATOM   1187  CA  GLN A 138     -25.827  -4.747  -1.333  1.00 12.78
ATOM   1188  C   GLN A 138     -24.342  -4.419  -1.427  1.00 13.57
ATOM   1189  O   GLN A 138     -23.952  -3.441  -2.075  1.00 11.93
ATOM   1190  CB  GLN A 138     -26.359  -4.236   0.012  1.00 14.08
ATOM   1191  CG  GLN A 138     -27.857  -4.484   0.304  1.00 16.10
ATOM   1192  CD  GLN A 138     -28.772  -3.978  -0.789  1.00 20.01
ATOM   1193  OE1 GLN A 138     -28.555  -2.910  -1.366  1.00 17.16
ATOM   1194  NE2 GLN A 138     -29.802  -4.764  -1.099  1.00 26.96
ATOM   1195  HN  GLN A 138     -26.450  -6.733  -0.722  1.00 99.99
ATOM   1196 1HE2 GLN A 138     -29.981  -5.647  -0.622  1.00 99.99
ATOM   1197 2HE2 GLN A 138     -30.419  -4.423  -1.836  1.00 99.99
ATOM   1198  N   VAL A 139     -23.505  -5.206  -0.744  1.00 12.11
ATOM   1199  CA  VAL A 139     -22.065  -4.985  -0.813  1.00 12.38
ATOM   1200  C   VAL A 139     -21.583  -5.145  -2.251  1.00 11.04
ATOM   1201  O   VAL A 139     -20.801  -4.333  -2.752  1.00 10.41
ATOM   1202  CB  VAL A 139     -21.328  -5.937   0.149  1.00  9.67
ATOM   1203  CG1 VAL A 139     -19.797  -5.895  -0.105  1.00 11.47
ATOM   1204  CG2 VAL A 139     -21.641  -5.598   1.607  1.00  9.14
ATOM   1205  HN  VAL A 139     -23.875  -5.965  -0.172  1.00 99.99
ATOM   1206  N   GLN A 140     -22.058  -6.181  -2.944  1.00 10.43
ATOM   1207  CA  GLN A 140     -21.603  -6.425  -4.315  1.00 13.24
ATOM   1208  C   GLN A 140     -21.994  -5.290  -5.251  1.00 13.65
ATOM   1209  O   GLN A 140     -21.242  -4.959  -6.175  1.00 12.88
ATOM   1210  CB  GLN A 140     -22.155  -7.765  -4.823  1.00 14.57
ATOM   1211  CG  GLN A 140     -21.436  -8.927  -4.130  1.00 15.29
ATOM   1212  CD  GLN A 140     -21.943 -10.299  -4.485  1.00 18.77
ATOM   1213  OE1 GLN A 140     -23.086 -10.467  -4.889  1.00 16.70
ATOM   1214  NE2 GLN A 140     -21.091 -11.312  -4.280  1.00 21.10
ATOM   1215  HN  GLN A 140     -22.741  -6.806  -2.517  1.00 99.99
ATOM   1216 1HE2 GLN A 140     -21.435 -12.242  -4.521  1.00 99.99
ATOM   1217 2HE2 GLN A 140     -20.138 -11.172  -3.943  1.00 99.99
ATOM   1218  N   ARG A 141     -23.145  -4.669  -5.021  1.00 12.97
ATOM   1219  CA  ARG A 141     -23.557  -3.569  -5.891  1.00 15.80
ATOM   1220  C   ARG A 141     -22.774  -2.290  -5.648  1.00 16.26
ATOM   1221  O   ARG A 141     -22.778  -1.409  -6.518  1.00 15.29
ATOM   1222  CB  ARG A 141     -25.042  -3.264  -5.691  1.00 19.45
ATOM   1223  CG  ARG A 141     -25.998  -4.335  -6.147  1.00 28.32
ATOM   1224  CD  ARG A 141     -27.285  -3.648  -6.569  1.00 50.96
ATOM   1225  NE  ARG A 141     -26.989  -2.661  -7.601  1.00 63.13
ATOM   1226  CZ  ARG A 141     -27.815  -1.705  -8.001  1.00 59.76
ATOM   1227  NH1 ARG A 141     -29.019  -1.563  -7.467  1.00 57.72
ATOM   1228  NH2 ARG A 141     -27.422  -0.868  -8.960  1.00 47.99
ATOM   1229  HN  ARG A 141     -23.738  -4.958  -4.243  1.00 99.99
ATOM   1230  HE  ARG A 141     -26.075  -2.710  -8.050  1.00 99.99
ATOM   1231 1HH1 ARG A 141     -29.320  -2.204  -6.733  1.00 99.99
ATOM   1232 2HH1 ARG A 141     -29.655  -0.827  -7.775  1.00 99.99
ATOM   1233 1HH2 ARG A 141     -26.495  -0.977  -9.371  1.00 99.99
ATOM   1234 2HH2 ARG A 141     -28.058  -0.132  -9.268  1.00 99.99
ATOM   1235  N   SER A 142     -22.115  -2.156  -4.494  1.00 12.58
ATOM   1236  CA  SER A 142     -21.599  -0.878  -4.021  1.00 13.37
ATOM   1237  C   SER A 142     -20.098  -0.778  -4.272  1.00 14.35
ATOM   1238  O   SER A 142     -19.318  -1.537  -3.687  1.00 15.01
ATOM   1239  CB  SER A 142     -21.893  -0.707  -2.526  1.00 10.65
ATOM   1240  OG  SER A 142     -23.281  -0.844  -2.251  1.00 11.51
ATOM   1241  HN  SER A 142     -21.966  -2.985  -3.918  1.00 99.99
ATOM   1242  HG  SER A 142     -23.463  -0.738  -1.325  1.00 99.99
ATOM   1243  N   ARG A 143     -19.690   0.187  -5.103  1.00 13.39
ATOM   1244  CA  ARG A 143     -18.263   0.427  -5.298  1.00 13.64
ATOM   1245  C   ARG A 143     -17.629   1.125  -4.095  1.00 14.09
ATOM   1246  O   ARG A 143     -16.465   0.869  -3.766  1.00 14.41
ATOM   1247  CB  ARG A 143     -18.040   1.264  -6.561  1.00 16.95
ATOM   1248  CG  ARG A 143     -16.599   1.735  -6.741  1.00 17.90
ATOM   1249  CD  ARG A 143     -15.709   0.623  -7.237  1.00 20.04
ATOM   1250  NE  ARG A 143     -16.010   0.269  -8.624  1.00 21.40
ATOM   1251  CZ  ARG A 143     -15.302  -0.605  -9.328  1.00 23.88
ATOM   1252  NH1 ARG A 143     -14.254  -1.223  -8.807  1.00 18.85
ATOM   1253  NH2 ARG A 143     -15.665  -0.881 -10.575  1.00 21.57
ATOM   1254  HN  ARG A 143     -20.376   0.755  -5.601  1.00 99.99
ATOM   1255  HE  ARG A 143     -16.807   0.718  -9.074  1.00 99.99
ATOM   1256 1HH1 ARG A 143     -13.975  -1.011  -7.849  1.00 99.99
ATOM   1257 2HH1 ARG A 143     -13.710  -1.895  -9.348  1.00 99.99
ATOM   1258 1HH2 ARG A 143     -16.473  -0.405 -10.977  1.00 99.99
ATOM   1259 2HH2 ARG A 143     -15.121  -1.553 -11.116  1.00 99.99
ATOM   1260  N   PHE A 144     -18.352   2.047  -3.461  1.00 12.65
ATOM   1261  CA  PHE A 144     -17.859   2.806  -2.312  1.00 11.44
ATOM   1262  C   PHE A 144     -18.648   2.407  -1.068  1.00 10.24
ATOM   1263  O   PHE A 144     -19.881   2.401  -1.084  1.00  9.80
ATOM   1264  CB  PHE A 144     -17.998   4.323  -2.546  1.00 11.25
ATOM   1265  CG  PHE A 144     -17.212   4.830  -3.721  1.00 13.87
ATOM   1266  CD1 PHE A 144     -17.718   4.741  -5.005  1.00 14.76
ATOM   1267  CD2 PHE A 144     -15.970   5.408  -3.539  1.00 17.48
ATOM   1268  CE1 PHE A 144     -16.991   5.200  -6.085  1.00 18.59
ATOM   1269  CE2 PHE A 144     -15.240   5.872  -4.619  1.00 17.49
ATOM   1270  CZ  PHE A 144     -15.745   5.773  -5.881  1.00 18.51
ATOM   1271  HN  PHE A 144     -19.298   2.233  -3.794  1.00 99.99
ATOM   1272  N   ILE A 145     -17.950   2.090   0.017  1.00  8.91
ATOM   1273  CA  ILE A 145     -18.601   1.605   1.228  1.00  8.77
ATOM   1274  C   ILE A 145     -17.983   2.300   2.437  1.00  8.64
ATOM   1275  O   ILE A 145     -16.757   2.449   2.520  1.00  9.47
ATOM   1276  CB  ILE A 145     -18.468   0.067   1.362  1.00  9.10
ATOM   1277  CG1 ILE A 145     -19.066  -0.631   0.136  1.00  9.98
ATOM   1278  CG2 ILE A 145     -19.128  -0.414   2.638  1.00  9.72
ATOM   1279  CD1 ILE A 145     -18.731  -2.127   0.033  1.00 11.36
ATOM   1280  HN  ILE A 145     -16.935   2.188   0.002  1.00 99.99
ATOM   1281  N   VAL A 146     -18.827   2.729   3.370  1.00  8.07
ATOM   1282  CA  VAL A 146     -18.382   3.294   4.643  1.00  7.89
ATOM   1283  C   VAL A 146     -18.770   2.346   5.768  1.00  7.93
ATOM   1284  O   VAL A 146     -19.935   1.947   5.877  1.00  8.69
ATOM   1285  CB  VAL A 146     -18.988   4.690   4.892  1.00 10.04
ATOM   1286  CG1 VAL A 146     -18.777   5.114   6.355  1.00  9.11
ATOM   1287  CG2 VAL A 146     -18.330   5.699   3.946  1.00 11.93
ATOM   1288  HN  VAL A 146     -19.829   2.661   3.190  1.00 99.99
ATOM   1289  N   VAL A 147     -17.798   1.996   6.607  1.00  7.75
ATOM   1290  CA  VAL A 147     -18.039   1.296   7.864  1.00  8.04
ATOM   1291  C   VAL A 147     -17.908   2.301   9.002  1.00  8.24
ATOM   1292  O   VAL A 147     -16.883   2.998   9.114  1.00 11.61
ATOM   1293  CB  VAL A 147     -17.048   0.129   8.044  1.00  8.75
ATOM   1294  CG1 VAL A 147     -17.267  -0.563   9.392  1.00  9.71
ATOM   1295  CG2 VAL A 147     -17.166  -0.862   6.863  1.00  7.34
ATOM   1296  HN  VAL A 147     -16.836   2.229   6.359  1.00 99.99
ATOM   1297  N   VAL A 148     -18.933   2.392   9.844  1.00  8.35
ATOM   1298  CA  VAL A 148     -18.957   3.342  10.960  1.00 10.12
ATOM   1299  C   VAL A 148     -18.666   2.586  12.250  1.00 12.28
ATOM   1300  O   VAL A 148     -19.430   1.696  12.642  1.00 11.19
ATOM   1301  CB  VAL A 148     -20.300   4.081  11.072  1.00 11.02
ATOM   1302  CG1 VAL A 148     -20.227   5.125  12.192  1.00 12.15
ATOM   1303  CG2 VAL A 148     -20.673   4.769   9.767  1.00 12.64
ATOM   1304  HN  VAL A 148     -19.735   1.776   9.708  1.00 99.99
ATOM   1305  N   GLY A 149     -17.562   2.943  12.905  1.00 11.59
ATOM   1306  CA  GLY A 149     -17.199   2.400  14.200  1.00 11.50
ATOM   1307  C   GLY A 149     -16.033   1.447  14.059  1.00 13.58
ATOM   1308  O   GLY A 149     -16.138   0.452  13.343  1.00 13.63
ATOM   1309  HN  GLY A 149     -16.943   3.631  12.475  1.00 99.99
ATOM   1310  N   GLY A 150     -14.915   1.757  14.708  1.00 13.87
ATOM   1311  CA  GLY A 150     -13.688   1.004  14.546  1.00 12.95
ATOM   1312  C   GLY A 150     -13.314   0.228  15.792  1.00 14.55
ATOM   1313  O   GLY A 150     -12.134   0.133  16.146  1.00 16.32
ATOM   1314  HN  GLY A 150     -14.921   2.555  15.344  1.00 99.99
ATOM   1315  N   GLY A 151     -14.318  -0.301  16.478  1.00 13.13
ATOM   1316  CA  GLY A 151     -14.102  -1.328  17.467  1.00 14.33
ATOM   1317  C   GLY A 151     -13.718  -2.608  16.758  1.00 14.42
ATOM   1318  O   GLY A 151     -13.441  -2.634  15.559  1.00 11.67
ATOM   1319  HN  GLY A 151     -15.268   0.027  16.302  1.00 99.99
ATOM   1320  N   SER A 152     -13.729  -3.705  17.512  1.00 15.05
ATOM   1321  CA  SER A 152     -13.301  -4.960  16.903  1.00 14.56
ATOM   1322  C   SER A 152     -14.246  -5.410  15.780  1.00 15.28
ATOM   1323  O   SER A 152     -13.785  -5.987  14.790  1.00 13.15
ATOM   1324  CB  SER A 152     -13.152  -6.044  17.978  1.00 20.76
ATOM   1325  OG  SER A 152     -14.363  -6.252  18.681  1.00 24.81
ATOM   1326  HN  SER A 152     -14.028  -3.669  18.487  1.00 99.99
ATOM   1327  HG  SER A 152     -14.271  -6.923  19.347  1.00 99.99
ATOM   1328  N   ALA A 153     -15.552  -5.151  15.888  1.00 12.16
ATOM   1329  CA  ALA A 153     -16.450  -5.515  14.789  1.00 12.16
ATOM   1330  C   ALA A 153     -16.153  -4.708  13.525  1.00 11.70
ATOM   1331  O   ALA A 153     -16.076  -5.268  12.420  1.00 10.28
ATOM   1332  CB  ALA A 153     -17.911  -5.319  15.206  1.00 12.28
ATOM   1333  HN  ALA A 153     -15.921  -4.704  16.728  1.00 99.99
ATOM   1334  N   GLY A 154     -15.977  -3.393  13.660  1.00 10.12
ATOM   1335  CA  GLY A 154     -15.795  -2.572  12.483  1.00 10.85
ATOM   1336  C   GLY A 154     -14.501  -2.859  11.747  1.00  9.46
ATOM   1337  O   GLY A 154     -14.463  -2.833  10.513  1.00  8.14
ATOM   1338  HN  GLY A 154     -15.971  -2.969  14.588  1.00 99.99
ATOM   1339  N   VAL A 155     -13.413  -3.108  12.484  1.00  9.54
ATOM   1340  CA  VAL A 155     -12.158  -3.427  11.809  1.00  9.11
ATOM   1341  C   VAL A 155     -12.268  -4.759  11.084  1.00 10.10
ATOM   1342  O   VAL A 155     -11.762  -4.904   9.965  1.00  9.46
ATOM   1343  CB  VAL A 155     -10.961  -3.406  12.785  1.00 11.09
ATOM   1344  CG1 VAL A 155     -10.864  -2.050  13.429  1.00 11.17
ATOM   1345  CG2 VAL A 155     -11.040  -4.529  13.834  1.00 12.05
ATOM   1346  HN  VAL A 155     -13.459  -3.076  13.502  1.00 99.99
ATOM   1347  N   GLU A 156     -12.971  -5.731  11.675  1.00  8.66
ATOM   1348  CA  GLU A 156     -13.195  -6.983  10.960  1.00 10.58
ATOM   1349  C   GLU A 156     -14.072  -6.775   9.734  1.00 11.78
ATOM   1350  O   GLU A 156     -13.785  -7.335   8.665  1.00  9.48
ATOM   1351  CB  GLU A 156     -13.811  -8.033  11.888  1.00 11.84
ATOM   1352  CG  GLU A 156     -12.834  -8.545  12.944  1.00 15.82
ATOM   1353  CD  GLU A 156     -13.369  -9.737  13.741  1.00 22.50
ATOM   1354  OE1 GLU A 156     -14.607  -9.937  13.759  1.00 23.67
ATOM   1355  OE2 GLU A 156     -12.552 -10.476  14.345  1.00 16.96
ATOM   1356  HN  GLU A 156     -13.346  -5.599  12.614  1.00 99.99
ATOM   1357  N   MET A 157     -15.135  -5.966   9.859  1.00  7.65
ATOM   1358  CA  MET A 157     -16.025  -5.707   8.719  1.00  9.43
ATOM   1359  C   MET A 157     -15.273  -5.080   7.558  1.00  8.65
ATOM   1360  O   MET A 157     -15.380  -5.534   6.409  1.00  9.60
ATOM   1361  CB  MET A 157     -17.185  -4.799   9.138  1.00  9.81
ATOM   1362  CG  MET A 157     -18.215  -4.521   8.022  1.00  8.73
ATOM   1363  SD  MET A 157     -19.341  -5.911   7.741  1.00 14.90
ATOM   1364  CE  MET A 157     -18.629  -6.672   6.311  1.00 12.05
ATOM   1365  HN  MET A 157     -15.328  -5.525  10.758  1.00 99.99
ATOM   1366  N   ALA A 158     -14.525  -4.013   7.829  1.00 10.08
ATOM   1367  CA  ALA A 158     -13.752  -3.362   6.779  1.00  8.90
ATOM   1368  C   ALA A 158     -12.746  -4.318   6.148  1.00 10.57
ATOM   1369  O   ALA A 158     -12.573  -4.337   4.923  1.00  9.58
ATOM   1370  CB  ALA A 158     -13.042  -2.129   7.349  1.00  8.74
ATOM   1371  HN  ALA A 158     -14.492  -3.647   8.781  1.00 99.99
ATOM   1372  N   ALA A 159     -12.085  -5.139   6.961  1.00  8.81
ATOM   1373  CA  ALA A 159     -11.101  -6.060   6.405  1.00 11.23
ATOM   1374  C   ALA A 159     -11.761  -7.130   5.559  1.00  8.36
ATOM   1375  O   ALA A 159     -11.200  -7.533   4.536  1.00 10.07
ATOM   1376  CB  ALA A 159     -10.281  -6.716   7.527  1.00 13.86
ATOM   1377  HN  ALA A 159     -12.265  -5.124   7.965  1.00 99.99
ATOM   1378  N   GLU A 160     -12.932  -7.623   5.979  1.00  8.11
ATOM   1379  CA  GLU A 160     -13.613  -8.650   5.198  1.00  7.36
ATOM   1380  C   GLU A 160     -13.973  -8.126   3.826  1.00  8.64
ATOM   1381  O   GLU A 160     -13.760  -8.812   2.822  1.00  8.89
ATOM   1382  CB  GLU A 160     -14.885  -9.147   5.893  1.00  9.94
ATOM   1383  CG  GLU A 160     -14.664 -10.034   7.096  1.00 11.85
ATOM   1384  CD  GLU A 160     -14.188 -11.452   6.742  1.00 15.82
ATOM   1385  OE1 GLU A 160     -14.479 -11.934   5.614  1.00 13.66
ATOM   1386  OE2 GLU A 160     -13.569 -12.094   7.638  1.00 15.40
ATOM   1387  HN  GLU A 160     -13.348  -7.281   6.845  1.00 99.99
ATOM   1388  N   ILE A 161     -14.517  -6.909   3.764  1.00  7.05
ATOM   1389  CA  ILE A 161     -14.904  -6.339   2.471  1.00  8.41
ATOM   1390  C   ILE A 161     -13.691  -6.204   1.563  1.00  7.99
ATOM   1391  O   ILE A 161     -13.727  -6.619   0.400  1.00  7.82
ATOM   1392  CB  ILE A 161     -15.612  -4.985   2.665  1.00  7.83
ATOM   1393  CG1 ILE A 161     -16.896  -5.179   3.488  1.00  7.48
ATOM   1394  CG2 ILE A 161     -15.913  -4.355   1.299  1.00  8.42
ATOM   1395  CD1 ILE A 161     -17.514  -3.859   4.004  1.00  8.88
ATOM   1396  HN  ILE A 161     -14.664  -6.374   4.620  1.00 99.99
ATOM   1397  N   LYS A 162     -12.601  -5.599   2.063  1.00  7.06
ATOM   1398  CA  LYS A 162     -11.457  -5.363   1.175  1.00  9.59
ATOM   1399  C   LYS A 162     -10.720  -6.653   0.812  1.00 10.16
ATOM   1400  O   LYS A 162     -10.067  -6.702  -0.242  1.00 10.40
ATOM   1401  CB  LYS A 162     -10.454  -4.381   1.794  1.00 12.11
ATOM   1402  CG  LYS A 162     -10.711  -2.926   1.491  1.00 17.01
ATOM   1403  CD  LYS A 162     -10.651  -2.629  -0.003  1.00 14.10
ATOM   1404  CE  LYS A 162      -9.348  -1.972  -0.419  1.00 15.70
ATOM   1405  NZ  LYS A 162      -9.460  -1.339  -1.757  1.00 13.87
ATOM   1406  HN  LYS A 162     -12.569  -5.309   3.041  1.00 99.99
ATOM   1407  HZ1 LYS A 162      -8.584  -0.897  -2.037  1.00 99.99
ATOM   1408  HZ2 LYS A 162     -10.238  -0.681  -1.794  1.00 99.99
ATOM   1409  HZ3 LYS A 162      -9.783  -2.005  -2.459  1.00 99.99
ATOM   1410  N   THR A 163     -10.808  -7.691   1.646  1.00  9.33
ATOM   1411  CA  THR A 163     -10.191  -8.972   1.284  1.00  8.74
ATOM   1412  C   THR A 163     -10.985  -9.695   0.207  1.00 10.58
ATOM   1413  O   THR A 163     -10.396 -10.273  -0.721  1.00  9.50
ATOM   1414  CB  THR A 163     -10.060  -9.869   2.521  1.00  9.78
ATOM   1415  OG1 THR A 163      -9.309  -9.184   3.532  1.00  9.76
ATOM   1416  CG2 THR A 163      -9.364 -11.183   2.159  1.00 10.67
ATOM   1417  HN  THR A 163     -11.303  -7.594   2.533  1.00 99.99
ATOM   1418  HG1 THR A 163      -9.228  -9.740   4.298  1.00 99.99
ATOM   1419  N   GLU A 164     -12.314  -9.708   0.323  1.00  7.87
ATOM   1420  CA  GLU A 164     -13.141 -10.355  -0.689  1.00 10.08
ATOM   1421  C   GLU A 164     -13.256  -9.524  -1.966  1.00 11.47
ATOM   1422  O   GLU A 164     -13.395 -10.089  -3.060  1.00 10.37
ATOM   1423  CB  GLU A 164     -14.540 -10.630  -0.127  1.00  9.77
ATOM   1424  CG  GLU A 164     -14.526 -11.592   1.030  1.00 12.17
ATOM   1425  CD  GLU A 164     -13.859 -12.926   0.658  1.00 17.77
ATOM   1426  OE1 GLU A 164     -14.459 -13.651  -0.152  1.00 18.94
ATOM   1427  OE2 GLU A 164     -12.732 -13.226   1.144  1.00 15.33
ATOM   1428  HN  GLU A 164     -12.756  -9.261   1.127  1.00 99.99
ATOM   1429  N   TYR A 165     -13.207  -8.196  -1.855  1.00  8.86
ATOM   1430  CA  TYR A 165     -13.441  -7.289  -2.982  1.00  9.15
ATOM   1431  C   TYR A 165     -12.370  -6.213  -2.999  1.00  9.41
ATOM   1432  O   TYR A 165     -12.636  -5.054  -2.663  1.00  9.10
ATOM   1433  CB  TYR A 165     -14.818  -6.635  -2.900  1.00 10.12
ATOM   1434  CG  TYR A 165     -15.944  -7.617  -2.750  1.00 10.70
ATOM   1435  CD1 TYR A 165     -16.474  -8.253  -3.857  1.00 12.70
ATOM   1436  CD2 TYR A 165     -16.476  -7.908  -1.501  1.00  9.86
ATOM   1437  CE1 TYR A 165     -17.491  -9.165  -3.740  1.00 11.79
ATOM   1438  CE2 TYR A 165     -17.519  -8.826  -1.370  1.00 12.19
ATOM   1439  CZ  TYR A 165     -18.011  -9.446  -2.497  1.00 15.73
ATOM   1440  OH  TYR A 165     -19.034 -10.364  -2.383  1.00 14.57
ATOM   1441  HN  TYR A 165     -12.997  -7.792  -0.942  1.00 99.99
ATOM   1442  HH  TYR A 165     -19.393 -10.558  -1.525  1.00 99.99
ATOM   1443  N   PRO A 166     -11.144  -6.558  -3.376  1.00  9.04
ATOM   1444  CA  PRO A 166     -10.068  -5.550  -3.321  1.00 13.20
ATOM   1445  C   PRO A 166     -10.333  -4.354  -4.205  1.00 12.42
ATOM   1446  O   PRO A 166      -9.775  -3.275  -3.950  1.00 10.60
ATOM   1447  CB  PRO A 166      -8.821  -6.326  -3.772  1.00 14.45
ATOM   1448  CG  PRO A 166      -9.336  -7.601  -4.377  1.00 15.46
ATOM   1449  CD  PRO A 166     -10.636  -7.903  -3.698  1.00 10.97
ATOM   1450  N   GLU A 167     -11.200  -4.496  -5.211  1.00  9.54
ATOM   1451  CA  GLU A 167     -11.472  -3.389  -6.119  1.00 14.03
ATOM   1452  C   GLU A 167     -12.436  -2.349  -5.540  1.00 15.46
ATOM   1453  O   GLU A 167     -12.621  -1.298  -6.156  1.00 13.87
ATOM   1454  CB  GLU A 167     -12.016  -3.936  -7.447  1.00 16.45
ATOM   1455  CG  GLU A 167     -13.467  -4.406  -7.377  1.00 16.59
ATOM   1456  CD  GLU A 167     -13.647  -5.829  -6.812  1.00 17.18
ATOM   1457  OE1 GLU A 167     -12.669  -6.426  -6.287  1.00 12.34
ATOM   1458  OE2 GLU A 167     -14.789  -6.362  -6.924  1.00 11.18
ATOM   1459  HN  GLU A 167     -11.676  -5.388  -5.345  1.00 99.99
ATOM   1460  N   LYS A 168     -13.059  -2.606  -4.396  1.00 10.68
ATOM   1461  CA  LYS A 168     -13.967  -1.632  -3.801  1.00 12.16
ATOM   1462  C   LYS A 168     -13.189  -0.619  -2.949  1.00 16.72
ATOM   1463  O   LYS A 168     -12.062  -0.862  -2.512  1.00 13.50
ATOM   1464  CB  LYS A 168     -15.035  -2.335  -2.966  1.00 12.32
ATOM   1465  CG  LYS A 168     -16.027  -3.159  -3.809  1.00 11.09
ATOM   1466  CD  LYS A 168     -17.075  -3.817  -2.942  1.00 12.95
ATOM   1467  CE  LYS A 168     -17.880  -4.781  -3.765  1.00 10.42
ATOM   1468  NZ  LYS A 168     -18.668  -4.018  -4.822  1.00 13.06
ATOM   1469  HN  LYS A 168     -12.900  -3.497  -3.926  1.00 99.99
ATOM   1470  HZ1 LYS A 168     -19.215  -4.673  -5.381  1.00 99.99
ATOM   1471  HZ2 LYS A 168     -18.067  -3.429  -5.398  1.00 99.99
ATOM   1472  HZ3 LYS A 168     -19.247  -3.284  -4.414  1.00 99.99
ATOM   1473  N   GLU A 169     -13.801   0.539  -2.734  1.00 12.66
ATOM   1474  CA  GLU A 169     -13.219   1.599  -1.923  1.00 16.39
ATOM   1475  C   GLU A 169     -13.887   1.564  -0.561  1.00 16.72
ATOM   1476  O   GLU A 169     -15.100   1.756  -0.465  1.00 13.36
ATOM   1477  CB  GLU A 169     -13.419   2.973  -2.572  1.00 18.15
ATOM   1478  CG  GLU A 169     -12.748   3.099  -3.929  1.00 27.41
ATOM   1479  CD  GLU A 169     -11.239   3.051  -3.816  1.00 53.14
ATOM   1480  OE1 GLU A 169     -10.701   3.499  -2.777  1.00 67.92
ATOM   1481  OE2 GLU A 169     -10.588   2.549  -4.757  1.00 65.27
ATOM   1482  HN  GLU A 169     -14.717   0.693  -3.155  1.00 99.99
ATOM   1483  N   VAL A 170     -13.109   1.320   0.486  1.00 12.37
ATOM   1484  CA  VAL A 170     -13.664   1.133   1.820  1.00 11.52
ATOM   1485  C   VAL A 170     -13.072   2.171   2.754  1.00 14.35
ATOM   1486  O   VAL A 170     -11.846   2.311   2.847  1.00 11.18
ATOM   1487  CB  VAL A 170     -13.394  -0.283   2.353  1.00 12.90
ATOM   1488  CG1 VAL A 170     -13.974  -0.415   3.766  1.00 13.00
ATOM   1489  CG2 VAL A 170     -13.969  -1.330   1.384  1.00 11.27
ATOM   1490  HN  VAL A 170     -12.099   1.262   0.354  1.00 99.99
ATOM   1491  N   THR A 171     -13.938   2.876   3.469  1.00 10.15
ATOM   1492  CA  THR A 171     -13.528   3.844   4.469  1.00 11.58
ATOM   1493  C   THR A 171     -14.108   3.413   5.805  1.00 11.90
ATOM   1494  O   THR A 171     -15.301   3.082   5.894  1.00 10.68
ATOM   1495  CB  THR A 171     -14.004   5.264   4.112  1.00 13.90
ATOM   1496  OG1 THR A 171     -13.391   5.673   2.879  1.00 15.41
ATOM   1497  CG2 THR A 171     -13.637   6.249   5.217  1.00 13.79
ATOM   1498  HN  THR A 171     -14.935   2.732   3.309  1.00 99.99
ATOM   1499  HG1 THR A 171     -13.685   6.549   2.659  1.00 99.99
ATOM   1500  N   LEU A 172     -13.260   3.378   6.823  1.00  9.86
ATOM   1501  CA  LEU A 172     -13.680   3.085   8.188  1.00 11.19
ATOM   1502  C   LEU A 172     -13.585   4.377   8.989  1.00 12.68
ATOM   1503  O   LEU A 172     -12.518   4.997   9.034  1.00 12.20
ATOM   1504  CB  LEU A 172     -12.794   1.991   8.797  1.00 10.60
ATOM   1505  CG  LEU A 172     -12.986   1.674  10.276  1.00 11.14
ATOM   1506  CD1 LEU A 172     -14.352   1.055  10.488  1.00 13.02
ATOM   1507  CD2 LEU A 172     -11.892   0.694  10.729  1.00 13.77
ATOM   1508  HN  LEU A 172     -12.273   3.564   6.644  1.00 99.99
ATOM   1509  N   ILE A 173     -14.694   4.800   9.589  1.00 10.63
ATOM   1510  CA  ILE A 173     -14.740   6.034  10.371  1.00 11.78
ATOM   1511  C   ILE A 173     -14.885   5.659  11.839  1.00 13.26
ATOM   1512  O   ILE A 173     -15.836   4.965  12.220  1.00 11.14
ATOM   1513  CB  ILE A 173     -15.876   6.961   9.922  1.00 12.92
ATOM   1514  CG1 ILE A 173     -15.815   7.175   8.419  1.00 11.15
ATOM   1515  CG2 ILE A 173     -15.767   8.321  10.681  1.00 13.44
ATOM   1516  CD1 ILE A 173     -16.981   7.982   7.826  1.00 15.51
ATOM   1517  HN  ILE A 173     -15.544   4.243   9.500  1.00 99.99
ATOM   1518  N   HIS A 174     -13.969   6.145  12.663  1.00 15.10
ATOM   1519  CA  HIS A 174     -13.902   5.743  14.061  1.00 14.04
ATOM   1520  C   HIS A 174     -13.711   6.974  14.939  1.00 16.70
ATOM   1521  O   HIS A 174     -12.908   7.851  14.618  1.00 16.66
ATOM   1522  CB  HIS A 174     -12.741   4.775  14.275  1.00 13.86
ATOM   1523  CG  HIS A 174     -12.650   4.249  15.672  1.00 16.36
ATOM   1524  ND1 HIS A 174     -13.752   3.814  16.373  1.00 14.47
ATOM   1525  CD2 HIS A 174     -11.588   4.074  16.492  1.00 17.26
ATOM   1526  CE1 HIS A 174     -13.377   3.405  17.570  1.00 17.30
ATOM   1527  NE2 HIS A 174     -12.069   3.538  17.664  1.00 18.10
ATOM   1528  HN  HIS A 174     -13.291   6.820  12.308  1.00 99.99
ATOM   1529  HD1 HIS A 174     -14.710   3.809  16.022  1.00 99.99
ATOM   1530  HE2 HIS A 174     -11.505   3.284  18.475  1.00 99.99
ATOM   1531  N   SER A 175     -14.418   7.015  16.070  1.00 17.69
ATOM   1532  CA  SER A 175     -14.400   8.212  16.911  1.00 18.38
ATOM   1533  C   SER A 175     -13.172   8.316  17.803  1.00 19.05
ATOM   1534  O   SER A 175     -12.934   9.385  18.377  1.00 20.60
ATOM   1535  CB  SER A 175     -15.664   8.267  17.775  1.00 20.27
ATOM   1536  OG  SER A 175     -15.805   7.077  18.535  1.00 22.76
ATOM   1537  HN  SER A 175     -14.974   6.207  16.350  1.00 99.99
ATOM   1538  HG  SER A 175     -16.589   7.111  19.071  1.00 99.99
ATOM   1539  N   GLN A 176     -12.379   7.263  17.935  1.00 21.02
ATOM   1540  CA  GLN A 176     -11.240   7.286  18.841  1.00 21.92
ATOM   1541  C   GLN A 176      -9.945   7.358  18.043  1.00 22.02
ATOM   1542  O   GLN A 176      -9.936   7.232  16.819  1.00 20.42
ATOM   1543  CB  GLN A 176     -11.250   6.057  19.757  1.00 23.01
ATOM   1544  CG  GLN A 176     -12.595   5.775  20.416  1.00 24.48
ATOM   1545  CD  GLN A 176     -13.053   6.915  21.316  1.00 33.93
ATOM   1546  OE1 GLN A 176     -12.233   7.686  21.820  1.00 36.33
ATOM   1547  NE2 GLN A 176     -14.364   7.032  21.512  1.00 50.18
ATOM   1548  HN  GLN A 176     -12.570   6.421  17.392  1.00 99.99
ATOM   1549 1HE2 GLN A 176     -14.671   7.796  22.115  1.00 99.99
ATOM   1550 2HE2 GLN A 176     -15.042   6.394  21.095  1.00 99.99
ATOM   1551  N   VAL A 177      -8.833   7.539  18.757  1.00 23.12
ATOM   1552  CA  VAL A 177      -7.539   7.625  18.084  1.00 24.93
ATOM   1553  C   VAL A 177      -7.040   6.245  17.660  1.00 22.74
ATOM   1554  O   VAL A 177      -6.431   6.094  16.597  1.00 25.84
ATOM   1555  CB  VAL A 177      -6.509   8.336  18.987  1.00 28.41
ATOM   1556  CG1 VAL A 177      -5.295   8.744  18.164  1.00 30.58
ATOM   1557  CG2 VAL A 177      -7.141   9.559  19.672  1.00 28.37
ATOM   1558  HN  VAL A 177      -8.886   7.617  19.773  1.00 99.99
ATOM   1559  N   ALA A 178      -7.261   5.227  18.485  1.00 22.96
ATOM   1560  CA  ALA A 178      -6.792   3.872  18.217  1.00 23.54
ATOM   1561  C   ALA A 178      -7.969   2.927  17.994  1.00 22.82
ATOM   1562  O   ALA A 178      -9.089   3.161  18.461  1.00 20.74
ATOM   1563  CB  ALA A 178      -5.915   3.355  19.366  1.00 21.20
ATOM   1564  HN  ALA A 178      -7.782   5.401  19.344  1.00 99.99
ATOM   1565  N   LEU A 179      -7.689   1.816  17.315  1.00 23.15
ATOM   1566  CA  LEU A 179      -8.711   0.884  16.867  1.00 19.07
ATOM   1567  C   LEU A 179      -8.896  -0.273  17.838  1.00 22.80
ATOM   1568  O   LEU A 179      -7.990  -0.627  18.595  1.00 22.83
ATOM   1569  CB  LEU A 179      -8.344   0.338  15.489  1.00 17.86
ATOM   1570  CG  LEU A 179      -8.331   1.380  14.377  1.00 19.40
ATOM   1571  CD1 LEU A 179      -7.642   0.804  13.142  1.00 17.74
ATOM   1572  CD2 LEU A 179      -9.752   1.821  14.040  1.00 18.05
ATOM   1573  HN  LEU A 179      -6.714   1.610  17.100  1.00 99.99
ATOM   1574  N   ALA A 180     -10.088  -0.874  17.789  1.00 21.98
ATOM   1575  CA  ALA A 180     -10.432  -2.056  18.574  1.00 22.86
ATOM   1576  C   ALA A 180     -10.324  -1.802  20.077  1.00 28.02
ATOM   1577  O   ALA A 180     -10.135  -0.659  20.516  1.00 27.78
ATOM   1578  CB  ALA A 180      -9.568  -3.249  18.151  1.00 21.88
ATOM   1579  HN  ALA A 180     -10.798  -0.485  17.168  1.00 99.99
ATOM   1580  N   ASP A 181     -10.457  -2.864  20.871  1.00 28.73
ATOM   1581  CA  ASP A 181     -10.734  -2.725  22.296  1.00 31.29
ATOM   1582  C   ASP A 181      -9.578  -2.093  23.054  1.00 30.64
ATOM   1583  O   ASP A 181      -8.410  -2.428  22.840  1.00 27.35
ATOM   1584  CB  ASP A 181     -11.045  -4.088  22.911  1.00 35.92
ATOM   1585  CG  ASP A 181     -12.444  -4.549  22.610  1.00 41.62
ATOM   1586  OD1 ASP A 181     -12.744  -4.822  21.427  1.00 78.61
ATOM   1587  OD2 ASP A 181     -13.244  -4.634  23.564  1.00 41.70
ATOM   1588  HN  ASP A 181     -10.363  -3.798  20.472  1.00 99.99
ATOM   1589  N   LYS A 182      -9.923  -1.199  23.982  1.00 30.34
ATOM   1590  CA  LYS A 182      -8.910  -0.568  24.816  1.00 32.79
ATOM   1591  C   LYS A 182      -8.170  -1.587  25.675  1.00 34.05
ATOM   1592  O   LYS A 182      -7.007  -1.366  26.029  1.00 34.27
ATOM   1593  CB  LYS A 182      -9.563   0.451  25.744  1.00 99.99
ATOM   1594  CG  LYS A 182      -8.486   1.177  26.543  1.00 99.99
ATOM   1595  CD  LYS A 182      -9.063   2.465  27.120  1.00 99.99
ATOM   1596  CE  LYS A 182      -8.131   2.997  28.205  1.00 99.99
ATOM   1597  NZ  LYS A 182      -7.204   3.975  27.618  1.00 99.99
ATOM   1598  HN  LYS A 182     -10.905  -0.955  24.108  1.00 99.99
ATOM   1599  N   GLU A 183      -8.813  -2.713  26.008  1.00 35.54
ATOM   1600  CA  GLU A 183      -8.164  -3.705  26.862  1.00 37.59
ATOM   1601  C   GLU A 183      -7.040  -4.442  26.150  1.00 32.18
ATOM   1602  O   GLU A 183      -6.219  -5.081  26.815  1.00 29.60
ATOM   1603  CB  GLU A 183      -9.174  -4.733  27.379  1.00 39.59
ATOM   1604  CG  GLU A 183     -10.216  -4.183  28.333  1.00 48.00
ATOM   1605  CD  GLU A 183     -11.392  -3.553  27.607  1.00 55.58
ATOM   1606  OE1 GLU A 183     -11.290  -3.326  26.377  1.00 55.46
ATOM   1607  OE2 GLU A 183     -12.422  -3.288  28.265  1.00 63.88
ATOM   1608  HN  GLU A 183      -9.759  -2.879  25.664  1.00 99.99
ATOM   1609  N   LEU A 184      -6.992  -4.390  24.825  1.00 27.29
ATOM   1610  CA  LEU A 184      -5.980  -5.139  24.105  1.00 24.32
ATOM   1611  C   LEU A 184      -4.596  -4.547  24.332  1.00 23.90
ATOM   1612  O   LEU A 184      -4.435  -3.350  24.592  1.00 23.45
ATOM   1613  CB  LEU A 184      -6.279  -5.143  22.612  1.00 23.88
ATOM   1614  CG  LEU A 184      -7.569  -5.832  22.190  1.00 21.98
ATOM   1615  CD1 LEU A 184      -7.904  -5.452  20.748  1.00 20.79
ATOM   1616  CD2 LEU A 184      -7.444  -7.330  22.327  1.00 23.01
ATOM   1617  HN  LEU A 184      -7.667  -3.823  24.312  1.00 99.99
ATOM   1618  N   LEU A 185      -3.590  -5.408  24.205  1.00 21.17
ATOM   1619  CA  LEU A 185      -2.206  -4.968  24.148  1.00 21.55
ATOM   1620  C   LEU A 185      -2.053  -3.857  23.112  1.00 23.09
ATOM   1621  O   LEU A 185      -2.581  -3.981  22.000  1.00 21.64
ATOM   1622  CB  LEU A 185      -1.296  -6.138  23.769  1.00 20.99
ATOM   1623  CG  LEU A 185      -1.136  -7.316  24.724  1.00 26.11
ATOM   1624  CD1 LEU A 185      -0.450  -8.484  24.020  1.00 24.33
ATOM   1625  CD2 LEU A 185      -0.341  -6.889  25.956  1.00 27.27
ATOM   1626  HN  LEU A 185      -3.796  -6.405  24.146  1.00 99.99
ATOM   1627  N   PRO A 186      -1.338  -2.776  23.421  1.00 23.19
ATOM   1628  CA  PRO A 186      -1.061  -1.765  22.381  1.00 21.76
ATOM   1629  C   PRO A 186      -0.455  -2.343  21.106  1.00 22.41
ATOM   1630  O   PRO A 186      -0.770  -1.858  20.010  1.00 23.38
ATOM   1631  CB  PRO A 186      -0.101  -0.804  23.092  1.00 24.29
ATOM   1632  CG  PRO A 186      -0.541  -0.884  24.535  1.00 20.21
ATOM   1633  CD  PRO A 186      -0.895  -2.330  24.760  1.00 20.80
ATOM   1634  N   SER A 187       0.390  -3.374  21.211  1.00 19.40
ATOM   1635  CA  SER A 187       0.973  -3.999  20.022  1.00 19.28
ATOM   1636  C   SER A 187      -0.103  -4.578  19.111  1.00 20.67
ATOM   1637  O   SER A 187       0.011  -4.523  17.877  1.00 20.20
ATOM   1638  CB  SER A 187       1.947  -5.100  20.433  1.00 20.77
ATOM   1639  OG  SER A 187       1.275  -6.116  21.166  1.00 21.62
ATOM   1640  HN  SER A 187       0.633  -3.731  22.135  1.00 99.99
ATOM   1641  HG  SER A 187       1.881  -6.801  21.422  1.00 99.99
ATOM   1642  N   VAL A 188      -1.142  -5.166  19.702  1.00 21.35
ATOM   1643  CA  VAL A 188      -2.232  -5.714  18.906  1.00 19.43
ATOM   1644  C   VAL A 188      -2.979  -4.593  18.197  1.00 18.66
ATOM   1645  O   VAL A 188      -3.288  -4.686  17.004  1.00 15.77
ATOM   1646  CB  VAL A 188      -3.172  -6.546  19.794  1.00 19.56
ATOM   1647  CG1 VAL A 188      -4.481  -6.855  19.058  1.00 17.62
ATOM   1648  CG2 VAL A 188      -2.481  -7.823  20.236  1.00 19.94
ATOM   1649  HN  VAL A 188      -1.175  -5.233  20.719  1.00 99.99
ATOM   1650  N   ARG A 189      -3.298  -3.531  18.932  1.00 18.28
ATOM   1651  CA  ARG A 189      -4.083  -2.441  18.363  1.00 18.79
ATOM   1652  C   ARG A 189      -3.339  -1.749  17.232  1.00 18.87
ATOM   1653  O   ARG A 189      -3.945  -1.352  16.228  1.00 17.60
ATOM   1654  CB  ARG A 189      -4.443  -1.440  19.457  1.00 19.60
ATOM   1655  CG  ARG A 189      -5.292  -2.027  20.568  1.00 19.30
ATOM   1656  CD  ARG A 189      -5.632  -0.956  21.573  1.00 22.84
ATOM   1657  NE  ARG A 189      -6.813  -0.199  21.185  1.00 24.18
ATOM   1658  CZ  ARG A 189      -7.209   0.916  21.781  1.00 28.64
ATOM   1659  NH1 ARG A 189      -6.497   1.466  22.750  1.00 29.37
ATOM   1660  NH2 ARG A 189      -8.356   1.482  21.411  1.00 22.73
ATOM   1661  HN  ARG A 189      -2.991  -3.478  19.903  1.00 99.99
ATOM   1662  HE  ARG A 189      -7.370  -0.549  20.406  1.00 99.99
ATOM   1663 1HH1 ARG A 189      -5.618   1.032  23.033  1.00 99.99
ATOM   1664 2HH1 ARG A 189      -6.802   2.324  23.209  1.00 99.99
ATOM   1665 1HH2 ARG A 189      -8.905   1.058  20.664  1.00 99.99
ATOM   1666 2HH2 ARG A 189      -8.661   2.340  21.870  1.00 99.99
ATOM   1667  N   GLN A 190      -2.024  -1.599  17.368  1.00 20.30
ATOM   1668  CA  GLN A 190      -1.258  -0.964  16.300  1.00 21.94
ATOM   1669  C   GLN A 190      -1.152  -1.868  15.075  1.00 20.40
ATOM   1670  O   GLN A 190      -1.191  -1.386  13.935  1.00 17.95
ATOM   1671  CB  GLN A 190       0.130  -0.575  16.811  1.00 22.72
ATOM   1672  CG  GLN A 190       1.006   0.109  15.757  1.00 27.36
ATOM   1673  CD  GLN A 190       0.400   1.397  15.217  1.00 30.33
ATOM   1674  OE1 GLN A 190      -0.392   2.061  15.888  1.00 33.43
ATOM   1675  NE2 GLN A 190       0.784   1.761  14.006  1.00 29.08
ATOM   1676  HN  GLN A 190      -1.554  -1.925  18.213  1.00 99.99
ATOM   1677 1HE2 GLN A 190       1.440   1.211  13.451  1.00 99.99
ATOM   1678 2HE2 GLN A 190       0.378   2.624  13.644  1.00 99.99
ATOM   1679  N   GLU A 191      -1.000  -3.181  15.284  1.00 17.99
ATOM   1680  CA  GLU A 191      -0.931  -4.083  14.139  1.00 19.25
ATOM   1681  C   GLU A 191      -2.260  -4.129  13.385  1.00 18.93
ATOM   1682  O   GLU A 191      -2.264  -4.233  12.153  1.00 16.37
ATOM   1683  CB  GLU A 191      -0.503  -5.482  14.589  1.00 20.46
ATOM   1684  CG  GLU A 191      -0.230  -6.480  13.460  1.00 24.85
ATOM   1685  CD  GLU A 191       0.953  -6.078  12.575  1.00 35.45
ATOM   1686  OE1 GLU A 191       1.688  -5.132  12.942  1.00 34.50
ATOM   1687  OE2 GLU A 191       1.150  -6.714  11.513  1.00 43.84
ATOM   1688  HN  GLU A 191      -0.933  -3.547  16.234  1.00 99.99
ATOM   1689  N   VAL A 192      -3.390  -4.038  14.100  1.00 15.59
ATOM   1690  CA  VAL A 192      -4.696  -3.946  13.435  1.00 15.66
ATOM   1691  C   VAL A 192      -4.714  -2.761  12.478  1.00 15.26
ATOM   1692  O   VAL A 192      -5.159  -2.864  11.327  1.00 14.13
ATOM   1693  CB  VAL A 192      -5.825  -3.824  14.474  1.00 14.86
ATOM   1694  CG1 VAL A 192      -7.142  -3.489  13.769  1.00 15.37
ATOM   1695  CG2 VAL A 192      -5.970  -5.121  15.259  1.00 13.86
ATOM   1696  HN  VAL A 192      -3.342  -4.033  15.119  1.00 99.99
ATOM   1697  N   LYS A 193      -4.232  -1.611  12.947  1.00 13.87
ATOM   1698  CA  LYS A 193      -4.175  -0.433  12.082  1.00 15.94
ATOM   1699  C   LYS A 193      -3.306  -0.686  10.854  1.00 17.78
ATOM   1700  O   LYS A 193      -3.680  -0.314   9.734  1.00 14.12
ATOM   1701  CB  LYS A 193      -3.661   0.770  12.880  1.00 17.24
ATOM   1702  CG  LYS A 193      -3.601   2.081  12.104  1.00 16.91
ATOM   1703  CD  LYS A 193      -3.228   3.216  13.054  1.00 20.62
ATOM   1704  CE  LYS A 193      -3.200   4.567  12.349  1.00 25.32
ATOM   1705  NZ  LYS A 193      -2.776   5.643  13.302  1.00 30.28
ATOM   1706  HN  LYS A 193      -3.902  -1.552  13.910  1.00 99.99
ATOM   1707  HZ1 LYS A 193      -2.757   6.547  12.830  1.00 99.99
ATOM   1708  HZ2 LYS A 193      -1.884   5.427  13.746  1.00 99.99
ATOM   1709  HZ3 LYS A 193      -3.360   5.662  14.138  1.00 99.99
ATOM   1710  N   GLU A 194      -2.139  -1.306  11.038  1.00 18.65
ATOM   1711  CA  GLU A 194      -1.222  -1.481   9.911  1.00 20.75
ATOM   1712  C   GLU A 194      -1.788  -2.440   8.877  1.00 21.45
ATOM   1713  O   GLU A 194      -1.589  -2.250   7.671  1.00 17.06
ATOM   1714  CB  GLU A 194       0.136  -1.984  10.397  1.00 25.12
ATOM   1715  CG  GLU A 194       0.918  -0.941  11.189  1.00 29.17
ATOM   1716  CD  GLU A 194       1.172   0.319  10.379  1.00 42.19
ATOM   1717  OE1 GLU A 194       1.425   0.208   9.157  1.00 50.21
ATOM   1718  OE2 GLU A 194       1.108   1.424  10.963  1.00 61.67
ATOM   1719  HN  GLU A 194      -1.887  -1.657  11.962  1.00 99.99
ATOM   1720  N   ILE A 195      -2.455  -3.500   9.335  1.00 15.27
ATOM   1721  CA  ILE A 195      -3.047  -4.456   8.403  1.00 15.62
ATOM   1722  C   ILE A 195      -4.120  -3.774   7.572  1.00 16.54
ATOM   1723  O   ILE A 195      -4.162  -3.921   6.344  1.00 14.58
ATOM   1724  CB  ILE A 195      -3.602  -5.666   9.173  1.00 16.80
ATOM   1725  CG1 ILE A 195      -2.438  -6.465   9.777  1.00 17.78
ATOM   1726  CG2 ILE A 195      -4.463  -6.544   8.261  1.00 17.46
ATOM   1727  CD1 ILE A 195      -2.850  -7.405  10.910  1.00 21.61
ATOM   1728  HN  ILE A 195      -2.552  -3.644  10.340  1.00 99.99
ATOM   1729  N   LEU A 196      -5.009  -3.013   8.227  1.00 13.49
ATOM   1730  CA  LEU A 196      -6.053  -2.305   7.484  1.00 16.11
ATOM   1731  C   LEU A 196      -5.452  -1.382   6.432  1.00 16.16
ATOM   1732  O   LEU A 196      -5.890  -1.373   5.275  1.00 13.36
ATOM   1733  CB  LEU A 196      -6.945  -1.506   8.436  1.00 13.24
ATOM   1734  CG  LEU A 196      -7.890  -2.368   9.268  1.00 13.67
ATOM   1735  CD1 LEU A 196      -8.750  -1.486  10.176  1.00 15.33
ATOM   1736  CD2 LEU A 196      -8.775  -3.156   8.350  1.00 14.10
ATOM   1737  HN  LEU A 196      -4.958  -2.928   9.242  1.00 99.99
ATOM   1738  N   LEU A 197      -4.448  -0.590   6.817  1.00 15.94
ATOM   1739  CA  LEU A 197      -3.838   0.329   5.855  1.00 16.41
ATOM   1740  C   LEU A 197      -3.208  -0.428   4.686  1.00 19.46
ATOM   1741  O   LEU A 197      -3.371  -0.032   3.527  1.00 16.90
ATOM   1742  CB  LEU A 197      -2.798   1.207   6.552  1.00 16.52
ATOM   1743  CG  LEU A 197      -3.389   2.254   7.524  1.00 17.37
ATOM   1744  CD1 LEU A 197      -2.334   2.925   8.407  1.00 18.67
ATOM   1745  CD2 LEU A 197      -4.222   3.320   6.749  1.00 13.81
ATOM   1746  HN  LEU A 197      -4.108  -0.625   7.778  1.00 99.99
ATOM   1747  N   ARG A 198      -2.500  -1.529   4.968  1.00 14.32
ATOM   1748  CA  ARG A 198      -1.899  -2.320   3.890  1.00 17.93
ATOM   1749  C   ARG A 198      -2.948  -2.944   2.971  1.00 21.23
ATOM   1750  O   ARG A 198      -2.666  -3.191   1.793  1.00 20.79
ATOM   1751  CB  ARG A 198      -1.011  -3.430   4.455  1.00 20.21
ATOM   1752  CG  ARG A 198       0.260  -3.011   5.205  1.00 27.95
ATOM   1753  CD  ARG A 198       1.035  -4.283   5.656  1.00 33.64
ATOM   1754  NE  ARG A 198       1.800  -4.117   6.891  1.00 44.70
ATOM   1755  CZ  ARG A 198       1.545  -4.751   8.031  1.00 45.14
ATOM   1756  NH1 ARG A 198       0.572  -5.643   8.125  1.00 42.21
ATOM   1757  NH2 ARG A 198       2.284  -4.483   9.105  1.00 55.37
ATOM   1758  HN  ARG A 198      -2.378  -1.819   5.938  1.00 99.99
ATOM   1759  HE  ARG A 198       2.586  -3.468   6.877  1.00 99.99
ATOM   1760 1HH1 ARG A 198       0.376  -6.130   9.000  1.00 99.99
ATOM   1761 2HH1 ARG A 198       0.006  -5.848   7.302  1.00 99.99
ATOM   1762 1HH2 ARG A 198       2.088  -4.970   9.980  1.00 99.99
ATOM   1763 2HH2 ARG A 198       3.034  -3.795   9.033  1.00 99.99
ATOM   1764  N   LYS A 199      -4.140  -3.249   3.490  1.00 14.36
ATOM   1765  CA  LYS A 199      -5.228  -3.735   2.645  1.00 16.75
ATOM   1766  C   LYS A 199      -5.856  -2.638   1.796  1.00 16.70
ATOM   1767  O   LYS A 199      -6.653  -2.957   0.905  1.00 17.48
ATOM   1768  CB  LYS A 199      -6.326  -4.389   3.496  1.00 14.47
ATOM   1769  CG  LYS A 199      -5.926  -5.727   4.116  1.00 16.31
ATOM   1770  CD  LYS A 199      -7.140  -6.420   4.707  1.00 17.11
ATOM   1771  CE  LYS A 199      -6.803  -7.783   5.297  1.00 12.80
ATOM   1772  NZ  LYS A 199      -6.525  -8.875   4.304  1.00 10.80
ATOM   1773  HN  LYS A 199      -4.293  -3.141   4.493  1.00 99.99
ATOM   1774  HZ1 LYS A 199      -6.299  -9.788   4.699  1.00 99.99
ATOM   1775  HZ2 LYS A 199      -5.787  -8.582   3.663  1.00 99.99
ATOM   1776  HZ3 LYS A 199      -7.307  -8.961   3.655  1.00 99.99
ATOM   1777  N   GLY A 200      -5.520  -1.375   2.043  1.00 14.29
ATOM   1778  CA  GLY A 200      -6.098  -0.278   1.288  1.00 16.97
ATOM   1779  C   GLY A 200      -7.339   0.343   1.896  1.00 14.97
ATOM   1780  O   GLY A 200      -7.970   1.183   1.242  1.00 12.74
ATOM   1781  HN  GLY A 200      -4.842  -1.173   2.778  1.00 99.99
ATOM   1782  N   VAL A 201      -7.720  -0.050   3.116  1.00 11.36
ATOM   1783  CA  VAL A 201      -8.826   0.608   3.802  1.00 11.02
ATOM   1784  C   VAL A 201      -8.396   2.025   4.141  1.00 15.30
ATOM   1785  O   VAL A 201      -7.287   2.241   4.641  1.00 14.21
ATOM   1786  CB  VAL A 201      -9.223  -0.170   5.071  1.00 10.99
ATOM   1787  CG1 VAL A 201     -10.386   0.523   5.803  1.00 13.26
ATOM   1788  CG2 VAL A 201      -9.600  -1.588   4.727  1.00 11.06
ATOM   1789  HN  VAL A 201      -7.231  -0.820   3.573  1.00 99.99
ATOM   1790  N   GLN A 202      -9.256   3.000   3.837  1.00 12.44
ATOM   1791  CA  GLN A 202      -9.041   4.380   4.258  1.00 16.49
ATOM   1792  C   GLN A 202      -9.527   4.546   5.689  1.00 18.01
ATOM   1793  O   GLN A 202     -10.647   4.148   6.014  1.00 14.88
ATOM   1794  CB  GLN A 202      -9.805   5.339   3.348  1.00 17.34
ATOM   1795  CG  GLN A 202      -9.484   5.180   1.880  1.00 25.19
ATOM   1796  CD  GLN A 202      -8.636   6.328   1.387  1.00 49.11
ATOM   1797  OE1 GLN A 202      -9.159   7.364   0.971  1.00 64.90
ATOM   1798  NE2 GLN A 202      -7.318   6.166   1.461  1.00 56.38
ATOM   1799  HN  GLN A 202     -10.089   2.773   3.294  1.00 99.99
ATOM   1800 1HE2 GLN A 202      -6.885   5.309   1.805  1.00 99.99
ATOM   1801 2HE2 GLN A 202      -6.745   6.941   1.128  1.00 99.99
ATOM   1802  N   LEU A 203      -8.697   5.132   6.541  1.00 15.99
ATOM   1803  CA  LEU A 203      -9.041   5.308   7.945  1.00 13.78
ATOM   1804  C   LEU A 203      -9.325   6.780   8.220  1.00 18.86
ATOM   1805  O   LEU A 203      -8.538   7.653   7.849  1.00 18.34
ATOM   1806  CB  LEU A 203      -7.931   4.794   8.860  1.00 17.47
ATOM   1807  CG  LEU A 203      -7.575   3.311   8.730  1.00 16.67
ATOM   1808  CD1 LEU A 203      -6.485   2.950   9.723  1.00 18.12
ATOM   1809  CD2 LEU A 203      -8.803   2.412   8.960  1.00 15.33
ATOM   1810  HN  LEU A 203      -7.795   5.468   6.204  1.00 99.99
ATOM   1811  N   LEU A 204     -10.464   7.051   8.842  1.00 15.37
ATOM   1812  CA  LEU A 204     -10.808   8.375   9.352  1.00 18.83
ATOM   1813  C   LEU A 204     -10.944   8.244  10.860  1.00 19.97
ATOM   1814  O   LEU A 204     -12.029   7.930  11.354  1.00 17.70
ATOM   1815  CB  LEU A 204     -12.083   8.879   8.737  1.00 20.03
ATOM   1816  CG  LEU A 204     -12.016   9.682   7.455  1.00 26.11
ATOM   1817  CD1 LEU A 204     -13.404  10.259   7.227  1.00 26.04
ATOM   1818  CD2 LEU A 204     -10.985  10.800   7.580  1.00 30.24
ATOM   1819  HN  LEU A 204     -11.136   6.294   8.971  1.00 99.99
ATOM   1820  N   LEU A 205      -9.848   8.483  11.586  1.00 19.75
ATOM   1821  CA  LEU A 205      -9.814   8.315  13.032  1.00 18.57
ATOM   1822  C   LEU A 205     -10.079   9.639  13.748  1.00 21.89
ATOM   1823  O   LEU A 205      -9.929  10.725  13.181  1.00 23.41
ATOM   1824  CB  LEU A 205      -8.469   7.740  13.484  1.00 21.33
ATOM   1825  CG  LEU A 205      -8.105   6.412  12.816  1.00 20.09
ATOM   1826  CD1 LEU A 205      -6.738   5.921  13.250  1.00 23.84
ATOM   1827  CD2 LEU A 205      -9.176   5.375  13.119  1.00 21.94
ATOM   1828  HN  LEU A 205      -9.002   8.795  11.109  1.00 99.99
ATOM   1829  N   SER A 206     -10.484   9.524  15.014  1.00 21.05
ATOM   1830  CA  SER A 206     -10.904  10.665  15.831  1.00 19.81
ATOM   1831  C   SER A 206     -11.997  11.477  15.146  1.00 23.93
ATOM   1832  O   SER A 206     -11.982  12.710  15.167  1.00 23.10
ATOM   1833  CB  SER A 206      -9.719  11.566  16.183  1.00 22.82
ATOM   1834  OG  SER A 206      -8.757  10.858  16.940  1.00 26.52
ATOM   1835  HN  SER A 206     -10.502   8.595  15.434  1.00 99.99
ATOM   1836  HG  SER A 206      -8.021  11.418  17.159  1.00 99.99
ATOM   1837  N   GLU A 207     -12.960  10.786  14.530  1.00 18.86
ATOM   1838  CA  GLU A 207     -14.092  11.461  13.902  1.00 22.27
ATOM   1839  C   GLU A 207     -15.362  10.688  14.200  1.00 19.76
ATOM   1840  O   GLU A 207     -15.375   9.456  14.139  1.00 16.46
ATOM   1841  CB  GLU A 207     -13.916  11.605  12.374  1.00 25.91
ATOM   1842  CG  GLU A 207     -12.568  12.186  11.965  1.00 30.31
ATOM   1843  CD  GLU A 207     -12.665  13.244  10.882  1.00 41.72
ATOM   1844  OE1 GLU A 207     -13.764  13.805  10.692  1.00 37.15
ATOM   1845  OE2 GLU A 207     -11.636  13.520  10.227  1.00 44.41
ATOM   1846  HN  GLU A 207     -12.903   9.768  14.498  1.00 99.99
ATOM   1847  N   ARG A 208     -16.432  11.413  14.495  1.00 18.65
ATOM   1848  CA  ARG A 208     -17.722  10.812  14.804  1.00 20.77
ATOM   1849  C   ARG A 208     -18.697  11.112  13.668  1.00 19.52
ATOM   1850  O   ARG A 208     -18.905  12.278  13.309  1.00 19.10
ATOM   1851  CB  ARG A 208     -18.272  11.324  16.142  1.00 21.88
ATOM   1852  CG  ARG A 208     -19.593  10.650  16.518  1.00 22.92
ATOM   1853  CD  ARG A 208     -20.035  10.939  17.952  1.00 27.24
ATOM   1854  NE  ARG A 208     -19.078  10.433  18.932  1.00 29.49
ATOM   1855  CZ  ARG A 208     -19.058   9.190  19.401  1.00 30.13
ATOM   1856  NH1 ARG A 208     -19.936   8.283  19.000  1.00 24.37
ATOM   1857  NH2 ARG A 208     -18.137   8.851  20.306  1.00 30.28
ATOM   1858  HN  ARG A 208     -16.349  12.430  14.506  1.00 99.99
ATOM   1859  HE  ARG A 208     -18.373  11.082  19.282  1.00 99.99
ATOM   1860 1HH1 ARG A 208     -20.640   8.542  18.309  1.00 99.99
ATOM   1861 2HH1 ARG A 208     -19.921   7.329  19.360  1.00 99.99
ATOM   1862 1HH2 ARG A 208     -17.461   9.549  20.615  1.00 99.99
ATOM   1863 2HH2 ARG A 208     -18.122   7.897  20.666  1.00 99.99
ATOM   1864  N   VAL A 209     -19.273  10.063  13.085  1.00 17.20
ATOM   1865  CA  VAL A 209     -20.301  10.289  12.082  1.00 17.81
ATOM   1866  C   VAL A 209     -21.480  10.955  12.769  1.00 19.13
ATOM   1867  O   VAL A 209     -21.965  10.482  13.804  1.00 17.43
ATOM   1868  CB  VAL A 209     -20.702   8.979  11.388  1.00 15.87
ATOM   1869  CG1 VAL A 209     -21.911   9.221  10.496  1.00 17.33
ATOM   1870  CG2 VAL A 209     -19.533   8.453  10.533  1.00 13.24
ATOM   1871  HN  VAL A 209     -18.997   9.114  13.338  1.00 99.99
ATOM   1872  N   SER A 210     -21.931  12.074  12.209  1.00 19.50
ATOM   1873  CA  SER A 210     -22.866  12.949  12.896  1.00 22.65
ATOM   1874  C   SER A 210     -24.264  12.981  12.296  1.00 27.84
ATOM   1875  O   SER A 210     -25.158  13.571  12.913  1.00 29.00
ATOM   1876  CB  SER A 210     -22.311  14.380  12.925  1.00 23.25
ATOM   1877  OG  SER A 210     -21.933  14.770  11.613  1.00 24.81
ATOM   1878  HN  SER A 210     -21.612  12.324  11.273  1.00 99.99
ATOM   1879  HG  SER A 210     -21.590  15.656  11.631  1.00 99.99
ATOM   1880  N   ASN A 211     -24.493  12.383  11.129  1.00 21.70
ATOM   1881  CA  ASN A 211     -25.823  12.439  10.533  1.00 25.80
ATOM   1882  C   ASN A 211     -26.447  11.050  10.411  1.00 26.07
ATOM   1883  O   ASN A 211     -27.142  10.755   9.436  1.00 27.85
ATOM   1884  CB  ASN A 211     -25.798  13.169   9.180  1.00 25.50
ATOM   1885  CG  ASN A 211     -24.939  12.469   8.112  1.00 26.85
ATOM   1886  OD1 ASN A 211     -23.996  11.726   8.409  1.00 23.09
ATOM   1887  ND2 ASN A 211     -25.265  12.730   6.851  1.00 24.81
ATOM   1888  HN  ASN A 211     -23.740  11.887  10.653  1.00 99.99
ATOM   1889 1HD2 ASN A 211     -24.696  12.266   6.143  1.00 99.99
ATOM   1890 2HD2 ASN A 211     -26.043  13.343   6.606  1.00 99.99
ATOM   1891  N   LEU A 212     -26.249  10.198  11.433  1.00 26.31
ATOM   1892  CA  LEU A 212     -26.690   8.802  11.353  1.00 28.46
ATOM   1893  C   LEU A 212     -28.196   8.677  11.143  1.00 29.59
ATOM   1894  O   LEU A 212     -28.649   7.746  10.467  1.00 28.78
ATOM   1895  CB  LEU A 212     -26.291   8.032  12.615  1.00 27.60
ATOM   1896  CG  LEU A 212     -24.846   7.544  12.698  1.00 25.90
ATOM   1897  CD1 LEU A 212     -24.636   6.724  13.959  1.00 32.79
ATOM   1898  CD2 LEU A 212     -24.483   6.743  11.464  1.00 26.04
ATOM   1899  HN  LEU A 212     -25.784  10.529  12.278  1.00 99.99
ATOM   1900  N   GLU A 213     -28.986   9.595  11.714  1.00 31.83
ATOM   1901  CA  GLU A 213     -30.433   9.544  11.523  1.00 32.49
ATOM   1902  C   GLU A 213     -30.819   9.716  10.058  1.00 33.84
ATOM   1903  O   GLU A 213     -31.829   9.159   9.613  1.00 37.17
ATOM   1904  CB  GLU A 213     -31.101  10.657  12.323  1.00 99.99
ATOM   1905  CG  GLU A 213     -30.531  11.990  11.905  1.00 99.99
ATOM   1906  CD  GLU A 213     -29.165  12.188  12.561  1.00 99.99
ATOM   1907  OE1 GLU A 213     -28.158  11.776  11.928  1.00 99.99
ATOM   1908  OE2 GLU A 213     -29.144  12.750  13.689  1.00 99.99
ATOM   1909  HN  GLU A 213     -28.575  10.334  12.285  1.00 99.99
ATOM   1910  N   GLU A 214     -30.032  10.469   9.296  1.00 31.19
ATOM   1911  CA  GLU A 214     -30.354  10.796   7.916  1.00 30.04
ATOM   1912  C   GLU A 214     -29.828   9.771   6.919  1.00 27.58
ATOM   1913  O   GLU A 214     -30.039   9.940   5.712  1.00 28.15
ATOM   1914  CB  GLU A 214     -29.746  12.145   7.547  1.00 99.99
ATOM   1915  CG  GLU A 214     -30.390  13.231   8.375  1.00 99.99
ATOM   1916  CD  GLU A 214     -31.819  13.462   7.890  1.00 99.99
ATOM   1917  OE1 GLU A 214     -32.728  12.778   8.430  1.00 99.99
ATOM   1918  OE2 GLU A 214     -31.989  14.320   6.982  1.00 99.99
ATOM   1919  HN  GLU A 214     -29.167  10.832   9.696  1.00 99.99
ATOM   1920  N   LEU A 215     -29.146   8.705   7.391  1.00 27.08
ATOM   1921  CA  LEU A 215     -28.440   7.808   6.477  1.00 23.41
ATOM   1922  C   LEU A 215     -29.256   6.558   6.202  1.00 19.63
ATOM   1923  O   LEU A 215     -29.759   5.932   7.146  1.00 21.00
ATOM   1924  CB  LEU A 215     -27.081   7.402   7.056  1.00 21.35
ATOM   1925  CG  LEU A 215     -26.002   8.477   7.224  1.00 23.30
ATOM   1926  CD1 LEU A 215     -24.751   7.891   7.865  1.00 22.88
ATOM   1927  CD2 LEU A 215     -25.671   9.099   5.899  1.00 21.14
ATOM   1928  HN  LEU A 215     -29.123   8.524   8.395  1.00 99.99
ATOM   1929  N   PRO A 216     -29.408   6.169   4.938  1.00 20.61
ATOM   1930  CA  PRO A 216     -29.883   4.812   4.639  1.00 20.14
ATOM   1931  C   PRO A 216     -28.802   3.815   5.027  1.00 20.85
ATOM   1932  O   PRO A 216     -27.627   4.006   4.689  1.00 17.85
ATOM   1933  CB  PRO A 216     -30.112   4.838   3.122  1.00 23.05
ATOM   1934  CG  PRO A 216     -29.982   6.293   2.710  1.00 26.55
ATOM   1935  CD  PRO A 216     -29.097   6.933   3.724  1.00 22.16
ATOM   1936  N   LEU A 217     -29.200   2.754   5.729  1.00 18.86
ATOM   1937  CA  LEU A 217     -28.278   1.769   6.285  1.00 18.22
ATOM   1938  C   LEU A 217     -28.437   0.422   5.592  1.00 19.21
ATOM   1939  O   LEU A 217     -29.560  -0.008   5.297  1.00 18.18
ATOM   1940  CB  LEU A 217     -28.520   1.597   7.791  1.00 17.72
ATOM   1941  CG  LEU A 217     -28.383   2.869   8.631  1.00 20.01
ATOM   1942  CD1 LEU A 217     -28.740   2.602  10.092  1.00 20.40
ATOM   1943  CD2 LEU A 217     -26.980   3.428   8.507  1.00 20.41
ATOM   1944  HN  LEU A 217     -30.200   2.624   5.885  1.00 99.99
ATOM   1945  N   ASN A 218     -27.307  -0.245   5.331  1.00 14.82
ATOM   1946  CA  ASN A 218     -27.305  -1.597   4.764  1.00 14.91
ATOM   1947  C   ASN A 218     -28.025  -1.670   3.419  1.00 16.77
ATOM   1948  O   ASN A 218     -28.594  -2.708   3.067  1.00 18.71
ATOM   1949  CB  ASN A 218     -27.932  -2.602   5.734  1.00 19.20
ATOM   1950  CG  ASN A 218     -27.230  -2.643   7.072  1.00 17.04
ATOM   1951  OD1 ASN A 218     -26.021  -2.469   7.154  1.00 14.80
ATOM   1952  ND2 ASN A 218     -27.995  -2.871   8.138  1.00 18.36
ATOM   1953  HN  ASN A 218     -26.414   0.204   5.534  1.00 99.99
ATOM   1954 1HD2 ASN A 218     -27.521  -2.899   9.041  1.00 99.99
ATOM   1955 2HD2 ASN A 218     -29.002  -3.016   8.070  1.00 99.99
ATOM   1956  N   GLU A 219     -27.988  -0.596   2.638  1.00 14.92
ATOM   1957  CA  GLU A 219     -28.720  -0.561   1.377  1.00 16.46
ATOM   1958  C   GLU A 219     -27.926   0.238   0.357  1.00 13.73
ATOM   1959  O   GLU A 219     -27.526   1.373   0.635  1.00 15.56
ATOM   1960  CB  GLU A 219     -30.081   0.094   1.585  1.00 99.99
ATOM   1961  CG  GLU A 219     -31.101  -0.564   0.689  1.00 99.99
ATOM   1962  CD  GLU A 219     -30.744  -0.296  -0.771  1.00 99.99
ATOM   1963  OE1 GLU A 219     -29.989  -1.125  -1.343  1.00 99.99
ATOM   1964  OE2 GLU A 219     -31.232   0.739  -1.302  1.00 99.99
ATOM   1965  HN  GLU A 219     -27.440   0.215   2.924  1.00 99.99
ATOM   1966  N   TYR A 220     -27.714  -0.346  -0.821  1.00 13.33
ATOM   1967  CA  TYR A 220     -27.060   0.383  -1.896  1.00 12.56
ATOM   1968  C   TYR A 220     -27.870   1.614  -2.289  1.00 16.11
ATOM   1969  O   TYR A 220     -29.088   1.541  -2.467  1.00 13.52
ATOM   1970  CB  TYR A 220     -26.874  -0.515  -3.117  1.00 12.88
ATOM   1971  CG  TYR A 220     -26.521   0.267  -4.361  1.00 17.03
ATOM   1972  CD1 TYR A 220     -25.207   0.644  -4.611  1.00 15.30
ATOM   1973  CD2 TYR A 220     -27.505   0.655  -5.275  1.00 18.35
ATOM   1974  CE1 TYR A 220     -24.880   1.371  -5.731  1.00 16.92
ATOM   1975  CE2 TYR A 220     -27.185   1.387  -6.393  1.00 19.66
ATOM   1976  CZ  TYR A 220     -25.877   1.747  -6.617  1.00 18.88
ATOM   1977  OH  TYR A 220     -25.527   2.474  -7.726  1.00 21.37
ATOM   1978  HN  TYR A 220     -28.012  -1.310  -0.970  1.00 99.99
ATOM   1979  HH  TYR A 220     -24.623   2.723  -7.881  1.00 99.99
ATOM   1980  N   ARG A 221     -27.191   2.741  -2.426  1.00 13.19
ATOM   1981  CA  ARG A 221     -27.759   3.931  -3.055  1.00 14.34
ATOM   1982  C   ARG A 221     -26.744   4.482  -4.036  1.00 15.32
ATOM   1983  O   ARG A 221     -25.533   4.355  -3.826  1.00 13.69
ATOM   1984  CB  ARG A 221     -28.097   5.035  -2.039  1.00 16.94
ATOM   1985  CG  ARG A 221     -29.138   4.682  -1.018  1.00 21.21
ATOM   1986  CD  ARG A 221     -30.502   4.551  -1.664  1.00 25.21
ATOM   1987  NE  ARG A 221     -31.506   4.190  -0.673  1.00 31.70
ATOM   1988  CZ  ARG A 221     -32.203   5.068   0.035  1.00 42.04
ATOM   1989  NH1 ARG A 221     -32.092   6.372  -0.175  1.00 38.35
ATOM   1990  NH2 ARG A 221     -33.029   4.628   0.981  1.00 51.92
ATOM   1991  HN  ARG A 221     -26.233   2.781  -2.079  1.00 99.99
ATOM   1992  HE  ARG A 221     -31.684   3.199  -0.513  1.00 99.99
ATOM   1993 1HH1 ARG A 221     -31.459   6.709  -0.900  1.00 99.99
ATOM   1994 2HH1 ARG A 221     -32.628   7.047   0.370  1.00 99.99
ATOM   1995 1HH2 ARG A 221     -33.114   3.625   1.143  1.00 99.99
ATOM   1996 2HH2 ARG A 221     -33.565   5.303   1.526  1.00 99.99
ATOM   1997  N   GLU A 222     -27.240   5.121  -5.112  1.00 14.75
ATOM   1998  CA  GLU A 222     -26.328   5.751  -6.048  1.00 17.71
ATOM   1999  C   GLU A 222     -25.468   6.809  -5.368  1.00 15.30
ATOM   2000  O   GLU A 222     -24.309   7.000  -5.745  1.00 11.82
ATOM   2001  CB  GLU A 222     -27.116   6.424  -7.167  1.00 99.99
ATOM   2002  CG  GLU A 222     -26.348   6.315  -8.461  1.00 99.99
ATOM   2003  CD  GLU A 222     -25.049   7.110  -8.350  1.00 99.99
ATOM   2004  OE1 GLU A 222     -24.034   6.501  -7.920  1.00 99.99
ATOM   2005  OE2 GLU A 222     -25.083   8.322  -8.697  1.00 99.99
ATOM   2006  HN  GLU A 222     -28.247   5.162  -5.268  1.00 99.99
ATOM   2007  N   TYR A 223     -26.001   7.482  -4.355  1.00 14.07
ATOM   2008  CA  TYR A 223     -25.254   8.525  -3.663  1.00 13.48
ATOM   2009  C   TYR A 223     -25.772   8.684  -2.244  1.00 16.61
ATOM   2010  O   TYR A 223     -26.965   8.924  -2.048  1.00 16.72
ATOM   2011  CB  TYR A 223     -25.363   9.863  -4.410  1.00 15.34
ATOM   2012  CG  TYR A 223     -24.634  10.964  -3.698  1.00 15.51
ATOM   2013  CD1 TYR A 223     -25.284  11.743  -2.753  1.00 17.26
ATOM   2014  CD2 TYR A 223     -23.300  11.220  -3.954  1.00 17.30
ATOM   2015  CE1 TYR A 223     -24.637  12.746  -2.094  1.00 17.73
ATOM   2016  CE2 TYR A 223     -22.639  12.241  -3.285  1.00 17.88
ATOM   2017  CZ  TYR A 223     -23.318  12.981  -2.347  1.00 19.83
ATOM   2018  OH  TYR A 223     -22.693  14.001  -1.665  1.00 25.23
ATOM   2019  HN  TYR A 223     -26.952   7.265  -4.055  1.00 99.99
ATOM   2020  HH  TYR A 223     -21.774  14.165  -1.841  1.00 99.99
ATOM   2021  N   ILE A 224     -24.865   8.571  -1.268  1.00 13.70
ATOM   2022  CA  ILE A 224     -25.107   8.859   0.148  1.00 14.90
ATOM   2023  C   ILE A 224     -23.983   9.775   0.624  1.00 15.15
ATOM   2024  O   ILE A 224     -22.813   9.536   0.307  1.00 13.96
ATOM   2025  CB  ILE A 224     -25.125   7.574   1.013  1.00 12.01
ATOM   2026  CG1 ILE A 224     -26.151   6.571   0.482  1.00 14.97
ATOM   2027  CG2 ILE A 224     -25.411   7.905   2.498  1.00 13.18
ATOM   2028  CD1 ILE A 224     -26.075   5.177   1.170  1.00 12.76
ATOM   2029  HN  ILE A 224     -23.930   8.259  -1.530  1.00 99.99
ATOM   2030  N   LYS A 225     -24.322  10.823   1.379  1.00 13.66
ATOM   2031  CA  LYS A 225     -23.309  11.714   1.952  1.00 14.99
ATOM   2032  C   LYS A 225     -23.217  11.444   3.447  1.00 17.23
ATOM   2033  O   LYS A 225     -24.189  11.654   4.183  1.00 18.38
ATOM   2034  CB  LYS A 225     -23.702  13.168   1.713  1.00 99.99
ATOM   2035  CG  LYS A 225     -22.538  14.079   2.086  1.00 99.99
ATOM   2036  CD  LYS A 225     -21.511  14.078   0.958  1.00 99.99
ATOM   2037  CE  LYS A 225     -20.301  14.910   1.372  1.00 99.99
ATOM   2038  NZ  LYS A 225     -19.376  15.029   0.236  1.00 99.99
ATOM   2039  HN  LYS A 225     -25.308  11.008   1.561  1.00 99.99
ATOM   2040  N   VAL A 226     -22.059  10.961   3.888  1.00 15.87
ATOM   2041  CA  VAL A 226     -21.773  10.754   5.302  1.00 15.45
ATOM   2042  C   VAL A 226     -21.062  11.998   5.819  1.00 17.97
ATOM   2043  O   VAL A 226     -20.128  12.484   5.176  1.00 18.85
ATOM   2044  CB  VAL A 226     -20.910   9.489   5.500  1.00 14.73
ATOM   2045  CG1 VAL A 226     -20.492   9.352   6.937  1.00 13.65
ATOM   2046  CG2 VAL A 226     -21.695   8.239   5.057  1.00 11.62
ATOM   2047  HN  VAL A 226     -21.338  10.725   3.206  1.00 99.99
ATOM   2048  N   GLN A 227     -21.493  12.517   6.975  1.00 20.05
ATOM   2049  CA  GLN A 227     -20.878  13.698   7.580  1.00 23.12
ATOM   2050  C   GLN A 227     -20.314  13.366   8.952  1.00 18.49
ATOM   2051  O   GLN A 227     -20.865  12.533   9.671  1.00 19.48
ATOM   2052  CB  GLN A 227     -21.877  14.845   7.752  1.00 24.61
ATOM   2053  CG  GLN A 227     -22.611  15.242   6.504  1.00 32.26
ATOM   2054  CD  GLN A 227     -23.460  16.485   6.709  1.00 41.92
ATOM   2055  OE1 GLN A 227     -24.240  16.572   7.663  1.00 41.47
ATOM   2056  NE2 GLN A 227     -23.304  17.460   5.817  1.00 57.10
ATOM   2057  HN  GLN A 227     -22.278  12.073   7.451  1.00 99.99
ATOM   2058 1HE2 GLN A 227     -22.660  17.388   5.029  1.00 99.99
ATOM   2059 2HE2 GLN A 227     -23.874  18.295   5.955  1.00 99.99
ATOM   2060  N   THR A 228     -19.216  14.035   9.318  1.00 21.85
ATOM   2061  CA  THR A 228     -18.628  13.885  10.644  1.00 20.11
ATOM   2062  C   THR A 228     -18.707  15.184  11.441  1.00 23.98
ATOM   2063  O   THR A 228     -18.887  16.276  10.892  1.00 23.67
ATOM   2064  CB  THR A 228     -17.164  13.426  10.576  1.00 24.58
ATOM   2065  OG1 THR A 228     -16.318  14.523  10.208  1.00 27.12
ATOM   2066  CG2 THR A 228     -17.000  12.274   9.571  1.00 21.50
ATOM   2067  HN  THR A 228     -18.777  14.669   8.650  1.00 99.99
ATOM   2068  HG1 THR A 228     -15.412  14.239  10.166  1.00 99.99
ATOM   2069  N   ASP A 229     -18.548  15.047  12.762  1.00 23.66
ATOM   2070  CA  ASP A 229     -18.560  16.216  13.639  1.00 28.41
ATOM   2071  C   ASP A 229     -17.444  17.209  13.317  1.00 30.19
ATOM   2072  O   ASP A 229     -17.585  18.400  13.623  1.00 30.17
ATOM   2073  CB  ASP A 229     -18.480  15.776  15.108  1.00 26.15
ATOM   2074  CG  ASP A 229     -17.159  15.053  15.459  1.00 31.55
ATOM   2075  OD1 ASP A 229     -16.512  14.458  14.561  1.00 26.92
ATOM   2076  OD2 ASP A 229     -16.779  15.067  16.656  1.00 35.34
ATOM   2077  HN  ASP A 229     -18.417  14.118  13.161  1.00 99.99
ATOM   2078  N   LYS A 230     -16.350  16.763  12.702  1.00 27.10
ATOM   2079  CA  LYS A 230     -15.282  17.669  12.296  1.00 29.13
ATOM   2080  C   LYS A 230     -15.509  18.267  10.903  1.00 33.41
ATOM   2081  O   LYS A 230     -14.603  18.910  10.362  1.00 31.43
ATOM   2082  CB  LYS A 230     -13.952  16.923  12.267  1.00 99.99
ATOM   2083  CG  LYS A 230     -13.247  17.087  13.608  1.00 99.99
ATOM   2084  CD  LYS A 230     -13.910  16.186  14.645  1.00 99.99
ATOM   2085  CE  LYS A 230     -13.340  16.493  16.026  1.00 99.99
ATOM   2086  NZ  LYS A 230     -14.062  15.712  17.040  1.00 99.99
ATOM   2087  HN  LYS A 230     -16.257  15.765  12.511  1.00 99.99
ATOM   2088  N   GLY A 231     -16.691  18.076  10.316  1.00 25.59
ATOM   2089  CA  GLY A 231     -16.985  18.635   9.013  1.00 28.92
ATOM   2090  C   GLY A 231     -16.454  17.860   7.823  1.00 27.98
ATOM   2091  O   GLY A 231     -16.589  18.330   6.690  1.00 23.99
ATOM   2092  HN  GLY A 231     -17.403  17.525  10.795  1.00 99.99
ATOM   2093  N   THR A 232     -15.848  16.693   8.034  1.00 26.80
ATOM   2094  CA  THR A 232     -15.462  15.850   6.910  1.00 24.34
ATOM   2095  C   THR A 232     -16.712  15.284   6.246  1.00 24.26
ATOM   2096  O   THR A 232     -17.684  14.935   6.920  1.00 24.07
ATOM   2097  CB  THR A 232     -14.552  14.707   7.381  1.00 25.76
ATOM   2098  OG1 THR A 232     -13.494  15.241   8.181  1.00 29.48
ATOM   2099  CG2 THR A 232     -13.941  13.987   6.198  1.00 24.63
ATOM   2100  HN  THR A 232     -15.653  16.388   8.988  1.00 99.99
ATOM   2101  HG1 THR A 232     -13.877  15.693   8.923  1.00 99.99
ATOM   2102  N   GLU A 233     -16.689  15.197   4.916  1.00 22.42
ATOM   2103  CA  GLU A 233     -17.802  14.658   4.147  1.00 21.95
ATOM   2104  C   GLU A 233     -17.279  13.536   3.265  1.00 21.04
ATOM   2105  O   GLU A 233     -16.287  13.719   2.559  1.00 19.04
ATOM   2106  CB  GLU A 233     -18.476  15.750   3.295  1.00 24.99
ATOM   2107  CG  GLU A 233     -19.361  16.704   4.103  1.00 30.95
ATOM   2108  CD  GLU A 233     -19.920  17.867   3.273  1.00 41.40
ATOM   2109  OE1 GLU A 233     -19.181  18.425   2.435  1.00 38.68
ATOM   2110  OE2 GLU A 233     -21.103  18.220   3.461  1.00 47.27
ATOM   2111  HN  GLU A 233     -15.860  15.520   4.418  1.00 99.99
ATOM   2112  N   VAL A 234     -17.939  12.379   3.316  1.00 19.31
ATOM   2113  CA  VAL A 234     -17.556  11.219   2.520  1.00 16.64
ATOM   2114  C   VAL A 234     -18.768  10.791   1.705  1.00 16.97
ATOM   2115  O   VAL A 234     -19.822  10.489   2.277  1.00 16.95
ATOM   2116  CB  VAL A 234     -17.074  10.050   3.400  1.00 18.15
ATOM   2117  CG1 VAL A 234     -16.621   8.884   2.533  1.00 17.56
ATOM   2118  CG2 VAL A 234     -15.951  10.487   4.317  1.00 21.36
ATOM   2119  HN  VAL A 234     -18.745  12.302   3.937  1.00 99.99
ATOM   2120  N   ALA A 235     -18.620  10.749   0.386  1.00 13.18
ATOM   2121  CA  ALA A 235     -19.668  10.203  -0.476  1.00 14.87
ATOM   2122  C   ALA A 235     -19.498   8.691  -0.617  1.00 14.63
ATOM   2123  O   ALA A 235     -18.374   8.191  -0.728  1.00 15.58
ATOM   2124  CB  ALA A 235     -19.626  10.867  -1.853  1.00 15.19
ATOM   2125  HN  ALA A 235     -17.760  11.104  -0.033  1.00 99.99
ATOM   2126  N   THR A 236     -20.613   7.953  -0.606  1.00 11.03
ATOM   2127  CA  THR A 236     -20.510   6.500  -0.606  1.00 12.13
ATOM   2128  C   THR A 236     -21.755   5.907  -1.259  1.00 12.51
ATOM   2129  O   THR A 236     -22.736   6.606  -1.538  1.00 13.36
ATOM   2130  CB  THR A 236     -20.293   5.978   0.837  1.00 12.27
ATOM   2131  OG1 THR A 236     -19.972   4.572   0.835  1.00 13.27
ATOM   2132  CG2 THR A 236     -21.527   6.227   1.683  1.00 11.00
ATOM   2133  HN  THR A 236     -21.528   8.404  -0.598  1.00 99.99
ATOM   2134  HG1 THR A 236     -19.199   4.416   0.305  1.00 99.99
ATOM   2135  N   ASN A 237     -21.700   4.598  -1.529  1.00 10.79
ATOM   2136  CA  ASN A 237     -22.890   3.871  -1.965  1.00 10.42
ATOM   2137  C   ASN A 237     -23.558   3.098  -0.839  1.00 11.38
ATOM   2138  O   ASN A 237     -24.710   2.683  -0.996  1.00 11.95
ATOM   2139  CB  ASN A 237     -22.553   2.877  -3.091  1.00 12.86
ATOM   2140  CG  ASN A 237     -21.980   3.551  -4.322  1.00 13.20
ATOM   2141  OD1 ASN A 237     -20.874   3.234  -4.740  1.00 12.08
ATOM   2142  ND2 ASN A 237     -22.739   4.481  -4.925  1.00 13.98
ATOM   2143  HN  ASN A 237     -20.815   4.101  -1.429  1.00 99.99
ATOM   2144 1HD2 ASN A 237     -22.353   4.935  -5.753  1.00 99.99
ATOM   2145 2HD2 ASN A 237     -23.661   4.745  -4.577  1.00 99.99
ATOM   2146  N   LEU A 238     -22.869   2.867   0.276  1.00 10.46
ATOM   2147  CA  LEU A 238     -23.347   1.909   1.269  1.00 10.44
ATOM   2148  C   LEU A 238     -22.810   2.307   2.632  1.00 10.68
ATOM   2149  O   LEU A 238     -21.627   2.614   2.751  1.00 10.83
ATOM   2150  CB  LEU A 238     -22.875   0.496   0.918  1.00 10.36
ATOM   2151  CG  LEU A 238     -23.329  -0.614   1.869  1.00 10.70
ATOM   2152  CD1 LEU A 238     -24.840  -0.838   1.809  1.00 12.22
ATOM   2153  CD2 LEU A 238     -22.613  -1.884   1.515  1.00 11.47
ATOM   2154  HN  LEU A 238     -21.995   3.366   0.439  1.00 99.99
ATOM   2155  N   VAL A 239     -23.658   2.274   3.658  1.00 10.72
ATOM   2156  CA  VAL A 239     -23.244   2.562   5.028  1.00 10.95
ATOM   2157  C   VAL A 239     -23.560   1.350   5.898  1.00 11.00
ATOM   2158  O   VAL A 239     -24.710   0.883   5.928  1.00 11.42
ATOM   2159  CB  VAL A 239     -23.950   3.809   5.594  1.00 11.65
ATOM   2160  CG1 VAL A 239     -23.461   4.072   7.021  1.00 12.12
ATOM   2161  CG2 VAL A 239     -23.711   5.007   4.726  1.00 12.96
ATOM   2162  HN  VAL A 239     -24.634   2.038   3.480  1.00 99.99
ATOM   2163  N   ILE A 240     -22.552   0.869   6.632  1.00 11.12
ATOM   2164  CA  ILE A 240     -22.679  -0.244   7.572  1.00 11.18
ATOM   2165  C   ILE A 240     -22.272   0.221   8.963  1.00 11.45
ATOM   2166  O   ILE A 240     -21.179   0.764   9.142  1.00 12.07
ATOM   2167  CB  ILE A 240     -21.797  -1.429   7.156  1.00 11.14
ATOM   2168  CG1 ILE A 240     -22.099  -1.831   5.711  1.00 10.89
ATOM   2169  CG2 ILE A 240     -21.979  -2.597   8.133  1.00 11.21
ATOM   2170  CD1 ILE A 240     -21.058  -2.841   5.149  1.00 10.86
ATOM   2171  HN  ILE A 240     -21.636   1.306   6.530  1.00 99.99
ATOM   2172  N   LEU A 241     -23.129  -0.026   9.944  1.00 11.90
ATOM   2173  CA  LEU A 241     -22.898   0.399  11.318  1.00 11.78
ATOM   2174  C   LEU A 241     -22.296  -0.744  12.120  1.00 12.95
ATOM   2175  O   LEU A 241     -22.912  -1.813  12.244  1.00 14.32
ATOM   2176  CB  LEU A 241     -24.202   0.845  11.975  1.00 15.74
ATOM   2177  CG  LEU A 241     -24.959   1.994  11.332  1.00 16.36
ATOM   2178  CD1 LEU A 241     -25.990   2.461  12.361  1.00 20.96
ATOM   2179  CD2 LEU A 241     -24.027   3.122  10.955  1.00 14.67
ATOM   2180  HN  LEU A 241     -23.986  -0.535   9.728  1.00 99.99
ATOM   2181  N   CYS A 242     -21.102  -0.514  12.669  1.00 12.43
ATOM   2182  CA  CYS A 242     -20.528  -1.371  13.694  1.00 12.29
ATOM   2183  C   CYS A 242     -20.269  -0.540  14.946  1.00 13.22
ATOM   2184  O   CYS A 242     -19.146  -0.504  15.456  1.00 12.74
ATOM   2185  CB  CYS A 242     -19.236  -2.015  13.194  1.00 12.28
ATOM   2186  SG  CYS A 242     -19.511  -3.040  11.698  1.00 18.00
ATOM   2187  HN  CYS A 242     -20.569   0.298  12.356  1.00 99.99
ATOM   2188  N   THR A 243     -21.317   0.115  15.449  1.00 12.60
ATOM   2189  CA  THR A 243     -21.183   1.186  16.429  1.00 13.54
ATOM   2190  C   THR A 243     -21.313   0.706  17.864  1.00 15.51
ATOM   2191  O   THR A 243     -21.237   1.533  18.777  1.00 15.09
ATOM   2192  CB  THR A 243     -22.219   2.279  16.148  1.00 14.03
ATOM   2193  OG1 THR A 243     -23.480   1.664  15.843  1.00 15.44
ATOM   2194  CG2 THR A 243     -21.783   3.125  14.949  1.00 14.65
ATOM   2195  HN  THR A 243     -22.252  -0.145  15.134  1.00 99.99
ATOM   2196  HG1 THR A 243     -24.122   2.342  15.669  1.00 99.99
ATOM   2197  N   GLY A 244     -21.467  -0.586  18.103  1.00 13.05
ATOM   2198  CA  GLY A 244     -21.439  -1.119  19.451  1.00 14.79
ATOM   2199  C   GLY A 244     -22.689  -1.903  19.793  1.00 14.93
ATOM   2200  O   GLY A 244     -23.697  -1.887  19.081  1.00 15.07
ATOM   2201  HN  GLY A 244     -21.609  -1.223  17.319  1.00 99.99
ATOM   2202  N   ILE A 245     -22.618  -2.591  20.929  1.00 15.80
ATOM   2203  CA  ILE A 245     -23.695  -3.457  21.369  1.00 17.13
ATOM   2204  C   ILE A 245     -24.090  -3.090  22.794  1.00 20.85
ATOM   2205  O   ILE A 245     -23.391  -2.349  23.487  1.00 19.72
ATOM   2206  CB  ILE A 245     -23.307  -4.951  21.272  1.00 18.50
ATOM   2207  CG1 ILE A 245     -22.153  -5.299  22.213  1.00 20.84
ATOM   2208  CG2 ILE A 245     -22.927  -5.308  19.835  1.00 17.72
ATOM   2209  CD1 ILE A 245     -21.807  -6.804  22.192  1.00 25.22
ATOM   2210  HN  ILE A 245     -21.782  -2.507  21.507  1.00 99.99
ATOM   2211  N   LYS A 246     -25.252  -3.595  23.201  1.00 17.75
ATOM   2212  CA  LYS A 246     -25.809  -3.427  24.536  1.00 21.43
ATOM   2213  C   LYS A 246     -26.209  -4.799  25.051  1.00 23.64
ATOM   2214  O   LYS A 246     -26.766  -5.608  24.305  1.00 19.57
ATOM   2215  CB  LYS A 246     -27.028  -2.513  24.478  1.00 99.99
ATOM   2216  CG  LYS A 246     -26.601  -1.122  24.024  1.00 99.99
ATOM   2217  CD  LYS A 246     -27.824  -0.215  23.943  1.00 99.99
ATOM   2218  CE  LYS A 246     -28.290   0.139  25.352  1.00 99.99
ATOM   2219  NZ  LYS A 246     -29.376   1.126  25.275  1.00 99.99
ATOM   2220  HN  LYS A 246     -25.792  -4.140  22.529  1.00 99.99
ATOM   2221  N   ILE A 247     -25.934  -5.067  26.330  1.00 24.45
ATOM   2222  CA  ILE A 247     -26.395  -6.325  26.903  1.00 23.85
ATOM   2223  C   ILE A 247     -27.910  -6.379  26.783  1.00 22.98
ATOM   2224  O   ILE A 247     -28.604  -5.377  26.992  1.00 23.05
ATOM   2225  CB  ILE A 247     -25.924  -6.465  28.358  1.00 26.54
ATOM   2226  CG1 ILE A 247     -24.436  -6.804  28.382  1.00 29.38
ATOM   2227  CG2 ILE A 247     -26.701  -7.549  29.066  1.00 25.67
ATOM   2228  CD1 ILE A 247     -23.819  -6.742  29.756  1.00 37.43
ATOM   2229  HN  ILE A 247     -25.409  -4.401  26.897  1.00 99.99
ATOM   2230  N   ASN A 248     -28.434  -7.536  26.382  1.00 23.23
ATOM   2231  CA  ASN A 248     -29.870  -7.672  26.158  1.00 23.59
ATOM   2232  C   ASN A 248     -30.519  -8.056  27.484  1.00 28.38
ATOM   2233  O   ASN A 248     -30.561  -9.235  27.856  1.00 24.05
ATOM   2234  CB  ASN A 248     -30.158  -8.700  25.073  1.00 26.09
ATOM   2235  CG  ASN A 248     -31.599  -8.697  24.649  1.00 26.11
ATOM   2236  OD1 ASN A 248     -32.456  -8.142  25.336  1.00 30.88
ATOM   2237  ND2 ASN A 248     -31.879  -9.306  23.506  1.00 28.52
ATOM   2238  HN  ASN A 248     -27.823  -8.338  26.229  1.00 99.99
ATOM   2239 1HD2 ASN A 248     -32.858  -9.304  23.218  1.00 99.99
ATOM   2240 2HD2 ASN A 248     -31.169  -9.766  22.937  1.00 99.99
ATOM   2241  N   SER A 249     -31.033  -7.059  28.202  1.00 27.81
ATOM   2242  CA  SER A 249     -31.620  -7.275  29.519  1.00 31.21
ATOM   2243  C   SER A 249     -33.142  -7.300  29.495  1.00 32.42
ATOM   2244  O   SER A 249     -33.760  -7.253  30.562  1.00 36.52
ATOM   2245  CB  SER A 249     -31.146  -6.195  30.490  1.00 35.07
ATOM   2246  OG  SER A 249     -31.716  -4.937  30.152  1.00 36.01
ATOM   2247  HN  SER A 249     -31.015  -6.114  27.818  1.00 99.99
ATOM   2248  HG  SER A 249     -31.421  -4.265  30.756  1.00 99.99
ATOM   2249  N   SER A 250     -33.761  -7.398  28.314  1.00 30.85
ATOM   2250  CA  SER A 250     -35.210  -7.236  28.229  1.00 34.13
ATOM   2251  C   SER A 250     -35.932  -8.268  29.082  1.00 35.19
ATOM   2252  O   SER A 250     -36.860  -7.932  29.826  1.00 40.80
ATOM   2253  CB  SER A 250     -35.679  -7.311  26.773  1.00 30.68
ATOM   2254  OG  SER A 250     -35.292  -8.506  26.130  1.00 33.28
ATOM   2255  HN  SER A 250     -33.220  -7.586  27.470  1.00 99.99
ATOM   2256  HG  SER A 250     -35.583  -8.553  25.227  1.00 99.99
ATOM   2257  N   ALA A 251     -35.489  -9.525  29.019  1.00 35.46
ATOM   2258  CA  ALA A 251     -36.211 -10.606  29.688  1.00 35.66
ATOM   2259  C   ALA A 251     -36.192 -10.478  31.207  1.00 35.10
ATOM   2260  O   ALA A 251     -37.092 -10.986  31.878  1.00 35.00
ATOM   2261  CB  ALA A 251     -35.623 -11.955  29.268  1.00 32.95
ATOM   2262  HN  ALA A 251     -34.637  -9.734  28.498  1.00 99.99
ATOM   2263  N   TYR A 252     -35.192  -9.818  31.775  1.00 37.47
ATOM   2264  CA  TYR A 252     -34.986  -9.909  33.209  1.00 40.33
ATOM   2265  C   TYR A 252     -34.780  -8.577  33.922  1.00 40.65
ATOM   2266  O   TYR A 252     -34.557  -8.588  35.140  1.00 37.32
ATOM   2267  CB  TYR A 252     -33.783 -10.822  33.501  1.00 37.03
ATOM   2268  CG  TYR A 252     -32.466 -10.312  32.943  1.00 37.03
ATOM   2269  CD1 TYR A 252     -31.750  -9.322  33.606  1.00 36.39
ATOM   2270  CD2 TYR A 252     -31.933 -10.824  31.759  1.00 33.66
ATOM   2271  CE1 TYR A 252     -30.561  -8.852  33.115  1.00 35.48
ATOM   2272  CE2 TYR A 252     -30.734 -10.351  31.258  1.00 32.90
ATOM   2273  CZ  TYR A 252     -30.053  -9.363  31.946  1.00 34.52
ATOM   2274  OH  TYR A 252     -28.857  -8.871  31.490  1.00 33.10
ATOM   2275  HN  TYR A 252     -34.568  -9.247  31.205  1.00 99.99
ATOM   2276  HH  TYR A 252     -28.389  -8.192  31.963  1.00 99.99
ATOM   2277  N   ARG A 253     -34.837  -7.436  33.220  1.00 40.17
ATOM   2278  CA  ARG A 253     -34.391  -6.187  33.840  1.00 38.40
ATOM   2279  C   ARG A 253     -35.287  -5.802  35.015  1.00 40.24
ATOM   2280  O   ARG A 253     -34.787  -5.477  36.096  1.00 41.31
ATOM   2281  CB  ARG A 253     -34.428  -5.058  32.816  1.00 99.99
ATOM   2282  CG  ARG A 253     -33.399  -3.997  33.191  1.00 99.99
ATOM   2283  CD  ARG A 253     -33.487  -2.833  32.209  1.00 99.99
ATOM   2284  NE  ARG A 253     -33.410  -3.311  30.811  1.00 99.99
ATOM   2285  CZ  ARG A 253     -34.115  -2.771  29.820  1.00 99.99
ATOM   2286  NH1 ARG A 253     -34.945  -1.752  30.020  1.00 99.99
ATOM   2287  NH2 ARG A 253     -33.968  -3.280  28.600  1.00 99.99
ATOM   2288  HN  ARG A 253     -35.188  -7.438  32.262  1.00 99.99
ATOM   2289  N   LYS A 254     -36.610  -5.854  34.835  1.00 35.55
ATOM   2290  CA  LYS A 254     -37.517  -5.496  35.922  1.00 44.19
ATOM   2291  C   LYS A 254     -37.309  -6.416  37.120  1.00 45.93
ATOM   2292  O   LYS A 254     -36.983  -5.962  38.223  1.00 43.57
ATOM   2293  CB  LYS A 254     -38.963  -5.621  35.454  1.00 99.99
ATOM   2294  CG  LYS A 254     -39.900  -5.151  36.561  1.00 99.99
ATOM   2295  CD  LYS A 254     -41.273  -4.850  35.971  1.00 99.99
ATOM   2296  CE  LYS A 254     -42.298  -4.744  37.097  1.00 99.99
ATOM   2297  NZ  LYS A 254     -42.443  -3.337  37.497  1.00 99.99
ATOM   2298  HN  LYS A 254     -36.988  -6.145  33.934  1.00 99.99
ATOM   2299  N   ALA A 255     -37.440  -7.726  36.899  1.00 42.46
ATOM   2300  CA  ALA A 255     -37.423  -8.682  37.998  1.00 42.85
ATOM   2301  C   ALA A 255     -36.142  -8.579  38.818  1.00 46.99
ATOM   2302  O   ALA A 255     -36.171  -8.715  40.048  1.00 50.65
ATOM   2303  CB  ALA A 255     -37.605 -10.096  37.448  1.00 43.07
ATOM   2304  HN  ALA A 255     -37.554  -8.064  35.943  1.00 99.99
ATOM   2305  N   PHE A 256     -35.011  -8.318  38.166  1.00 45.05
ATOM   2306  CA  PHE A 256     -33.713  -8.354  38.830  1.00 47.44
ATOM   2307  C   PHE A 256     -33.057  -6.979  38.900  1.00 47.63
ATOM   2308  O   PHE A 256     -31.828  -6.886  38.975  1.00 49.94
ATOM   2309  CB  PHE A 256     -32.781  -9.341  38.129  1.00 47.09
ATOM   2310  CG  PHE A 256     -33.290 -10.756  38.107  1.00 45.68
ATOM   2311  CD1 PHE A 256     -34.238 -11.150  37.180  1.00 41.96
ATOM   2312  CD2 PHE A 256     -32.812 -11.694  39.011  1.00 46.34
ATOM   2313  CE1 PHE A 256     -34.707 -12.449  37.157  1.00 44.04
ATOM   2314  CE2 PHE A 256     -33.276 -13.000  38.984  1.00 42.03
ATOM   2315  CZ  PHE A 256     -34.225 -13.371  38.055  1.00 38.23
ATOM   2316  HN  PHE A 256     -35.053  -8.086  37.174  1.00 99.99
ATOM   2317  N   GLU A 257     -33.864  -5.911  38.889  1.00 48.30
ATOM   2318  CA  GLU A 257     -33.318  -4.553  38.840  1.00 49.29
ATOM   2319  C   GLU A 257     -32.281  -4.313  39.934  1.00 55.82
ATOM   2320  O   GLU A 257     -31.228  -3.719  39.675  1.00 54.22
ATOM   2321  CB  GLU A 257     -34.440  -3.536  39.022  1.00 99.99
ATOM   2322  CG  GLU A 257     -34.034  -2.221  38.403  1.00 99.99
ATOM   2323  CD  GLU A 257     -33.213  -1.417  39.408  1.00 99.99
ATOM   2324  OE1 GLU A 257     -31.966  -1.585  39.399  1.00 99.99
ATOM   2325  OE2 GLU A 257     -33.843  -0.639  40.176  1.00 99.99
ATOM   2326  HN  GLU A 257     -34.875  -6.045  38.915  1.00 99.99
ATOM   2327  N   SER A 258     -32.536  -4.801  41.152  1.00 52.80
ATOM   2328  CA  SER A 258     -31.586  -4.597  42.241  1.00 54.74
ATOM   2329  C   SER A 258     -30.273  -5.344  42.040  1.00 58.21
ATOM   2330  O   SER A 258     -29.288  -5.025  42.713  1.00 53.19
ATOM   2331  CB  SER A 258     -32.211  -5.024  43.568  1.00 57.40
ATOM   2332  OG  SER A 258     -31.881  -6.367  43.877  1.00 56.82
ATOM   2333  HN  SER A 258     -33.399  -5.318  41.321  1.00 99.99
ATOM   2334  HG  SER A 258     -32.270  -6.633  44.702  1.00 99.99
ATOM   2335  N   ARG A 259     -30.223  -6.312  41.128  1.00 58.01
ATOM   2336  CA  ARG A 259     -29.063  -7.180  40.974  1.00 60.51
ATOM   2337  C   ARG A 259     -28.210  -6.843  39.760  1.00 55.42
ATOM   2338  O   ARG A 259     -27.176  -7.492  39.542  1.00 48.46
ATOM   2339  CB  ARG A 259     -29.523  -8.636  40.889  1.00 58.65
ATOM   2340  CG  ARG A 259     -30.424  -9.026  42.036  1.00 55.56
ATOM   2341  CD  ARG A 259     -29.699  -8.866  43.360  1.00 55.45
ATOM   2342  NE  ARG A 259     -30.501  -9.382  44.458  1.00 55.36
ATOM   2343  CZ  ARG A 259     -30.071  -9.512  45.705  1.00 54.81
ATOM   2344  NH1 ARG A 259     -28.842  -9.165  46.054  1.00 53.73
ATOM   2345  NH2 ARG A 259     -30.895 -10.006  46.624  1.00 50.92
ATOM   2346  HN  ARG A 259     -31.026  -6.451  40.515  1.00 99.99
ATOM   2347  HE  ARG A 259     -31.460  -9.663  44.255  1.00 99.99
ATOM   2348 1HH1 ARG A 259     -28.210  -8.786  45.349  1.00 99.99
ATOM   2349 2HH1 ARG A 259     -28.511  -9.265  47.014  1.00 99.99
ATOM   2350 1HH2 ARG A 259     -31.842 -10.273  46.355  1.00 99.99
ATOM   2351 2HH2 ARG A 259     -30.564 -10.106  47.584  1.00 99.99
ATOM   2352  N   LEU A 260     -28.603  -5.833  38.989  1.00 56.65
ATOM   2353  CA  LEU A 260     -27.966  -5.517  37.720  1.00 53.48
ATOM   2354  C   LEU A 260     -26.735  -4.647  37.918  1.00 54.41
ATOM   2355  O   LEU A 260     -26.760  -3.672  38.673  1.00 55.19
ATOM   2356  CB  LEU A 260     -28.959  -4.800  36.814  1.00 46.02
ATOM   2357  CG  LEU A 260     -30.254  -5.541  36.514  1.00 47.01
ATOM   2358  CD1 LEU A 260     -31.200  -4.685  35.697  1.00 46.90
ATOM   2359  CD2 LEU A 260     -29.939  -6.830  35.795  1.00 48.35
ATOM   2360  HN  LEU A 260     -29.384  -5.256  39.301  1.00 99.99
ATOM   2361  N   ALA A 261     -25.649  -5.011  37.242  1.00 50.81
ATOM   2362  CA  ALA A 261     -24.503  -4.123  37.166  1.00 53.49
ATOM   2363  C   ALA A 261     -24.880  -2.890  36.357  1.00 53.96
ATOM   2364  O   ALA A 261     -25.989  -2.785  35.823  1.00 49.77
ATOM   2365  CB  ALA A 261     -23.306  -4.841  36.547  1.00 49.86
ATOM   2366  HN  ALA A 261     -25.621  -5.917  36.775  1.00 99.99
ATOM   2367  N   SER A 262     -23.956  -1.931  36.274  1.00 56.60
ATOM   2368  CA  SER A 262     -24.195  -0.803  35.380  1.00 52.01
ATOM   2369  C   SER A 262     -24.356  -1.297  33.942  1.00 52.47
ATOM   2370  O   SER A 262     -25.344  -0.973  33.272  1.00 49.96
ATOM   2371  CB  SER A 262     -23.079   0.245  35.510  1.00 54.09
ATOM   2372  OG  SER A 262     -21.856  -0.192  34.946  1.00 53.63
ATOM   2373  HN  SER A 262     -23.099  -1.985  36.825  1.00 99.99
ATOM   2374  HG  SER A 262     -21.166   0.456  35.026  1.00 99.99
ATOM   2375  N   SER A 263     -23.452  -2.177  33.493  1.00 47.08
ATOM   2376  CA  SER A 263     -23.473  -2.677  32.120  1.00 46.93
ATOM   2377  C   SER A 263     -24.785  -3.349  31.724  1.00 40.55
ATOM   2378  O   SER A 263     -24.969  -3.635  30.536  1.00 42.16
ATOM   2379  CB  SER A 263     -22.314  -3.658  31.897  1.00 47.38
ATOM   2380  OG  SER A 263     -22.587  -4.952  32.422  1.00 38.62
ATOM   2381  HN  SER A 263     -22.727  -2.508  34.129  1.00 99.99
ATOM   2382  HG  SER A 263     -21.870  -5.559  32.284  1.00 99.99
ATOM   2383  N   GLY A 264     -25.697  -3.595  32.661  1.00 43.40
ATOM   2384  CA  GLY A 264     -26.922  -4.325  32.388  1.00 40.48
ATOM   2385  C   GLY A 264     -26.814  -5.818  32.619  1.00 37.66
ATOM   2386  O   GLY A 264     -27.827  -6.527  32.550  1.00 28.74
ATOM   2387  HN  GLY A 264     -25.529  -3.257  33.609  1.00 99.99
ATOM   2388  N   ALA A 265     -25.610  -6.310  32.876  1.00 37.21
ATOM   2389  CA  ALA A 265     -25.390  -7.683  33.274  1.00 37.52
ATOM   2390  C   ALA A 265     -25.954  -7.923  34.683  1.00 39.61
ATOM   2391  O   ALA A 265     -26.380  -6.999  35.382  1.00 38.26
ATOM   2392  CB  ALA A 265     -23.898  -7.996  33.201  1.00 37.27
ATOM   2393  HN  ALA A 265     -24.803  -5.693  32.789  1.00 99.99
ATOM   2394  N   LEU A 266     -25.989  -9.191  35.081  1.00 40.94
ATOM   2395  CA  LEU A 266     -26.419  -9.605  36.413  1.00 32.76
ATOM   2396  C   LEU A 266     -25.179  -9.918  37.244  1.00 38.17
ATOM   2397  O   LEU A 266     -24.260 -10.588  36.761  1.00 32.69
ATOM   2398  CB  LEU A 266     -27.319 -10.835  36.309  1.00 35.28
ATOM   2399  CG  LEU A 266     -28.563 -10.677  35.431  1.00 32.75
ATOM   2400  CD1 LEU A 266     -28.716 -11.823  34.460  1.00 34.34
ATOM   2401  CD2 LEU A 266     -29.800 -10.567  36.281  1.00 38.28
ATOM   2402  HN  LEU A 266     -25.700  -9.913  34.421  1.00 99.99
ATOM   2403  N   ARG A 267     -25.137  -9.435  38.481  1.00 36.39
ATOM   2404  CA  ARG A 267     -24.011  -9.778  39.339  1.00 40.98
ATOM   2405  C   ARG A 267     -24.094 -11.247  39.769  1.00 32.67
ATOM   2406  O   ARG A 267     -25.177 -11.800  39.956  1.00 33.62
ATOM   2407  CB  ARG A 267     -23.964  -8.839  40.544  1.00 41.32
ATOM   2408  CG  ARG A 267     -23.654  -7.386  40.155  1.00 49.41
ATOM   2409  CD  ARG A 267     -23.540  -6.461  41.365  1.00 57.47
ATOM   2410  NE  ARG A 267     -24.813  -6.305  42.058  1.00 63.15
ATOM   2411  CZ  ARG A 267     -25.724  -5.386  41.763  1.00 65.78
ATOM   2412  NH1 ARG A 267     -25.532  -4.510  40.791  1.00 72.81
ATOM   2413  NH2 ARG A 267     -26.855  -5.346  42.462  1.00 68.34
ATOM   2414  HN  ARG A 267     -25.884  -8.832  38.825  1.00 99.99
ATOM   2415  HE  ARG A 267     -25.018  -6.947  42.823  1.00 99.99
ATOM   2416 1HH1 ARG A 267     -26.232  -3.804  40.564  1.00 99.99
ATOM   2417 2HH1 ARG A 267     -24.665  -4.541  40.255  1.00 99.99
ATOM   2418 1HH2 ARG A 267     -27.555  -4.640  42.235  1.00 99.99
ATOM   2419 2HH2 ARG A 267     -27.003  -6.022  43.212  1.00 99.99
ATOM   2420  N   VAL A 268     -22.924 -11.883  39.894  1.00 33.64
ATOM   2421  CA  VAL A 268     -22.811 -13.326  40.101  1.00 34.32
ATOM   2422  C   VAL A 268     -21.548 -13.618  40.913  1.00 35.91
ATOM   2423  O   VAL A 268     -20.626 -12.798  40.978  1.00 32.00
ATOM   2424  CB  VAL A 268     -22.757 -14.091  38.748  1.00 34.58
ATOM   2425  CG1 VAL A 268     -24.070 -13.981  37.982  1.00 31.10
ATOM   2426  CG2 VAL A 268     -21.619 -13.549  37.891  1.00 35.49
ATOM   2427  HN  VAL A 268     -22.066 -11.333  39.842  1.00 99.99
ATOM   2428  N   ASN A 269     -21.487 -14.816  41.518  1.00 30.88
ATOM   2429  CA  ASN A 269     -20.278 -15.225  42.222  1.00 29.42
ATOM   2430  C   ASN A 269     -19.422 -16.083  41.291  1.00 34.76
ATOM   2431  O   ASN A 269     -19.697 -16.207  40.089  1.00 32.60
ATOM   2432  CB  ASN A 269     -20.593 -15.974  43.523  1.00 33.50
ATOM   2433  CG  ASN A 269     -21.268 -17.329  43.281  1.00 34.45
ATOM   2434  OD1 ASN A 269     -21.241 -17.883  42.164  1.00 29.92
ATOM   2435  ND2 ASN A 269     -21.966 -17.814  44.306  1.00 30.66
ATOM   2436  HN  ASN A 269     -22.291 -15.443  41.484  1.00 99.99
ATOM   2437 1HD2 ASN A 269     -21.988 -17.361  45.220  1.00 99.99
ATOM   2438 2HD2 ASN A 269     -22.415 -18.716  44.145  1.00 99.99
ATOM   2439  N   GLU A 270     -18.377 -16.709  41.844  1.00 30.56
ATOM   2440  CA  GLU A 270     -17.498 -17.547  41.028  1.00 38.67
ATOM   2441  C   GLU A 270     -18.167 -18.843  40.561  1.00 36.29
ATOM   2442  O   GLU A 270     -17.597 -19.543  39.710  1.00 33.99
ATOM   2443  CB  GLU A 270     -16.205 -17.865  41.796  1.00 39.40
ATOM   2444  CG  GLU A 270     -16.383 -18.750  43.032  1.00 43.62
ATOM   2445  CD  GLU A 270     -16.765 -17.979  44.298  1.00 46.48
ATOM   2446  OE1 GLU A 270     -17.137 -16.784  44.208  1.00 44.02
ATOM   2447  OE2 GLU A 270     -16.690 -18.584  45.392  1.00 53.30
ATOM   2448  HN  GLU A 270     -18.192 -16.601  42.841  1.00 99.99
ATOM   2449  N   HIS A 271     -19.341 -19.181  41.105  1.00 31.99
ATOM   2450  CA  HIS A 271     -20.155 -20.305  40.646  1.00 31.01
ATOM   2451  C   HIS A 271     -21.215 -19.889  39.637  1.00 30.05
ATOM   2452  O   HIS A 271     -22.006 -20.738  39.209  1.00 26.46
ATOM   2453  CB  HIS A 271     -20.854 -20.982  41.830  1.00 35.40
ATOM   2454  CG  HIS A 271     -19.980 -21.160  43.026  1.00 37.00
ATOM   2455  ND1 HIS A 271     -18.801 -21.873  42.982  1.00 38.35
ATOM   2456  CD2 HIS A 271     -20.114 -20.723  44.302  1.00 37.40
ATOM   2457  CE1 HIS A 271     -18.245 -21.868  44.182  1.00 40.87
ATOM   2458  NE2 HIS A 271     -19.022 -21.178  45.000  1.00 35.44
ATOM   2459  HN  HIS A 271     -19.688 -18.623  41.885  1.00 99.99
ATOM   2460  HD1 HIS A 271     -18.418 -22.332  42.155  1.00 99.99
ATOM   2461  HE2 HIS A 271     -18.840 -21.011  45.990  1.00 99.99
ATOM   2462  N   LEU A 272     -21.269 -18.603  39.285  1.00 28.10
ATOM   2463  CA  LEU A 272     -22.178 -18.011  38.305  1.00 31.72
ATOM   2464  C   LEU A 272     -23.630 -17.969  38.760  1.00 27.37
ATOM   2465  O   LEU A 272     -24.510 -17.749  37.933  1.00 22.75
ATOM   2466  CB  LEU A 272     -22.110 -18.727  36.955  1.00 25.80
ATOM   2467  CG  LEU A 272     -20.725 -18.670  36.323  1.00 31.85
ATOM   2468  CD1 LEU A 272     -20.676 -19.577  35.131  1.00 27.62
ATOM   2469  CD2 LEU A 272     -20.396 -17.235  35.932  1.00 29.88
ATOM   2470  HN  LEU A 272     -20.612 -17.972  39.744  1.00 99.99
ATOM   2471  N   GLN A 273     -23.923 -18.203  40.039  1.00 25.30
ATOM   2472  CA  GLN A 273     -25.286 -17.955  40.493  1.00 24.42
ATOM   2473  C   GLN A 273     -25.489 -16.460  40.645  1.00 29.23
ATOM   2474  O   GLN A 273     -24.567 -15.738  41.039  1.00 30.18
ATOM   2475  CB  GLN A 273     -25.588 -18.623  41.837  1.00 31.80
ATOM   2476  CG  GLN A 273     -25.267 -20.095  42.012  1.00 29.41
ATOM   2477  CD  GLN A 273     -25.539 -20.510  43.447  1.00 37.36
ATOM   2478  OE1 GLN A 273     -25.978 -19.689  44.261  1.00 42.40
ATOM   2479  NE2 GLN A 273     -25.294 -21.774  43.763  1.00 32.92
ATOM   2480  HN  GLN A 273     -23.212 -18.547  40.684  1.00 99.99
ATOM   2481 1HE2 GLN A 273     -24.932 -22.451  43.092  1.00 99.99
ATOM   2482 2HE2 GLN A 273     -25.477 -22.053  44.727  1.00 99.99
ATOM   2483  N   VAL A 274     -26.699 -15.986  40.352  1.00 27.75
ATOM   2484  CA  VAL A 274     -26.974 -14.564  40.495  1.00 30.14
ATOM   2485  C   VAL A 274     -27.036 -14.225  41.977  1.00 38.89
ATOM   2486  O   VAL A 274     -27.688 -14.929  42.757  1.00 39.34
ATOM   2487  CB  VAL A 274     -28.273 -14.199  39.765  1.00 32.31
ATOM   2488  CG1 VAL A 274     -28.649 -12.751  40.018  1.00 37.26
ATOM   2489  CG2 VAL A 274     -28.114 -14.458  38.252  1.00 29.25
ATOM   2490  HN  VAL A 274     -27.431 -16.618  40.028  1.00 99.99
ATOM   2491  N   GLU A 275     -26.329 -13.166  42.385  1.00 40.10
ATOM   2492  CA  GLU A 275     -26.343 -12.786  43.794  1.00 42.42
ATOM   2493  C   GLU A 275     -27.778 -12.522  44.234  1.00 45.27
ATOM   2494  O   GLU A 275     -28.564 -11.910  43.504  1.00 39.13
ATOM   2495  CB  GLU A 275     -25.466 -11.554  44.049  1.00 43.97
ATOM   2496  CG  GLU A 275     -26.038 -10.247  43.521  1.00 51.05
ATOM   2497  CD  GLU A 275     -25.458  -9.018  44.209  1.00 54.65
ATOM   2498  OE1 GLU A 275     -24.220  -8.973  44.407  1.00 49.59
ATOM   2499  OE2 GLU A 275     -26.251  -8.105  44.559  1.00 48.17
ATOM   2500  HN  GLU A 275     -25.782 -12.626  41.714  1.00 99.99
ATOM   2501  N   GLY A 276     -28.126 -13.026  45.422  1.00 47.18
ATOM   2502  CA  GLY A 276     -29.495 -13.040  45.897  1.00 48.02
ATOM   2503  C   GLY A 276     -30.291 -14.280  45.536  1.00 50.44
ATOM   2504  O   GLY A 276     -31.468 -14.375  45.913  1.00 50.84
ATOM   2505  HN  GLY A 276     -27.398 -13.417  46.019  1.00 99.99
ATOM   2506  N   HIS A 277     -29.698 -15.232  44.816  1.00 45.78
ATOM   2507  CA  HIS A 277     -30.410 -16.440  44.418  1.00 44.13
ATOM   2508  C   HIS A 277     -29.430 -17.607  44.373  1.00 45.46
ATOM   2509  O   HIS A 277     -28.244 -17.432  44.082  1.00 44.44
ATOM   2510  CB  HIS A 277     -31.105 -16.267  43.060  1.00 44.18
ATOM   2511  CG  HIS A 277     -32.209 -15.251  43.063  1.00 46.96
ATOM   2512  ND1 HIS A 277     -31.983 -13.898  42.909  1.00 46.33
ATOM   2513  CD2 HIS A 277     -33.550 -15.394  43.188  1.00 44.42
ATOM   2514  CE1 HIS A 277     -33.138 -13.255  42.942  1.00 46.62
ATOM   2515  NE2 HIS A 277     -34.104 -14.140  43.111  1.00 48.82
ATOM   2516  HN  HIS A 277     -28.724 -15.113  44.537  1.00 99.99
ATOM   2517  HD1 HIS A 277     -31.069 -13.463  42.789  1.00 99.99
ATOM   2518  HE2 HIS A 277     -35.099 -13.927  43.174  1.00 99.99
ATOM   2519  N   SER A 278     -29.932 -18.803  44.684  1.00 41.22
ATOM   2520  CA  SER A 278     -29.116 -20.007  44.625  1.00 36.94
ATOM   2521  C   SER A 278     -29.413 -20.864  43.404  1.00 32.79
ATOM   2522  O   SER A 278     -28.574 -21.689  43.022  1.00 32.13
ATOM   2523  CB  SER A 278     -29.324 -20.856  45.883  1.00 39.53
ATOM   2524  OG  SER A 278     -30.703 -21.118  46.068  1.00 43.36
ATOM   2525  HN  SER A 278     -30.909 -18.875  44.969  1.00 99.99
ATOM   2526  HG  SER A 278     -30.832 -21.645  46.848  1.00 99.99
ATOM   2527  N   ASN A 279     -30.578 -20.678  42.789  1.00 24.60
ATOM   2528  CA  ASN A 279     -31.030 -21.484  41.663  1.00 29.56
ATOM   2529  C   ASN A 279     -31.152 -20.688  40.370  1.00 28.10
ATOM   2530  O   ASN A 279     -31.799 -21.163  39.435  1.00 22.28
ATOM   2531  CB  ASN A 279     -32.391 -22.079  41.978  1.00 28.67
ATOM   2532  CG  ASN A 279     -33.411 -21.008  42.131  1.00 30.16
ATOM   2533  OD1 ASN A 279     -33.062 -19.879  42.525  1.00 28.76
ATOM   2534  ND2 ASN A 279     -34.659 -21.305  41.780  1.00 28.84
ATOM   2535  HN  ASN A 279     -31.187 -19.931  43.124  1.00 99.99
ATOM   2536 1HD2 ASN A 279     -35.359 -20.570  41.885  1.00 99.99
ATOM   2537 2HD2 ASN A 279     -34.945 -22.229  41.457  1.00 99.99
ATOM   2538  N   VAL A 280     -30.617 -19.469  40.316  1.00 26.68
ATOM   2539  CA  VAL A 280     -30.614 -18.659  39.099  1.00 24.32
ATOM   2540  C   VAL A 280     -29.173 -18.410  38.698  1.00 26.36
ATOM   2541  O   VAL A 280     -28.348 -17.991  39.529  1.00 21.89
ATOM   2542  CB  VAL A 280     -31.365 -17.330  39.277  1.00 24.31
ATOM   2543  CG1 VAL A 280     -31.264 -16.497  38.009  1.00 24.82
ATOM   2544  CG2 VAL A 280     -32.819 -17.595  39.618  1.00 30.11
ATOM   2545  HN  VAL A 280     -30.191 -19.085  41.160  1.00 99.99
ATOM   2546  N   TYR A 281     -28.872 -18.671  37.426  1.00 23.23
ATOM   2547  CA  TYR A 281     -27.537 -18.522  36.890  1.00 22.05
ATOM   2548  C   TYR A 281     -27.583 -17.545  35.726  1.00 20.40
ATOM   2549  O   TYR A 281     -28.582 -17.463  35.015  1.00 17.99
ATOM   2550  CB  TYR A 281     -26.994 -19.878  36.445  1.00 20.12
ATOM   2551  CG  TYR A 281     -26.856 -20.853  37.603  1.00 24.38
ATOM   2552  CD1 TYR A 281     -27.964 -21.517  38.122  1.00 25.42
ATOM   2553  CD2 TYR A 281     -25.616 -21.090  38.184  1.00 24.29
ATOM   2554  CE1 TYR A 281     -27.829 -22.398  39.196  1.00 24.36
ATOM   2555  CE2 TYR A 281     -25.474 -21.964  39.252  1.00 25.44
ATOM   2556  CZ  TYR A 281     -26.582 -22.618  39.746  1.00 28.11
ATOM   2557  OH  TYR A 281     -26.416 -23.487  40.807  1.00 28.78
ATOM   2558  HN  TYR A 281     -29.615 -18.989  36.804  1.00 99.99
ATOM   2559  HH  TYR A 281     -27.180 -23.938  41.148  1.00 99.99
ATOM   2560  N   ALA A 282     -26.506 -16.793  35.554  1.00 21.53
ATOM   2561  CA  ALA A 282     -26.302 -15.996  34.353  1.00 17.77
ATOM   2562  C   ALA A 282     -25.020 -16.453  33.691  1.00 19.16
ATOM   2563  O   ALA A 282     -24.016 -16.716  34.367  1.00 21.73
ATOM   2564  CB  ALA A 282     -26.238 -14.490  34.662  1.00 20.18
ATOM   2565  HN  ALA A 282     -25.797 -16.772  36.287  1.00 99.99
ATOM   2566  N   ILE A 283     -25.066 -16.570  32.366  1.00 17.24
ATOM   2567  CA  ILE A 283     -23.965 -17.115  31.595  1.00 15.98
ATOM   2568  C   ILE A 283     -23.804 -16.264  30.347  1.00 17.40
ATOM   2569  O   ILE A 283     -24.778 -15.724  29.815  1.00 17.31
ATOM   2570  CB  ILE A 283     -24.187 -18.599  31.221  1.00 16.65
ATOM   2571  CG1 ILE A 283     -25.390 -18.772  30.300  1.00 15.44
ATOM   2572  CG2 ILE A 283     -24.390 -19.453  32.487  1.00 16.05
ATOM   2573  CD1 ILE A 283     -25.468 -20.194  29.703  1.00 15.32
ATOM   2574  HN  ILE A 283     -25.906 -16.265  31.875  1.00 99.99
ATOM   2575  N   GLY A 284     -22.565 -16.159  29.874  1.00 18.07
ATOM   2576  CA  GLY A 284     -22.326 -15.466  28.619  1.00 18.80
ATOM   2577  C   GLY A 284     -22.372 -13.957  28.791  1.00 21.66
ATOM   2578  O   GLY A 284     -22.040 -13.422  29.852  1.00 20.67
ATOM   2579  HN  GLY A 284     -21.785 -16.564  30.391  1.00 99.99
ATOM   2580  N   ASP A 285     -22.788 -13.262  27.720  1.00 17.50
ATOM   2581  CA  ASP A 285     -22.692 -11.800  27.707  1.00 18.91
ATOM   2582  C   ASP A 285     -23.489 -11.155  28.835  1.00 25.24
ATOM   2583  O   ASP A 285     -23.079 -10.115  29.364  1.00 25.76
ATOM   2584  CB  ASP A 285     -23.163 -11.238  26.364  1.00 20.67
ATOM   2585  CG  ASP A 285     -22.152 -11.457  25.240  1.00 22.44
ATOM   2586  OD1 ASP A 285     -21.160 -12.206  25.447  1.00 21.13
ATOM   2587  OD2 ASP A 285     -22.367 -10.894  24.129  1.00 20.32
ATOM   2588  HN  ASP A 285     -23.172 -13.753  26.913  1.00 99.99
ATOM   2589  N   CYS A 286     -24.621 -11.742  29.219  1.00 23.39
ATOM   2590  CA  CYS A 286     -25.435 -11.136  30.265  1.00 25.84
ATOM   2591  C   CYS A 286     -24.901 -11.400  31.667  1.00 27.31
ATOM   2592  O   CYS A 286     -25.486 -10.896  32.628  1.00 28.76
ATOM   2593  CB  CYS A 286     -26.885 -11.616  30.170  1.00 21.13
ATOM   2594  SG  CYS A 286     -27.153 -13.332  30.756  1.00 23.37
ATOM   2595  HN  CYS A 286     -24.918 -12.614  28.782  1.00 99.99
ATOM   2596  N   ALA A 287     -23.808 -12.151  31.811  1.00 26.30
ATOM   2597  CA  ALA A 287     -23.164 -12.341  33.110  1.00 29.94
ATOM   2598  C   ALA A 287     -22.088 -11.281  33.356  1.00 36.23
ATOM   2599  O   ALA A 287     -21.236 -11.029  32.500  1.00 33.87
ATOM   2600  CB  ALA A 287     -22.544 -13.731  33.224  1.00 25.64
ATOM   2601  HN  ALA A 287     -23.409 -12.607  30.990  1.00 99.99
ATOM   2602  N   ASP A 288     -22.119 -10.677  34.551  1.00 43.08
ATOM   2603  CA  ASP A 288     -21.128  -9.682  34.949  1.00 40.53
ATOM   2604  C   ASP A 288     -19.788 -10.345  35.243  1.00 48.34
ATOM   2605  O   ASP A 288     -19.289 -10.308  36.374  1.00 48.91
ATOM   2606  CB  ASP A 288     -21.605  -8.893  36.168  1.00 40.52
ATOM   2607  CG  ASP A 288     -20.656  -7.755  36.536  1.00 53.98
ATOM   2608  OD1 ASP A 288     -20.237  -7.005  35.621  1.00 50.53
ATOM   2609  OD2 ASP A 288     -20.331  -7.615  37.741  1.00 51.93
ATOM   2610  HN  ASP A 288     -22.862 -10.921  35.206  1.00 99.99
ATOM   2611  N   VAL A 289     -19.203 -10.970  34.223  1.00 50.92
ATOM   2612  CA  VAL A 289     -17.910 -11.612  34.396  1.00 53.45
ATOM   2613  C   VAL A 289     -16.828 -10.572  34.638  1.00 59.98
ATOM   2614  O   VAL A 289     -15.834 -10.853  35.321  1.00 64.19
ATOM   2615  CB  VAL A 289     -17.555 -12.409  33.145  1.00 99.99
ATOM   2616  CG1 VAL A 289     -18.618 -13.476  32.904  1.00 99.99
ATOM   2617  CG2 VAL A 289     -17.494 -11.472  31.944  1.00 99.99
ATOM   2618  HN  VAL A 289     -19.665 -10.999  33.314  1.00 99.99
ATOM   2619  N   ARG A 290     -17.007  -9.360  34.095  1.00 57.34
ATOM   2620  CA  ARG A 290     -15.982  -8.318  34.011  1.00 64.85
ATOM   2621  C   ARG A 290     -14.876  -8.739  33.041  1.00 66.03
ATOM   2622  O   ARG A 290     -14.019  -7.930  32.674  1.00 66.84
ATOM   2623  CB  ARG A 290     -15.369  -8.082  35.387  1.00 99.99
ATOM   2624  CG  ARG A 290     -16.423  -7.497  36.321  1.00 99.99
ATOM   2625  CD  ARG A 290     -15.940  -7.606  37.764  1.00 99.99
ATOM   2626  NE  ARG A 290     -16.988  -7.158  38.708  1.00 99.99
ATOM   2627  CZ  ARG A 290     -18.031  -7.914  39.044  1.00 99.99
ATOM   2628  NH1 ARG A 290     -18.205  -9.137  38.549  1.00 99.99
ATOM   2629  NH2 ARG A 290     -18.914  -7.413  39.903  1.00 99.99
ATOM   2630  HN  ARG A 290     -17.928  -9.147  33.711  1.00 99.99
ATOM   2631  N   THR A 291     -14.894 -10.006  32.624  1.00 63.86
ATOM   2632  CA  THR A 291     -14.099 -10.494  31.511  1.00 63.02
ATOM   2633  C   THR A 291     -14.692  -9.946  30.212  1.00 59.48
ATOM   2634  O   THR A 291     -15.803  -9.410  30.210  1.00 57.49
ATOM   2635  CB  THR A 291     -14.122 -12.018  31.486  1.00 99.99
ATOM   2636  OG1 THR A 291     -15.438 -12.470  31.153  1.00 99.99
ATOM   2637  CG2 THR A 291     -13.735 -12.555  32.860  1.00 99.99
ATOM   2638  HN  THR A 291     -15.498 -10.667  33.113  1.00 99.99
ATOM   2639  N   PRO A 292     -13.980 -10.049  29.087  1.00 60.50
ATOM   2640  CA  PRO A 292     -14.583  -9.649  27.809  1.00 52.40
ATOM   2641  C   PRO A 292     -15.755 -10.555  27.469  1.00 41.36
ATOM   2642  O   PRO A 292     -15.856 -11.696  27.929  1.00 40.98
ATOM   2643  CB  PRO A 292     -13.444  -9.831  26.806  1.00 47.38
ATOM   2644  CG  PRO A 292     -12.679 -10.966  27.390  1.00 48.36
ATOM   2645  CD  PRO A 292     -12.649 -10.647  28.866  1.00 57.33
ATOM   2646  N   LYS A 293     -16.660 -10.035  26.654  1.00 34.68
ATOM   2647  CA  LYS A 293     -17.847 -10.798  26.290  1.00 28.61
ATOM   2648  C   LYS A 293     -17.487 -11.650  25.079  1.00 22.33
ATOM   2649  O   LYS A 293     -17.263 -11.121  23.989  1.00 22.63
ATOM   2650  CB  LYS A 293     -18.990  -9.848  25.950  1.00 99.99
ATOM   2651  CG  LYS A 293     -19.371  -9.045  27.188  1.00 99.99
ATOM   2652  CD  LYS A 293     -20.498  -8.078  26.840  1.00 99.99
ATOM   2653  CE  LYS A 293     -21.799  -8.854  26.664  1.00 99.99
ATOM   2654  NZ  LYS A 293     -22.910  -7.911  26.472  1.00 99.99
ATOM   2655  HN  LYS A 293     -16.526  -9.096  26.279  1.00 99.99
ATOM   2656  N   MET A 294     -17.425 -12.970  25.272  1.00 20.68
ATOM   2657  CA  MET A 294     -16.869 -13.892  24.291  1.00 16.60
ATOM   2658  C   MET A 294     -17.759 -15.121  24.151  1.00 15.76
ATOM   2659  O   MET A 294     -18.306 -15.612  25.143  1.00 15.89
ATOM   2660  CB  MET A 294     -15.467 -14.357  24.704  1.00 20.35
ATOM   2661  CG  MET A 294     -14.413 -13.257  24.730  1.00 22.24
ATOM   2662  SD  MET A 294     -14.105 -12.688  23.044  1.00 31.08
ATOM   2663  CE  MET A 294     -12.451 -12.097  23.250  1.00 52.95
ATOM   2664  HN  MET A 294     -17.784 -13.350  26.148  1.00 99.99
ATOM   2665  N   ALA A 295     -17.856 -15.641  22.925  1.00 13.30
ATOM   2666  CA  ALA A 295     -18.613 -16.872  22.700  1.00 14.75
ATOM   2667  C   ALA A 295     -18.022 -18.042  23.485  1.00 14.52
ATOM   2668  O   ALA A 295     -18.757 -18.856  24.061  1.00 10.94
ATOM   2669  CB  ALA A 295     -18.633 -17.204  21.205  1.00 13.13
ATOM   2670  HN  ALA A 295     -17.399 -15.177  22.140  1.00 99.99
ATOM   2671  N   TYR A 296     -16.691 -18.158  23.510  1.00 15.95
ATOM   2672  CA  TYR A 296     -16.113 -19.336  24.153  1.00 15.34
ATOM   2673  C   TYR A 296     -16.317 -19.298  25.664  1.00 17.80
ATOM   2674  O   TYR A 296     -16.440 -20.354  26.297  1.00 18.45
ATOM   2675  CB  TYR A 296     -14.632 -19.466  23.793  1.00 18.68
ATOM   2676  CG  TYR A 296     -13.680 -18.638  24.627  1.00 17.34
ATOM   2677  CD1 TYR A 296     -13.102 -19.156  25.787  1.00 22.76
ATOM   2678  CD2 TYR A 296     -13.326 -17.352  24.238  1.00 17.97
ATOM   2679  CE1 TYR A 296     -12.229 -18.401  26.536  1.00 21.46
ATOM   2680  CE2 TYR A 296     -12.444 -16.599  24.980  1.00 16.66
ATOM   2681  CZ  TYR A 296     -11.899 -17.131  26.121  1.00 18.32
ATOM   2682  OH  TYR A 296     -11.034 -16.377  26.859  1.00 18.66
ATOM   2683  HN  TYR A 296     -16.095 -17.444  23.092  1.00 99.99
ATOM   2684  HH  TYR A 296     -10.806 -15.500  26.573  1.00 99.99
ATOM   2685  N   LEU A 297     -16.375 -18.103  26.248  1.00 13.45
ATOM   2686  CA  LEU A 297     -16.645 -17.988  27.677  1.00 17.29
ATOM   2687  C   LEU A 297     -18.096 -18.313  27.995  1.00 16.41
ATOM   2688  O   LEU A 297     -18.387 -18.896  29.042  1.00 15.40
ATOM   2689  CB  LEU A 297     -16.307 -16.580  28.160  1.00 17.39
ATOM   2690  CG  LEU A 297     -14.824 -16.232  28.246  1.00 22.74
ATOM   2691  CD1 LEU A 297     -14.652 -14.768  28.634  1.00 22.61
ATOM   2692  CD2 LEU A 297     -14.136 -17.150  29.248  1.00 19.62
ATOM   2693  HN  LEU A 297     -16.229 -17.261  25.692  1.00 99.99
ATOM   2694  N   ALA A 298     -19.026 -17.921  27.118  1.00 14.72
ATOM   2695  CA  ALA A 298     -20.419 -18.319  27.293  1.00 13.47
ATOM   2696  C   ALA A 298     -20.548 -19.833  27.384  1.00 13.87
ATOM   2697  O   ALA A 298     -21.300 -20.349  28.215  1.00 15.33
ATOM   2698  CB  ALA A 298     -21.277 -17.782  26.137  1.00 13.30
ATOM   2699  HN  ALA A 298     -18.760 -17.341  26.322  1.00 99.99
ATOM   2700  N   GLY A 299     -19.833 -20.556  26.527  1.00 13.68
ATOM   2701  CA  GLY A 299     -19.860 -22.007  26.594  1.00 13.14
ATOM   2702  C   GLY A 299     -19.304 -22.547  27.901  1.00 19.41
ATOM   2703  O   GLY A 299     -19.868 -23.474  28.484  1.00 19.42
ATOM   2704  HN  GLY A 299     -19.264 -20.090  25.820  1.00 99.99
ATOM   2705  N   LEU A 300     -18.184 -21.985  28.376  1.00 19.97
ATOM   2706  CA  LEU A 300     -17.630 -22.421  29.660  1.00 22.06
ATOM   2707  C   LEU A 300     -18.568 -22.107  30.810  1.00 18.91
ATOM   2708  O   LEU A 300     -18.711 -22.914  31.736  1.00 22.34
ATOM   2709  CB  LEU A 300     -16.279 -21.754  29.926  1.00 21.68
ATOM   2710  CG  LEU A 300     -15.116 -22.086  29.007  1.00 28.80
ATOM   2711  CD1 LEU A 300     -13.834 -21.432  29.554  1.00 32.57
ATOM   2712  CD2 LEU A 300     -14.952 -23.595  28.863  1.00 30.49
ATOM   2713  HN  LEU A 300     -17.716 -21.252  27.842  1.00 99.99
ATOM   2714  N   HIS A 301     -19.162 -20.911  30.809  1.00 17.23
ATOM   2715  CA  HIS A 301     -20.143 -20.572  31.829  1.00 18.69
ATOM   2716  C   HIS A 301     -21.296 -21.565  31.851  1.00 18.74
ATOM   2717  O   HIS A 301     -21.792 -21.929  32.922  1.00 19.60
ATOM   2718  CB  HIS A 301     -20.703 -19.176  31.604  1.00 18.38
ATOM   2719  CG  HIS A 301     -19.698 -18.079  31.745  1.00 21.47
ATOM   2720  ND1 HIS A 301     -19.956 -16.783  31.338  1.00 20.94
ATOM   2721  CD2 HIS A 301     -18.436 -18.079  32.235  1.00 25.05
ATOM   2722  CE1 HIS A 301     -18.895 -16.032  31.582  1.00 22.73
ATOM   2723  NE2 HIS A 301     -17.958 -16.794  32.120  1.00 24.30
ATOM   2724  HN  HIS A 301     -18.926 -20.230  30.088  1.00 99.99
ATOM   2725  HD1 HIS A 301     -20.826 -16.458  30.917  1.00 99.99
ATOM   2726  HE2 HIS A 301     -17.030 -16.480  32.404  1.00 99.99
ATOM   2727  N   ALA A 302     -21.771 -21.980  30.678  1.00 18.14
ATOM   2728  CA  ALA A 302     -22.889 -22.916  30.640  1.00 17.18
ATOM   2729  C   ALA A 302     -22.513 -24.224  31.307  1.00 20.31
ATOM   2730  O   ALA A 302     -23.310 -24.804  32.063  1.00 18.50
ATOM   2731  CB  ALA A 302     -23.325 -23.169  29.195  1.00 12.79
ATOM   2732  HN  ALA A 302     -21.355 -21.645  29.809  1.00 99.99
ATOM   2733  N   ASN A 303     -21.298 -24.709  31.043  1.00 21.98
ATOM   2734  CA  ASN A 303     -20.864 -25.949  31.669  1.00 23.72
ATOM   2735  C   ASN A 303     -20.793 -25.790  33.179  1.00 23.02
ATOM   2736  O   ASN A 303     -21.156 -26.704  33.922  1.00 20.57
ATOM   2737  CB  ASN A 303     -19.509 -26.379  31.112  1.00 27.34
ATOM   2738  CG  ASN A 303     -19.608 -26.956  29.702  1.00 39.76
ATOM   2739  OD1 ASN A 303     -20.635 -27.518  29.319  1.00 39.07
ATOM   2740  ND2 ASN A 303     -18.542 -26.825  28.934  1.00 58.14
ATOM   2741  HN  ASN A 303     -20.676 -24.213  30.405  1.00 99.99
ATOM   2742 1HD2 ASN A 303     -17.692 -26.360  29.251  1.00 99.99
ATOM   2743 2HD2 ASN A 303     -18.608 -27.210  27.992  1.00 99.99
ATOM   2744  N   ILE A 304     -20.329 -24.633  33.647  1.00 20.60
ATOM   2745  CA  ILE A 304     -20.287 -24.378  35.081  1.00 22.34
ATOM   2746  C   ILE A 304     -21.695 -24.309  35.655  1.00 23.17
ATOM   2747  O   ILE A 304     -21.962 -24.898  36.719  1.00 24.09
ATOM   2748  CB  ILE A 304     -19.491 -23.095  35.378  1.00 26.87
ATOM   2749  CG1 ILE A 304     -17.998 -23.339  35.147  1.00 27.86
ATOM   2750  CG2 ILE A 304     -19.769 -22.599  36.779  1.00 26.21
ATOM   2751  CD1 ILE A 304     -17.181 -22.070  35.128  1.00 28.92
ATOM   2752  HN  ILE A 304     -20.000 -23.919  32.996  1.00 99.99
ATOM   2753  N   ALA A 305     -22.626 -23.640  34.943  1.00 21.64
ATOM   2754  CA  ALA A 305     -23.995 -23.453  35.437  1.00 18.11
ATOM   2755  C   ALA A 305     -24.736 -24.783  35.556  1.00 20.87
ATOM   2756  O   ALA A 305     -25.361 -25.074  36.588  1.00 19.24
ATOM   2757  CB  ALA A 305     -24.779 -22.495  34.542  1.00 22.10
ATOM   2758  HN  ALA A 305     -22.370 -23.253  34.035  1.00 99.99
ATOM   2759  N   VAL A 306     -24.681 -25.606  34.512  1.00 16.77
ATOM   2760  CA  VAL A 306     -25.381 -26.884  34.557  1.00 18.67
ATOM   2761  C   VAL A 306     -24.779 -27.777  35.634  1.00 20.22
ATOM   2762  O   VAL A 306     -25.497 -28.444  36.393  1.00 21.38
ATOM   2763  CB  VAL A 306     -25.352 -27.551  33.172  1.00 19.18
ATOM   2764  CG1 VAL A 306     -25.821 -29.002  33.257  1.00 18.34
ATOM   2765  CG2 VAL A 306     -26.200 -26.726  32.189  1.00 14.55
ATOM   2766  HN  VAL A 306     -24.150 -25.343  33.682  1.00 99.99
ATOM   2767  N   ALA A 307     -23.451 -27.768  35.739  1.00 20.67
ATOM   2768  CA  ALA A 307     -22.766 -28.595  36.732  1.00 23.63
ATOM   2769  C   ALA A 307     -23.163 -28.222  38.154  1.00 26.16
ATOM   2770  O   ALA A 307     -23.343 -29.108  39.000  1.00 23.49
ATOM   2771  CB  ALA A 307     -21.252 -28.492  36.544  1.00 26.84
ATOM   2772  HN  ALA A 307     -22.903 -27.174  35.116  1.00 99.99
ATOM   2773  N   ASN A 308     -23.311 -26.926  38.455  1.00 22.66
ATOM   2774  CA  ASN A 308     -23.650 -26.619  39.840  1.00 23.98
ATOM   2775  C   ASN A 308     -25.130 -26.794  40.126  1.00 26.27
ATOM   2776  O   ASN A 308     -25.483 -26.994  41.286  1.00 28.28
ATOM   2777  CB  ASN A 308     -23.250 -25.202  40.254  1.00 29.77
ATOM   2778  CG  ASN A 308     -21.780 -24.929  40.095  1.00 30.00
ATOM   2779  OD1 ASN A 308     -20.945 -25.823  40.248  1.00 31.21
ATOM   2780  ND2 ASN A 308     -21.444 -23.665  39.837  1.00 28.86
ATOM   2781  HN  ASN A 308     -23.193 -26.194  37.755  1.00 99.99
ATOM   2782 1HD2 ASN A 308     -20.447 -23.480  39.729  1.00 99.99
ATOM   2783 2HD2 ASN A 308     -22.135 -22.925  39.710  1.00 99.99
ATOM   2784  N   ILE A 309     -26.010 -26.735  39.119  1.00 22.10
ATOM   2785  CA  ILE A 309     -27.386 -27.193  39.341  1.00 24.61
ATOM   2786  C   ILE A 309     -27.375 -28.646  39.819  1.00 26.36
ATOM   2787  O   ILE A 309     -27.965 -28.987  40.855  1.00 30.00
ATOM   2788  CB  ILE A 309     -28.249 -27.020  38.073  1.00 23.76
ATOM   2789  CG1 ILE A 309     -28.428 -25.540  37.710  1.00 21.80
ATOM   2790  CG2 ILE A 309     -29.607 -27.672  38.261  1.00 21.91
ATOM   2791  CD1 ILE A 309     -29.235 -25.300  36.410  1.00 19.99
ATOM   2792  HN  ILE A 309     -25.727 -26.376  38.207  1.00 99.99
ATOM   2793  N   VAL A 310     -26.638 -29.509  39.111  1.00 23.25
ATOM   2794  CA  VAL A 310     -26.528 -30.913  39.514  1.00 23.10
ATOM   2795  C   VAL A 310     -25.763 -31.047  40.831  1.00 27.95
ATOM   2796  O   VAL A 310     -26.211 -31.737  41.756  1.00 28.34
ATOM   2797  CB  VAL A 310     -25.871 -31.740  38.397  1.00 25.85
ATOM   2798  CG1 VAL A 310     -25.603 -33.159  38.878  1.00 28.55
ATOM   2799  CG2 VAL A 310     -26.760 -31.752  37.175  1.00 24.35
ATOM   2800  HN  VAL A 310     -26.146 -29.185  38.279  1.00 99.99
ATOM   2801  N   ASN A 311     -24.583 -30.419  40.926  1.00 26.77
ATOM   2802  CA  ASN A 311     -23.825 -30.464  42.177  1.00 30.45
ATOM   2803  C   ASN A 311     -24.681 -30.028  43.352  1.00 33.53
ATOM   2804  O   ASN A 311     -24.587 -30.603  44.445  1.00 35.22
ATOM   2805  CB  ASN A 311     -22.590 -29.569  42.110  1.00 30.30
ATOM   2806  CG  ASN A 311     -21.434 -30.218  41.411  1.00 37.80
ATOM   2807  OD1 ASN A 311     -21.359 -31.439  41.309  1.00 40.05
ATOM   2808  ND2 ASN A 311     -20.507 -29.396  40.925  1.00 38.11
ATOM   2809  HN  ASN A 311     -24.212 -29.908  40.125  1.00 99.99
ATOM   2810 1HD2 ASN A 311     -19.720 -29.838  40.449  1.00 99.99
ATOM   2811 2HD2 ASN A 311     -20.569 -28.381  41.010  1.00 99.99
ATOM   2812  N   SER A 312     -25.519 -29.007  43.150  1.00 28.46
ATOM   2813  CA  SER A 312     -26.304 -28.489  44.263  1.00 32.85
ATOM   2814  C   SER A 312     -27.353 -29.495  44.712  1.00 36.77
ATOM   2815  O   SER A 312     -27.653 -29.578  45.906  1.00 40.15
ATOM   2816  CB  SER A 312     -26.965 -27.160  43.902  1.00 31.01
ATOM   2817  OG  SER A 312     -28.140 -27.362  43.147  1.00 33.18
ATOM   2818  HN  SER A 312     -25.609 -28.593  42.222  1.00 99.99
ATOM   2819  HG  SER A 312     -28.551 -26.535  42.922  1.00 99.99
ATOM   2820  N   VAL A 313     -27.925 -30.262  43.775  1.00 30.38
ATOM   2821  CA  VAL A 313     -28.883 -31.308  44.144  1.00 34.94
ATOM   2822  C   VAL A 313     -28.173 -32.483  44.828  1.00 35.06
ATOM   2823  O   VAL A 313     -28.734 -33.112  45.734  1.00 33.77
ATOM   2824  CB  VAL A 313     -29.693 -31.752  42.906  1.00 34.21
ATOM   2825  CG1 VAL A 313     -30.567 -32.955  43.222  1.00 35.25
ATOM   2826  CG2 VAL A 313     -30.579 -30.609  42.414  1.00 32.48
ATOM   2827  HN  VAL A 313     -27.691 -30.116  42.793  1.00 99.99
ATOM   2828  N   LYS A 314     -26.920 -32.756  44.472  1.00 35.00
ATOM   2829  CA  LYS A 314     -26.146 -33.813  45.112  1.00 38.45
ATOM   2830  C   LYS A 314     -25.403 -33.338  46.380  1.00 42.24
ATOM   2831  O   LYS A 314     -24.529 -34.070  46.870  1.00 40.87
ATOM   2832  CB  LYS A 314     -25.153 -34.403  44.106  1.00 37.62
ATOM   2833  CG  LYS A 314     -25.826 -35.076  42.911  1.00 35.29
ATOM   2834  CD  LYS A 314     -24.804 -35.629  41.930  1.00 35.14
ATOM   2835  CE  LYS A 314     -25.457 -36.481  40.853  1.00 38.30
ATOM   2836  NZ  LYS A 314     -24.462 -37.062  39.911  1.00 36.92
ATOM   2837  HN  LYS A 314     -26.488 -32.209  43.728  1.00 99.99
ATOM   2838  HZ1 LYS A 314     -24.900 -37.634  39.189  1.00 99.99
ATOM   2839  HZ2 LYS A 314     -23.744 -37.587  40.411  1.00 99.99
ATOM   2840  HZ3 LYS A 314     -23.876 -36.335  39.500  1.00 99.99
ATOM   2841  N   GLN A 315     -25.757 -32.166  46.921  1.00 42.05
ATOM   2842  CA  GLN A 315     -25.061 -31.529  48.050  1.00 45.28
ATOM   2843  C   GLN A 315     -23.541 -31.637  47.902  1.00 46.19
ATOM   2844  O   GLN A 315     -22.820 -31.974  48.845  1.00 45.10
ATOM   2845  CB  GLN A 315     -25.495 -32.112  49.412  1.00 46.71
ATOM   2846  CG  GLN A 315     -27.016 -32.272  49.694  1.00 47.60
ATOM   2847  CD  GLN A 315     -27.795 -30.956  49.901  1.00 55.24
ATOM   2848  OE1 GLN A 315     -28.528 -30.503  49.012  1.00 63.16
ATOM   2849  NE2 GLN A 315     -27.656 -30.360  51.075  1.00 57.96
ATOM   2850  HN  GLN A 315     -26.563 -31.682  46.524  1.00 99.99
ATOM   2851 1HE2 GLN A 315     -28.171 -29.490  51.212  1.00 99.99
ATOM   2852 2HE2 GLN A 315     -27.052 -30.733  51.807  1.00 99.99
ATOM   2853  N   ARG A 316     -23.053 -31.348  46.704  1.00 42.37
ATOM   2854  CA  ARG A 316     -21.632 -31.363  46.373  1.00 41.64
ATOM   2855  C   ARG A 316     -21.091 -29.936  46.281  1.00 43.73
ATOM   2856  O   ARG A 316     -21.851 -28.969  46.226  1.00 43.19
ATOM   2857  CB  ARG A 316     -21.419 -32.058  45.032  1.00 99.99
ATOM   2858  CG  ARG A 316     -21.908 -33.499  45.122  1.00 99.99
ATOM   2859  CD  ARG A 316     -21.810 -34.156  43.750  1.00 99.99
ATOM   2860  NE  ARG A 316     -22.887 -33.677  42.854  1.00 99.99
ATOM   2861  CZ  ARG A 316     -22.980 -34.037  41.578  1.00 99.99
ATOM   2862  NH1 ARG A 316     -22.104 -34.860  41.010  1.00 99.99
ATOM   2863  NH2 ARG A 316     -23.990 -33.547  40.863  1.00 99.99
ATOM   2864  HN  ARG A 316     -23.713 -31.099  45.967  1.00 99.99
ATOM   2865  N   PRO A 317     -19.765 -29.771  46.294  1.00 45.63
ATOM   2866  CA  PRO A 317     -19.199 -28.419  46.174  1.00 44.03
ATOM   2867  C   PRO A 317     -19.218 -27.939  44.734  1.00 39.00
ATOM   2868  O   PRO A 317     -19.063 -28.714  43.787  1.00 37.16
ATOM   2869  CB  PRO A 317     -17.755 -28.586  46.676  1.00 48.98
ATOM   2870  CG  PRO A 317     -17.667 -29.976  47.230  1.00 51.16
ATOM   2871  CD  PRO A 317     -18.713 -30.770  46.523  1.00 45.86
ATOM   2872  N   LEU A 318     -19.387 -26.629  44.586  1.00 36.10
ATOM   2873  CA  LEU A 318     -19.653 -26.038  43.284  1.00 32.99
ATOM   2874  C   LEU A 318     -18.364 -25.752  42.516  1.00 39.81
ATOM   2875  O   LEU A 318     -17.311 -25.463  43.097  1.00 30.55
ATOM   2876  CB  LEU A 318     -20.462 -24.753  43.448  1.00 32.06
ATOM   2877  CG  LEU A 318     -21.774 -24.968  44.207  1.00 29.67
ATOM   2878  CD1 LEU A 318     -22.648 -23.734  44.207  1.00 26.24
ATOM   2879  CD2 LEU A 318     -22.536 -26.157  43.648  1.00 29.58
ATOM   2880  HN  LEU A 318     -19.329 -26.024  45.405  1.00 99.99
ATOM   2881  N   GLN A 319     -18.461 -25.852  41.190  1.00 32.21
ATOM   2882  CA  GLN A 319     -17.363 -25.470  40.317  1.00 36.01
ATOM   2883  C   GLN A 319     -17.220 -23.953  40.276  1.00 34.45
ATOM   2884  O   GLN A 319     -18.194 -23.209  40.436  1.00 29.77
ATOM   2885  CB  GLN A 319     -17.589 -26.002  38.904  1.00 35.80
ATOM   2886  CG  GLN A 319     -17.716 -27.497  38.810  1.00 38.36
ATOM   2887  CD  GLN A 319     -17.568 -27.986  37.389  1.00 44.94
ATOM   2888  OE1 GLN A 319     -17.337 -27.193  36.475  1.00 43.19
ATOM   2889  NE2 GLN A 319     -17.626 -29.301  37.202  1.00 44.06
ATOM   2890  HN  GLN A 319     -19.325 -26.205  40.779  1.00 99.99
ATOM   2891 1HE2 GLN A 319     -17.526 -29.631  36.242  1.00 99.99
ATOM   2892 2HE2 GLN A 319     -17.817 -29.958  37.959  1.00 99.99
ATOM   2893  N   ALA A 320     -15.990 -23.495  40.033  1.00 37.58
ATOM   2894  CA  ALA A 320     -15.677 -22.075  40.100  1.00 35.29
ATOM   2895  C   ALA A 320     -15.029 -21.589  38.812  1.00 37.91
ATOM   2896  O   ALA A 320     -14.113 -22.228  38.281  1.00 40.00
ATOM   2897  CB  ALA A 320     -14.758 -21.779  41.279  1.00 36.90
ATOM   2898  HN  ALA A 320     -15.251 -24.156  39.794  1.00 99.99
ATOM   2899  N   TYR A 321     -15.497 -20.439  38.338  1.00 34.28
ATOM   2900  CA  TYR A 321     -14.954 -19.782  37.153  1.00 39.95
ATOM   2901  C   TYR A 321     -13.824 -18.849  37.570  1.00 39.47
ATOM   2902  O   TYR A 321     -14.050 -17.914  38.341  1.00 38.21
ATOM   2903  CB  TYR A 321     -16.052 -19.001  36.429  1.00 37.21
ATOM   2904  CG  TYR A 321     -15.547 -18.078  35.343  1.00 38.19
ATOM   2905  CD1 TYR A 321     -14.815 -18.573  34.264  1.00 40.94
ATOM   2906  CD2 TYR A 321     -15.816 -16.711  35.385  1.00 38.89
ATOM   2907  CE1 TYR A 321     -14.350 -17.727  33.255  1.00 39.97
ATOM   2908  CE2 TYR A 321     -15.361 -15.856  34.383  1.00 44.71
ATOM   2909  CZ  TYR A 321     -14.626 -16.369  33.321  1.00 43.02
ATOM   2910  OH  TYR A 321     -14.170 -15.516  32.335  1.00 42.35
ATOM   2911  HN  TYR A 321     -16.274 -19.994  38.826  1.00 99.99
ATOM   2912  HH  TYR A 321     -14.359 -14.586  32.380  1.00 99.99
ATOM   2913  N   LYS A 322     -12.618 -19.095  37.065  1.00 39.38
ATOM   2914  CA  LYS A 322     -11.477 -18.236  37.386  1.00 38.67
ATOM   2915  C   LYS A 322     -10.839 -17.690  36.119  1.00 42.50
ATOM   2916  O   LYS A 322     -10.176 -18.450  35.387  1.00 40.98
ATOM   2917  CB  LYS A 322     -10.437 -18.985  38.216  1.00 39.77
ATOM   2918  CG  LYS A 322      -9.565 -18.043  39.035  1.00 38.97
ATOM   2919  CD  LYS A 322      -8.101 -18.277  38.758  1.00 42.12
ATOM   2920  CE  LYS A 322      -7.241 -17.086  39.155  1.00 46.91
ATOM   2921  NZ  LYS A 322      -7.324 -16.800  40.606  1.00 52.44
ATOM   2922  HN  LYS A 322     -12.486 -19.894  36.445  1.00 99.99
ATOM   2923  HZ1 LYS A 322      -6.748 -16.002  40.872  1.00 99.99
ATOM   2924  HZ2 LYS A 322      -7.092 -17.625  41.160  1.00 99.99
ATOM   2925  HZ3 LYS A 322      -8.291 -16.673  40.903  1.00 99.99
ATOM   2926  N   PRO A 323     -10.986 -16.396  35.830  1.00 40.68
ATOM   2927  CA  PRO A 323     -10.395 -15.830  34.609  1.00 41.43
ATOM   2928  C   PRO A 323      -8.873 -15.920  34.597  1.00 39.42
ATOM   2929  O   PRO A 323      -8.211 -16.051  35.630  1.00 37.82
ATOM   2930  CB  PRO A 323     -10.850 -14.363  34.635  1.00 40.29
ATOM   2931  CG  PRO A 323     -12.032 -14.336  35.579  1.00 43.30
ATOM   2932  CD  PRO A 323     -11.771 -15.405  36.589  1.00 41.49
ATOM   2933  N   GLY A 324      -8.324 -15.850  33.386  1.00 33.13
ATOM   2934  CA  GLY A 324      -6.898 -15.702  33.171  1.00 28.36
ATOM   2935  C   GLY A 324      -6.637 -14.484  32.307  1.00 27.80
ATOM   2936  O   GLY A 324      -7.489 -13.604  32.213  1.00 18.70
ATOM   2937  HN  GLY A 324      -8.935 -15.903  32.571  1.00 99.99
ATOM   2938  N   ALA A 325      -5.473 -14.398  31.676  1.00 24.39
ATOM   2939  CA  ALA A 325      -5.214 -13.214  30.881  1.00 25.16
ATOM   2940  C   ALA A 325      -6.133 -13.187  29.654  1.00 23.46
ATOM   2941  O   ALA A 325      -6.803 -14.168  29.318  1.00 23.92
ATOM   2942  CB  ALA A 325      -3.738 -13.157  30.492  1.00 28.79
ATOM   2943  HN  ALA A 325      -4.781 -15.143  31.748  1.00 99.99
ATOM   2944  N   LEU A 326      -6.194 -12.025  29.017  1.00 23.63
ATOM   2945  CA  LEU A 326      -7.149 -11.790  27.935  1.00 24.85
ATOM   2946  C   LEU A 326      -6.763 -12.577  26.680  1.00 21.31
ATOM   2947  O   LEU A 326      -5.620 -12.495  26.215  1.00 19.49
ATOM   2948  CB  LEU A 326      -7.212 -10.293  27.641  1.00 25.62
ATOM   2949  CG  LEU A 326      -8.069  -9.768  26.491  1.00 23.25
ATOM   2950  CD1 LEU A 326      -9.498 -10.206  26.689  1.00 22.06
ATOM   2951  CD2 LEU A 326      -7.969  -8.252  26.418  1.00 26.97
ATOM   2952  HN  LEU A 326      -5.558 -11.276  29.289  1.00 99.99
ATOM   2953  N   THR A 327      -7.696 -13.380  26.167  1.00 17.74
ATOM   2954  CA  THR A 327      -7.597 -13.957  24.827  1.00 17.87
ATOM   2955  C   THR A 327      -8.545 -13.187  23.921  1.00 17.55
ATOM   2956  O   THR A 327      -9.725 -13.046  24.240  1.00 13.56
ATOM   2957  CB  THR A 327      -7.977 -15.443  24.793  1.00 19.99
ATOM   2958  OG1 THR A 327      -6.979 -16.232  25.459  1.00 21.58
ATOM   2959  CG2 THR A 327      -8.088 -15.924  23.354  1.00 17.10
ATOM   2960  HN  THR A 327      -8.514 -13.601  26.734  1.00 99.99
ATOM   2961  HG1 THR A 327      -6.910 -15.932  26.358  1.00 99.99
ATOM   2962  N   PHE A 328      -8.045 -12.718  22.787  1.00 14.08
ATOM   2963  CA  PHE A 328      -8.877 -11.903  21.897  1.00 14.54
ATOM   2964  C   PHE A 328      -8.243 -11.966  20.523  1.00 13.84
ATOM   2965  O   PHE A 328      -7.124 -11.479  20.349  1.00 12.91
ATOM   2966  CB  PHE A 328      -8.936 -10.451  22.400  1.00 15.76
ATOM   2967  CG  PHE A 328     -10.094  -9.651  21.852  1.00 19.62
ATOM   2968  CD1 PHE A 328     -10.153  -9.308  20.517  1.00 19.17
ATOM   2969  CD2 PHE A 328     -11.105  -9.214  22.691  1.00 22.48
ATOM   2970  CE1 PHE A 328     -11.215  -8.573  20.024  1.00 21.16
ATOM   2971  CE2 PHE A 328     -12.178  -8.480  22.199  1.00 28.75
ATOM   2972  CZ  PHE A 328     -12.222  -8.151  20.865  1.00 22.25
ATOM   2973  HN  PHE A 328      -7.079 -12.925  22.533  1.00 99.99
ATOM   2974  N   LEU A 329      -8.945 -12.547  19.561  1.00 11.12
ATOM   2975  CA  LEU A 329      -8.421 -12.766  18.217  1.00 12.26
ATOM   2976  C   LEU A 329      -9.234 -11.951  17.224  1.00 12.60
ATOM   2977  O   LEU A 329     -10.461 -12.049  17.204  1.00 12.37
ATOM   2978  CB  LEU A 329      -8.500 -14.244  17.841  1.00 10.90
ATOM   2979  CG  LEU A 329      -7.707 -15.179  18.763  1.00 12.53
ATOM   2980  CD1 LEU A 329      -7.868 -16.625  18.313  1.00 15.04
ATOM   2981  CD2 LEU A 329      -6.223 -14.781  18.790  1.00 12.83
ATOM   2982  HN  LEU A 329      -9.895 -12.855  19.769  1.00 99.99
ATOM   2983  N   LEU A 330      -8.566 -11.174  16.388  1.00 11.00
ATOM   2984  CA  LEU A 330      -9.260 -10.388  15.371  1.00 12.05
ATOM   2985  C   LEU A 330      -8.947 -10.962  14.003  1.00 11.18
ATOM   2986  O   LEU A 330      -7.800 -10.916  13.566  1.00 12.81
ATOM   2987  CB  LEU A 330      -8.834  -8.923  15.427  1.00 12.35
ATOM   2988  CG  LEU A 330      -9.179  -8.235  16.740  1.00 17.07
ATOM   2989  CD1 LEU A 330      -7.936  -8.050  17.613  1.00 18.49
ATOM   2990  CD2 LEU A 330      -9.851  -6.898  16.425  1.00 20.10
ATOM   2991  HN  LEU A 330      -7.549 -11.123  16.454  1.00 99.99
ATOM   2992  N   SER A 331      -9.958 -11.480  13.315  1.00 12.25
ATOM   2993  CA  SER A 331      -9.718 -11.860  11.933  1.00 11.56
ATOM   2994  C   SER A 331      -9.677 -10.594  11.081  1.00 17.31
ATOM   2995  O   SER A 331     -10.373  -9.613  11.350  1.00 19.61
ATOM   2996  CB  SER A 331     -10.808 -12.798  11.433  1.00 16.27
ATOM   2997  OG  SER A 331     -12.020 -12.078  11.392  1.00 27.55
ATOM   2998  HN  SER A 331     -10.875 -11.607  13.743  1.00 99.99
ATOM   2999  HG  SER A 331     -12.700 -12.663  11.080  1.00 99.99
ATOM   3000  N   MET A 332      -8.819 -10.595  10.091  1.00 12.59
ATOM   3001  CA  MET A 332      -8.655  -9.448   9.204  1.00 11.88
ATOM   3002  C   MET A 332      -8.851  -9.961   7.782  1.00 11.31
ATOM   3003  O   MET A 332      -7.894 -10.043   7.004  1.00 12.80
ATOM   3004  CB  MET A 332      -7.270  -8.807   9.388  1.00 15.62
ATOM   3005  CG  MET A 332      -6.993  -8.231  10.763  1.00 19.01
ATOM   3006  SD  MET A 332      -7.440  -6.491  10.801  1.00 32.27
ATOM   3007  CE  MET A 332      -9.030  -6.692  11.576  1.00 13.92
ATOM   3008  HN  MET A 332      -8.247 -11.425   9.935  1.00 99.99
ATOM   3009  N   GLY A 333     -10.073 -10.376   7.465  1.00  9.33
ATOM   3010  CA  GLY A 333     -10.307 -11.150   6.261  1.00  9.14
ATOM   3011  C   GLY A 333      -9.826 -12.583   6.430  1.00 10.27
ATOM   3012  O   GLY A 333      -9.222 -12.967   7.438  1.00 10.50
ATOM   3013  HN  GLY A 333     -10.857 -10.147   8.076  1.00 99.99
ATOM   3014  N   ARG A 334     -10.108 -13.398   5.420  1.00  8.91
ATOM   3015  CA  ARG A 334      -9.808 -14.821   5.568  1.00  9.24
ATOM   3016  C   ARG A 334      -8.314 -15.130   5.548  1.00 10.13
ATOM   3017  O   ARG A 334      -7.924 -16.248   5.913  1.00  9.94
ATOM   3018  CB  ARG A 334     -10.513 -15.619   4.473  1.00  9.26
ATOM   3019  CG  ARG A 334      -9.942 -15.450   3.067  1.00 12.27
ATOM   3020  CD  ARG A 334     -10.671 -16.320   2.033  1.00 13.17
ATOM   3021  NE  ARG A 334     -12.063 -15.910   1.832  1.00 14.31
ATOM   3022  CZ  ARG A 334     -13.123 -16.593   2.252  1.00 17.70
ATOM   3023  NH1 ARG A 334     -12.996 -17.744   2.905  1.00 16.78
ATOM   3024  NH2 ARG A 334     -14.345 -16.118   2.001  1.00 14.94
ATOM   3025  HN  ARG A 334     -10.524 -13.039   4.561  1.00 99.99
ATOM   3026  HE  ARG A 334     -12.231 -15.036   1.333  1.00 99.99
ATOM   3027 1HH1 ARG A 334     -12.062 -18.107   3.097  1.00 99.99
ATOM   3028 2HH1 ARG A 334     -13.809 -18.268   3.227  1.00 99.99
ATOM   3029 1HH2 ARG A 334     -14.442 -15.235   1.500  1.00 99.99
ATOM   3030 2HH2 ARG A 334     -15.158 -16.642   2.323  1.00 99.99
ATOM   3031  N   ASN A 335      -7.468 -14.184   5.143  1.00  9.74
ATOM   3032  CA  ASN A 335      -6.045 -14.468   4.986  1.00 10.57
ATOM   3033  C   ASN A 335      -5.157 -13.755   6.010  1.00 13.98
ATOM   3034  O   ASN A 335      -3.935 -13.763   5.852  1.00 10.83
ATOM   3035  CB  ASN A 335      -5.590 -14.100   3.567  1.00 11.09
ATOM   3036  CG  ASN A 335      -5.727 -12.615   3.285  1.00 14.26
ATOM   3037  OD1 ASN A 335      -6.303 -11.881   4.075  1.00 10.42
ATOM   3038  ND2 ASN A 335      -5.221 -12.169   2.138  1.00 15.46
ATOM   3039  HN  ASN A 335      -7.820 -13.248   4.940  1.00 99.99
ATOM   3040 1HD2 ASN A 335      -5.313 -11.171   1.948  1.00 99.99
ATOM   3041 2HD2 ASN A 335      -4.740 -12.781   1.479  1.00 99.99
ATOM   3042  N   ASP A 336      -5.717 -13.153   7.054  1.00 10.71
ATOM   3043  CA  ASP A 336      -4.905 -12.305   7.930  1.00 11.87
ATOM   3044  C   ASP A 336      -5.594 -12.193   9.282  1.00 11.99
ATOM   3045  O   ASP A 336      -6.720 -12.655   9.470  1.00 11.05
ATOM   3046  CB  ASP A 336      -4.696 -10.909   7.312  1.00 13.91
ATOM   3047  CG  ASP A 336      -3.274 -10.344   7.548  1.00 18.66
ATOM   3048  OD1 ASP A 336      -2.622 -10.732   8.542  1.00 17.08
ATOM   3049  OD2 ASP A 336      -2.808  -9.502   6.728  1.00 16.51
ATOM   3050  HN  ASP A 336      -6.711 -13.281   7.245  1.00 99.99
ATOM   3051  N   GLY A 337      -4.914 -11.550  10.216  1.00 14.69
ATOM   3052  CA  GLY A 337      -5.472 -11.354  11.540  1.00 13.33
ATOM   3053  C   GLY A 337      -4.373 -11.092  12.540  1.00 10.89
ATOM   3054  O   GLY A 337      -3.190 -11.215  12.245  1.00 12.85
ATOM   3055  HN  GLY A 337      -3.985 -11.187  10.002  1.00 99.99
ATOM   3056  N   VAL A 338      -4.780 -10.702  13.744  1.00 10.45
ATOM   3057  CA  VAL A 338      -3.820 -10.511  14.827  1.00 10.03
ATOM   3058  C   VAL A 338      -4.585 -10.593  16.136  1.00 10.93
ATOM   3059  O   VAL A 338      -5.804 -10.508  16.161  1.00 10.15
ATOM   3060  CB  VAL A 338      -3.051  -9.176  14.660  1.00 15.84
ATOM   3061  CG1 VAL A 338      -3.983  -7.986  14.792  1.00 13.02
ATOM   3062  CG2 VAL A 338      -1.897  -9.097  15.666  1.00 15.83
ATOM   3063  HN  VAL A 338      -5.772 -10.535  13.913  1.00 99.99
ATOM   3064  N   GLY A 339      -3.879 -10.816  17.235  1.00 13.40
ATOM   3065  CA  GLY A 339      -4.584 -10.860  18.495  1.00 11.94
ATOM   3066  C   GLY A 339      -3.671 -11.244  19.629  1.00 14.64
ATOM   3067  O   GLY A 339      -2.451 -11.085  19.543  1.00 14.65
ATOM   3068  HN  GLY A 339      -2.869 -10.952  17.193  1.00 99.99
ATOM   3069  N   GLN A 340      -4.285 -11.744  20.693  1.00 12.86
ATOM   3070  CA  GLN A 340      -3.551 -12.207  21.862  1.00 16.63
ATOM   3071  C   GLN A 340      -4.227 -13.444  22.442  1.00 18.63
ATOM   3072  O   GLN A 340      -5.457 -13.548  22.445  1.00 14.88
ATOM   3073  CB  GLN A 340      -3.446 -11.106  22.922  1.00 16.33
ATOM   3074  CG  GLN A 340      -4.752 -10.524  23.390  1.00 16.98
ATOM   3075  CD  GLN A 340      -4.513  -9.281  24.242  1.00 22.03
ATOM   3076  OE1 GLN A 340      -4.284  -8.190  23.718  1.00 22.95
ATOM   3077  NE2 GLN A 340      -4.520  -9.455  25.556  1.00 22.09
ATOM   3078  HN  GLN A 340      -5.303 -11.806  20.692  1.00 99.99
ATOM   3079 1HE2 GLN A 340      -4.360  -8.624  26.126  1.00 99.99
ATOM   3080 2HE2 GLN A 340      -4.710 -10.358  25.990  1.00 99.99
ATOM   3081  N   ILE A 341      -3.418 -14.392  22.909  1.00 17.19
ATOM   3082  CA  ILE A 341      -3.916 -15.609  23.541  1.00 21.15
ATOM   3083  C   ILE A 341      -3.420 -15.607  24.976  1.00 22.94
ATOM   3084  O   ILE A 341      -2.205 -15.573  25.216  1.00 25.09
ATOM   3085  CB  ILE A 341      -3.473 -16.878  22.795  1.00 21.55
ATOM   3086  CG1 ILE A 341      -4.180 -16.973  21.437  1.00 19.83
ATOM   3087  CG2 ILE A 341      -3.769 -18.127  23.630  1.00 25.14
ATOM   3088  CD1 ILE A 341      -3.742 -18.162  20.613  1.00 21.90
ATOM   3089  HN  ILE A 341      -2.410 -14.263  22.822  1.00 99.99
ATOM   3090  N   SER A 342      -4.362 -15.627  25.923  1.00 22.26
ATOM   3091  CA  SER A 342      -4.129 -15.362  27.341  1.00 26.72
ATOM   3092  C   SER A 342      -2.989 -14.377  27.598  1.00 28.31
ATOM   3093  O   SER A 342      -2.003 -14.712  28.262  1.00 27.34
ATOM   3094  CB  SER A 342      -3.869 -16.669  28.100  1.00 31.17
ATOM   3095  OG  SER A 342      -2.874 -17.427  27.448  1.00 35.57
ATOM   3096  HN  SER A 342      -5.316 -15.844  25.634  1.00 99.99
ATOM   3097  HG  SER A 342      -2.713 -18.237  27.918  1.00 99.99
ATOM   3098  N   GLY A 343      -3.119 -13.160  27.087  1.00 25.77
ATOM   3099  CA  GLY A 343      -2.268 -12.066  27.501  1.00 26.03
ATOM   3100  C   GLY A 343      -0.985 -11.878  26.730  1.00 27.11
ATOM   3101  O   GLY A 343      -0.256 -10.920  27.007  1.00 29.84
ATOM   3102  HN  GLY A 343      -3.838 -12.991  26.384  1.00 99.99
ATOM   3103  N   PHE A 344      -0.673 -12.726  25.765  1.00 24.39
ATOM   3104  CA  PHE A 344       0.481 -12.437  24.935  1.00 28.04
ATOM   3105  C   PHE A 344       0.117 -12.394  23.457  1.00 23.77
ATOM   3106  O   PHE A 344      -0.806 -13.073  22.989  1.00 21.15
ATOM   3107  CB  PHE A 344       1.604 -13.431  25.165  1.00 31.00
ATOM   3108  CG  PHE A 344       1.160 -14.840  25.162  1.00 32.21
ATOM   3109  CD1 PHE A 344       0.962 -15.511  23.967  1.00 29.07
ATOM   3110  CD2 PHE A 344       0.951 -15.505  26.357  1.00 27.45
ATOM   3111  CE1 PHE A 344       0.552 -16.826  23.967  1.00 31.39
ATOM   3112  CE2 PHE A 344       0.543 -16.809  26.368  1.00 30.39
ATOM   3113  CZ  PHE A 344       0.347 -17.482  25.179  1.00 32.21
ATOM   3114  HN  PHE A 344      -1.231 -13.565  25.608  1.00 99.99
ATOM   3115  N   TYR A 345       0.902 -11.607  22.736  1.00 22.66
ATOM   3116  CA  TYR A 345       0.690 -11.362  21.318  1.00 19.78
ATOM   3117  C   TYR A 345       0.790 -12.644  20.507  1.00 19.34
ATOM   3118  O   TYR A 345       1.726 -13.429  20.673  1.00 17.22
ATOM   3119  CB  TYR A 345       1.741 -10.373  20.842  1.00 19.40
ATOM   3120  CG  TYR A 345       1.663  -9.959  19.395  1.00 20.46
ATOM   3121  CD1 TYR A 345       2.319 -10.673  18.397  1.00 20.11
ATOM   3122  CD2 TYR A 345       0.967  -8.819  19.033  1.00 20.41
ATOM   3123  CE1 TYR A 345       2.262 -10.254  17.062  1.00 20.86
ATOM   3124  CE2 TYR A 345       0.916  -8.391  17.718  1.00 23.32
ATOM   3125  CZ  TYR A 345       1.557  -9.111  16.739  1.00 23.29
ATOM   3126  OH  TYR A 345       1.477  -8.653  15.435  1.00 24.96
ATOM   3127  HN  TYR A 345       1.691 -11.152  23.196  1.00 99.99
ATOM   3128  HH  TYR A 345       0.992  -7.867  15.213  1.00 99.99
ATOM   3129  N   VAL A 346      -0.155 -12.835  19.591  1.00 16.86
ATOM   3130  CA  VAL A 346      -0.021 -13.886  18.599  1.00 16.62
ATOM   3131  C   VAL A 346      -0.177 -13.248  17.227  1.00 16.99
ATOM   3132  O   VAL A 346      -0.943 -12.293  17.042  1.00 16.96
ATOM   3133  CB  VAL A 346      -1.028 -15.033  18.812  1.00 18.94
ATOM   3134  CG1 VAL A 346      -0.748 -15.732  20.146  1.00 18.91
ATOM   3135  CG2 VAL A 346      -2.439 -14.517  18.769  1.00 16.78
ATOM   3136  HN  VAL A 346      -0.982 -12.237  19.586  1.00 99.99
ATOM   3137  N   GLY A 347       0.567 -13.774  16.269  1.00 18.30
ATOM   3138  CA  GLY A 347       0.731 -13.141  14.979  1.00 17.62
ATOM   3139  C   GLY A 347      -0.286 -13.550  13.935  1.00 17.72
ATOM   3140  O   GLY A 347      -1.319 -14.156  14.224  1.00 17.59
ATOM   3141  HN  GLY A 347       1.043 -14.659  16.446  1.00 99.99
ATOM   3142  N   ARG A 348       0.043 -13.241  12.686  1.00 15.87
ATOM   3143  CA  ARG A 348      -0.932 -13.313  11.605  1.00 15.79
ATOM   3144  C   ARG A 348      -1.151 -14.745  11.140  1.00 15.75
ATOM   3145  O   ARG A 348      -2.294 -15.152  10.895  1.00 13.41
ATOM   3146  CB  ARG A 348      -0.475 -12.404  10.464  1.00 14.13
ATOM   3147  CG  ARG A 348      -0.244 -10.983  10.971  1.00 18.32
ATOM   3148  CD  ARG A 348       0.654 -10.179  10.071  1.00 18.03
ATOM   3149  NE  ARG A 348       0.000  -9.823   8.816  1.00 14.77
ATOM   3150  CZ  ARG A 348       0.588  -9.092   7.880  1.00 18.65
ATOM   3151  NH1 ARG A 348       1.824  -8.649   8.035  1.00 19.21
ATOM   3152  NH2 ARG A 348      -0.081  -8.787   6.768  1.00 17.43
ATOM   3153  HN  ARG A 348       0.998 -12.947  12.479  1.00 99.99
ATOM   3154  HE  ARG A 348      -0.952 -10.151   8.652  1.00 99.99
ATOM   3155 1HH1 ARG A 348       2.277  -8.086   7.315  1.00 99.99
ATOM   3156 2HH1 ARG A 348       2.336  -8.882   8.886  1.00 99.99
ATOM   3157 1HH2 ARG A 348       0.372  -8.224   6.048  1.00 99.99
ATOM   3158 2HH2 ARG A 348      -1.035  -9.129   6.648  1.00 99.99
ATOM   3159  N   LEU A 349      -0.078 -15.527  11.023  1.00 13.44
ATOM   3160  CA  LEU A 349      -0.237 -16.939  10.694  1.00 15.41
ATOM   3161  C   LEU A 349      -1.080 -17.650  11.743  1.00 16.46
ATOM   3162  O   LEU A 349      -2.007 -18.401  11.410  1.00 13.89
ATOM   3163  CB  LEU A 349       1.135 -17.600  10.572  1.00 18.46
ATOM   3164  CG  LEU A 349       1.096 -19.122  10.410  1.00 20.42
ATOM   3165  CD1 LEU A 349       0.307 -19.507   9.183  1.00 23.48
ATOM   3166  CD2 LEU A 349       2.508 -19.651  10.316  1.00 32.61
ATOM   3167  HN  LEU A 349       0.854 -15.138  11.164  1.00 99.99
ATOM   3168  N   MET A 350      -0.778 -17.409  13.026  1.00 12.94
ATOM   3169  CA  MET A 350      -1.526 -18.047  14.107  1.00 14.93
ATOM   3170  C   MET A 350      -3.009 -17.683  14.048  1.00 13.93
ATOM   3171  O   MET A 350      -3.880 -18.551  14.154  1.00 12.60
ATOM   3172  CB  MET A 350      -0.919 -17.643  15.454  1.00 16.89
ATOM   3173  CG  MET A 350      -1.585 -18.280  16.654  1.00 18.35
ATOM   3174  SD  MET A 350      -1.575 -20.086  16.515  1.00 31.01
ATOM   3175  CE  MET A 350      -2.401 -20.568  18.045  1.00 35.44
ATOM   3176  HN  MET A 350      -0.015 -16.771  13.251  1.00 99.99
ATOM   3177  N   VAL A 351      -3.323 -16.402  13.891  1.00 11.74
ATOM   3178  CA  VAL A 351      -4.734 -16.022  13.900  1.00 11.45
ATOM   3179  C   VAL A 351      -5.432 -16.518  12.641  1.00 11.29
ATOM   3180  O   VAL A 351      -6.582 -16.980  12.695  1.00 11.03
ATOM   3181  CB  VAL A 351      -4.880 -14.503  14.079  1.00 13.26
ATOM   3182  CG1 VAL A 351      -6.364 -14.090  13.996  1.00 11.15
ATOM   3183  CG2 VAL A 351      -4.286 -14.086  15.435  1.00 14.17
ATOM   3184  HN  VAL A 351      -2.595 -15.699  13.767  1.00 99.99
ATOM   3185  N   ARG A 352      -4.755 -16.440  11.489  1.00 10.73
ATOM   3186  CA  ARG A 352      -5.369 -16.956  10.264  1.00 11.24
ATOM   3187  C   ARG A 352      -5.775 -18.422  10.423  1.00 10.95
ATOM   3188  O   ARG A 352      -6.902 -18.810  10.087  1.00 11.83
ATOM   3189  CB  ARG A 352      -4.424 -16.774   9.068  1.00 13.07
ATOM   3190  CG  ARG A 352      -4.949 -17.434   7.810  1.00 11.83
ATOM   3191  CD  ARG A 352      -4.125 -17.078   6.589  1.00 13.11
ATOM   3192  NE  ARG A 352      -2.761 -17.574   6.715  1.00 13.35
ATOM   3193  CZ  ARG A 352      -1.679 -16.808   6.737  1.00 15.16
ATOM   3194  NH1 ARG A 352      -1.760 -15.492   6.634  1.00 11.87
ATOM   3195  NH2 ARG A 352      -0.485 -17.381   6.883  1.00 13.21
ATOM   3196  HN  ARG A 352      -3.823 -16.026  11.465  1.00 99.99
ATOM   3197  HE  ARG A 352      -2.629 -18.583   6.792  1.00 99.99
ATOM   3198 1HH1 ARG A 352      -0.928 -14.903   6.651  1.00 99.99
ATOM   3199 2HH1 ARG A 352      -2.674 -15.053   6.522  1.00 99.99
ATOM   3200 1HH2 ARG A 352       0.347 -16.792   6.900  1.00 99.99
ATOM   3201 2HH2 ARG A 352      -0.423 -18.396   6.962  1.00 99.99
ATOM   3202  N   LEU A 353      -4.882 -19.249  10.966  1.00 11.44
ATOM   3203  CA  LEU A 353      -5.196 -20.664  11.119  1.00 12.95
ATOM   3204  C   LEU A 353      -6.235 -20.900  12.213  1.00 13.85
ATOM   3205  O   LEU A 353      -7.126 -21.747  12.058  1.00 15.67
ATOM   3206  CB  LEU A 353      -3.929 -21.465  11.434  1.00 15.65
ATOM   3207  CG  LEU A 353      -2.889 -21.509  10.305  1.00 21.40
ATOM   3208  CD1 LEU A 353      -1.663 -22.335  10.722  1.00 25.95
ATOM   3209  CD2 LEU A 353      -3.509 -22.056   9.029  1.00 25.04
ATOM   3210  HN  LEU A 353      -3.978 -18.891  11.275  1.00 99.99
ATOM   3211  N   THR A 354      -6.139 -20.173  13.322  1.00 11.36
ATOM   3212  CA  THR A 354      -7.012 -20.450  14.459  1.00 13.30
ATOM   3213  C   THR A 354      -8.428 -19.941  14.223  1.00 12.55
ATOM   3214  O   THR A 354      -9.406 -20.627  14.559  1.00 11.04
ATOM   3215  CB  THR A 354      -6.430 -19.815  15.721  1.00 14.71
ATOM   3216  OG1 THR A 354      -5.105 -20.313  15.926  1.00 15.11
ATOM   3217  CG2 THR A 354      -7.257 -20.148  16.929  1.00 14.92
ATOM   3218  HN  THR A 354      -5.454 -19.420  13.379  1.00 99.99
ATOM   3219  HG1 THR A 354      -4.582 -20.102  15.162  1.00 99.99
ATOM   3220  N   LYS A 355      -8.560 -18.746  13.654  1.00 10.80
ATOM   3221  CA  LYS A 355      -9.855 -18.088  13.538  1.00 10.02
ATOM   3222  C   LYS A 355     -10.230 -17.702  12.112  1.00  9.74
ATOM   3223  O   LYS A 355     -11.352 -17.983  11.685  1.00 10.02
ATOM   3224  CB  LYS A 355      -9.893 -16.829  14.408  1.00 10.03
ATOM   3225  CG  LYS A 355     -11.237 -16.140  14.315  1.00 12.70
ATOM   3226  CD  LYS A 355     -11.292 -14.831  15.087  1.00 13.21
ATOM   3227  CE  LYS A 355     -12.711 -14.260  14.977  1.00 15.68
ATOM   3228  NZ  LYS A 355     -12.871 -13.028  15.792  1.00 17.96
ATOM   3229  HN  LYS A 355      -7.731 -18.277  13.289  1.00 99.99
ATOM   3230  HZ1 LYS A 355     -13.815 -12.648  15.719  1.00 99.99
ATOM   3231  HZ2 LYS A 355     -12.169 -12.329  15.551  1.00 99.99
ATOM   3232  HZ3 LYS A 355     -12.609 -13.188  16.765  1.00 99.99
ATOM   3233  N   SER A 356      -9.339 -17.035  11.366  1.00  9.79
ATOM   3234  CA  SER A 356      -9.791 -16.332  10.163  1.00  9.54
ATOM   3235  C   SER A 356     -10.332 -17.273   9.101  1.00  9.60
ATOM   3236  O   SER A 356     -11.259 -16.903   8.376  1.00  9.44
ATOM   3237  CB  SER A 356      -8.668 -15.493   9.555  1.00  9.76
ATOM   3238  OG  SER A 356      -8.103 -14.633  10.520  1.00 11.29
ATOM   3239  HN  SER A 356      -8.355 -17.017  11.633  1.00 99.99
ATOM   3240  HG  SER A 356      -7.405 -14.111  10.142  1.00 99.99
ATOM   3241  N   ARG A 357      -9.780 -18.485   8.985  1.00 11.15
ATOM   3242  CA  ARG A 357     -10.163 -19.346   7.869  1.00 15.30
ATOM   3243  C   ARG A 357     -11.583 -19.854   8.026  1.00 16.47
ATOM   3244  O   ARG A 357     -12.378 -19.806   7.070  1.00 11.61
ATOM   3245  CB  ARG A 357      -9.197 -20.527   7.750  1.00 22.05
ATOM   3246  CG  ARG A 357      -7.858 -20.140   7.152  1.00 26.00
ATOM   3247  CD  ARG A 357      -6.934 -21.343   6.920  1.00 40.66
ATOM   3248  NE  ARG A 357      -7.421 -22.261   5.895  1.00 55.78
ATOM   3249  CZ  ARG A 357      -8.149 -23.344   6.138  1.00 65.28
ATOM   3250  NH1 ARG A 357      -8.516 -23.674   7.367  1.00 62.29
ATOM   3251  NH2 ARG A 357      -8.518 -24.120   5.122  1.00 64.02
ATOM   3252  HN  ARG A 357      -9.097 -18.806   9.671  1.00 99.99
ATOM   3253  HE  ARG A 357      -7.185 -22.056   4.924  1.00 99.99
ATOM   3254 1HH1 ARG A 357      -9.075 -24.506   7.554  1.00 99.99
ATOM   3255 2HH1 ARG A 357      -8.233 -23.079   8.146  1.00 99.99
ATOM   3256 1HH2 ARG A 357      -9.077 -24.952   5.309  1.00 99.99
ATOM   3257 2HH2 ARG A 357      -8.235 -23.866   4.175  1.00 99.99
ATOM   3258  N   ASP A 358     -11.919 -20.332   9.234  1.00 11.08
ATOM   3259  CA  ASP A 358     -13.170 -21.029   9.482  1.00 15.88
ATOM   3260  C   ASP A 358     -14.094 -20.326  10.463  1.00 12.89
ATOM   3261  O   ASP A 358     -15.264 -20.715  10.545  1.00  9.79
ATOM   3262  CB  ASP A 358     -12.887 -22.413  10.056  1.00 99.99
ATOM   3263  CG  ASP A 358     -14.177 -23.228  10.082  1.00 99.99
ATOM   3264  OD1 ASP A 358     -14.980 -23.008  11.029  1.00 99.99
ATOM   3265  OD2 ASP A 358     -14.351 -24.063   9.153  1.00 99.99
ATOM   3266  HN  ASP A 358     -11.270 -20.201  10.010  1.00 99.99
ATOM   3267  N   LEU A 359     -13.608 -19.315  11.193  1.00  9.78
ATOM   3268  CA  LEU A 359     -14.392 -18.527  12.158  1.00 10.54
ATOM   3269  C   LEU A 359     -15.131 -19.420  13.157  1.00 10.76
ATOM   3270  O   LEU A 359     -16.215 -19.082  13.619  1.00 10.20
ATOM   3271  CB  LEU A 359     -15.363 -17.573  11.437  1.00  9.54
ATOM   3272  CG  LEU A 359     -14.673 -16.506  10.585  1.00 10.15
ATOM   3273  CD1 LEU A 359     -15.669 -15.868   9.610  1.00 11.41
ATOM   3274  CD2 LEU A 359     -14.019 -15.424  11.459  1.00 11.42
ATOM   3275  HN  LEU A 359     -12.624 -19.073  11.072  1.00 99.99
ATOM   3276  N   PHE A 360     -14.538 -20.560  13.507  1.00  9.80
ATOM   3277  CA  PHE A 360     -15.057 -21.507  14.497  1.00 11.17
ATOM   3278  C   PHE A 360     -16.415 -22.114  14.118  1.00 13.49
ATOM   3279  O   PHE A 360     -17.085 -22.716  14.976  1.00 11.53
ATOM   3280  CB  PHE A 360     -15.147 -20.860  15.893  1.00 12.03
ATOM   3281  CG  PHE A 360     -13.891 -20.157  16.312  1.00 12.91
ATOM   3282  CD1 PHE A 360     -12.716 -20.871  16.496  1.00 11.77
ATOM   3283  CD2 PHE A 360     -13.885 -18.788  16.534  1.00 13.17
ATOM   3284  CE1 PHE A 360     -11.540 -20.229  16.892  1.00 12.38
ATOM   3285  CE2 PHE A 360     -12.712 -18.124  16.931  1.00 13.17
ATOM   3286  CZ  PHE A 360     -11.537 -18.844  17.112  1.00 14.37
ATOM   3287  HN  PHE A 360     -13.655 -20.791  13.051  1.00 99.99
ATOM   3288  N   VAL A 361     -16.823 -22.014  12.853  1.00 12.14
ATOM   3289  CA  VAL A 361     -18.162 -22.446  12.454  1.00 11.84
ATOM   3290  C   VAL A 361     -18.383 -23.924  12.779  1.00 16.41
ATOM   3291  O   VAL A 361     -19.448 -24.311  13.284  1.00 13.38
ATOM   3292  CB  VAL A 361     -18.393 -22.141  10.959  1.00 13.81
ATOM   3293  CG1 VAL A 361     -19.678 -22.794  10.462  1.00 15.32
ATOM   3294  CG2 VAL A 361     -18.462 -20.620  10.734  1.00 13.06
ATOM   3295  HN  VAL A 361     -16.190 -21.630  12.151  1.00 99.99
ATOM   3296  N   SER A 362     -17.389 -24.772  12.517  1.00 16.96
ATOM   3297  CA  SER A 362     -17.608 -26.206  12.706  1.00 17.62
ATOM   3298  C   SER A 362     -17.936 -26.554  14.160  1.00 17.70
ATOM   3299  O   SER A 362     -18.635 -27.545  14.416  1.00 17.28
ATOM   3300  CB  SER A 362     -16.381 -26.990  12.240  1.00 21.44
ATOM   3301  OG  SER A 362     -15.290 -26.740  13.103  1.00 25.32
ATOM   3302  HN  SER A 362     -16.487 -24.426  12.189  1.00 99.99
ATOM   3303  HG  SER A 362     -14.528 -27.227  12.813  1.00 99.99
ATOM   3304  N   THR A 363     -17.448 -25.765  15.126  1.00 14.40
ATOM   3305  CA  THR A 363     -17.703 -26.087  16.534  1.00 16.04
ATOM   3306  C   THR A 363     -19.193 -26.004  16.881  1.00 16.88
ATOM   3307  O   THR A 363     -19.667 -26.742  17.743  1.00 15.05
ATOM   3308  CB  THR A 363     -16.890 -25.166  17.460  1.00 19.58
ATOM   3309  OG1 THR A 363     -17.359 -23.812  17.339  1.00 18.46
ATOM   3310  CG2 THR A 363     -15.392 -25.204  17.105  1.00 19.44
ATOM   3311  HN  THR A 363     -16.899 -24.940  14.883  1.00 99.99
ATOM   3312  HG1 THR A 363     -16.857 -23.243  17.911  1.00 99.99
ATOM   3313  N   SER A 364     -19.947 -25.126  16.229  1.00 10.87
ATOM   3314  CA  SER A 364     -21.361 -25.006  16.560  1.00 13.52
ATOM   3315  C   SER A 364     -22.161 -26.147  15.953  1.00 15.10
ATOM   3316  O   SER A 364     -23.072 -26.682  16.600  1.00 14.88
ATOM   3317  CB  SER A 364     -21.910 -23.650  16.092  1.00 13.91
ATOM   3318  OG  SER A 364     -21.399 -22.607  16.907  1.00 11.87
ATOM   3319  HN  SER A 364     -19.539 -24.539  15.501  1.00 99.99
ATOM   3320  HG  SER A 364     -21.739 -21.768  16.618  1.00 99.99
ATOM   3321  N   TRP A 365     -21.831 -26.533  14.717  1.00 14.84
ATOM   3322  CA  TRP A 365     -22.475 -27.696  14.108  1.00 14.97
ATOM   3323  C   TRP A 365     -22.189 -28.958  14.917  1.00 17.08
ATOM   3324  O   TRP A 365     -23.072 -29.808  15.093  1.00 15.27
ATOM   3325  CB  TRP A 365     -22.014 -27.838  12.654  1.00 14.86
ATOM   3326  CG  TRP A 365     -22.595 -26.736  11.765  1.00 15.46
ATOM   3327  CD1 TRP A 365     -21.980 -25.564  11.382  1.00 15.21
ATOM   3328  CD2 TRP A 365     -23.917 -26.690  11.213  1.00 14.59
ATOM   3329  NE1 TRP A 365     -22.837 -24.808  10.611  1.00 14.00
ATOM   3330  CE2 TRP A 365     -24.033 -25.473  10.496  1.00 14.62
ATOM   3331  CE3 TRP A 365     -25.008 -27.566  11.242  1.00 14.25
ATOM   3332  CZ2 TRP A 365     -25.195 -25.120   9.812  1.00 13.36
ATOM   3333  CZ3 TRP A 365     -26.161 -27.211  10.577  1.00 12.80
ATOM   3334  CH2 TRP A 365     -26.251 -25.991   9.871  1.00 14.11
ATOM   3335  HN  TRP A 365     -21.125 -26.013  14.195  1.00 99.99
ATOM   3336  HE1 TRP A 365     -22.619 -23.903  10.194  1.00 99.99
ATOM   3337  N   LYS A 366     -20.975 -29.071  15.467  1.00 14.73
ATOM   3338  CA  LYS A 366     -20.659 -30.203  16.340  1.00 18.29
ATOM   3339  C   LYS A 366     -21.514 -30.189  17.607  1.00 17.76
ATOM   3340  O   LYS A 366     -22.145 -31.192  17.953  1.00 17.84
ATOM   3341  CB  LYS A 366     -19.192 -30.146  16.752  1.00 99.99
ATOM   3342  CG  LYS A 366     -18.860 -31.354  17.620  1.00 99.99
ATOM   3343  CD  LYS A 366     -17.429 -31.234  18.133  1.00 99.99
ATOM   3344  CE  LYS A 366     -17.230 -32.183  19.311  1.00 99.99
ATOM   3345  NZ  LYS A 366     -17.728 -33.520  18.954  1.00 99.99
ATOM   3346  HN  LYS A 366     -20.265 -28.364  15.277  1.00 99.99
ATOM   3347  N   THR A 367     -21.545 -29.059  18.319  1.00 15.03
ATOM   3348  CA  THR A 367     -22.378 -28.953  19.515  1.00 16.29
ATOM   3349  C   THR A 367     -23.827 -29.353  19.231  1.00 18.62
ATOM   3350  O   THR A 367     -24.434 -30.103  20.003  1.00 18.38
ATOM   3351  CB  THR A 367     -22.288 -27.525  20.072  1.00 16.23
ATOM   3352  OG1 THR A 367     -20.950 -27.296  20.553  1.00 16.21
ATOM   3353  CG2 THR A 367     -23.258 -27.301  21.225  1.00 16.29
ATOM   3354  HN  THR A 367     -20.981 -28.262  18.025  1.00 99.99
ATOM   3355  HG1 THR A 367     -20.894 -26.412  20.898  1.00 99.99
ATOM   3356  N   MET A 368     -24.392 -28.875  18.117  1.00 15.72
ATOM   3357  CA  MET A 368     -25.783 -29.119  17.744  1.00 17.37
ATOM   3358  C   MET A 368     -25.999 -30.490  17.128  1.00 17.69
ATOM   3359  O   MET A 368     -27.149 -30.848  16.838  1.00 17.54
ATOM   3360  CB  MET A 368     -26.250 -28.038  16.755  1.00 15.13
ATOM   3361  CG  MET A 368     -26.278 -26.631  17.389  1.00 12.61
ATOM   3362  SD  MET A 368     -27.526 -26.505  18.699  1.00 18.17
ATOM   3363  CE  MET A 368     -28.970 -26.261  17.677  1.00 15.52
ATOM   3364  HN  MET A 368     -23.819 -28.308  17.492  1.00 99.99
ATOM   3365  N   ARG A 369     -24.920 -31.240  16.899  1.00 15.37
ATOM   3366  CA  ARG A 369     -24.988 -32.586  16.319  1.00 22.05
ATOM   3367  C   ARG A 369     -25.729 -32.573  14.981  1.00 23.89
ATOM   3368  O   ARG A 369     -26.559 -33.437  14.687  1.00 21.64
ATOM   3369  CB  ARG A 369     -25.724 -33.524  17.270  1.00 99.99
ATOM   3370  CG  ARG A 369     -24.905 -33.704  18.543  1.00 99.99
ATOM   3371  CD  ARG A 369     -25.781 -34.321  19.628  1.00 99.99
ATOM   3372  NE  ARG A 369     -25.054 -34.401  20.915  1.00 99.99
ATOM   3373  CZ  ARG A 369     -24.878 -33.351  21.713  1.00 99.99
ATOM   3374  NH1 ARG A 369     -25.347 -32.144  21.407  1.00 99.99
ATOM   3375  NH2 ARG A 369     -24.208 -33.535  22.847  1.00 99.99
ATOM   3376  HN  ARG A 369     -24.004 -30.860  17.138  1.00 99.99
ATOM   3377  HE1 ARG A 369     -26.303 -36.143  20.406  1.00 99.99
ATOM   3378  HE2 ARG A 369     -25.039 -36.388  19.326  1.00 99.99
ATOM   3379  HE3 ARG A 369     -26.396 -35.895  18.747  1.00 99.99
ATOM   3380  N   GLN A 370     -25.415 -31.574  14.152  1.00 18.36
ATOM   3381  CA  GLN A 370     -25.981 -31.447  12.824  1.00 18.74
ATOM   3382  C   GLN A 370     -24.853 -31.233  11.824  1.00 20.31
ATOM   3383  O   GLN A 370     -23.728 -30.880  12.188  1.00 18.59
ATOM   3384  CB  GLN A 370     -26.986 -30.287  12.736  1.00 17.22
ATOM   3385  CG  GLN A 370     -28.300 -30.493  13.470  1.00 15.32
ATOM   3386  CD  GLN A 370     -29.238 -29.327  13.260  1.00 17.38
ATOM   3387  OE1 GLN A 370     -29.424 -28.875  12.127  1.00 15.23
ATOM   3388  NE2 GLN A 370     -29.808 -28.807  14.342  1.00 14.91
ATOM   3389  HN  GLN A 370     -24.748 -30.870  14.467  1.00 99.99
ATOM   3390 1HE2 GLN A 370     -29.654 -29.181  15.279  1.00 99.99
ATOM   3391 2HE2 GLN A 370     -30.441 -28.020  14.200  1.00 99.99
ATOM   3392  N   SER A 371     -25.169 -31.464  10.562  1.00 21.23
ATOM   3393  CA  SER A 371     -24.216 -31.252   9.489  1.00 21.77
ATOM   3394  C   SER A 371     -24.617 -30.050   8.644  1.00 19.52
ATOM   3395  O   SER A 371     -25.800 -29.895   8.293  1.00 19.86
ATOM   3396  CB  SER A 371     -24.110 -32.491   8.595  1.00 26.15
ATOM   3397  OG  SER A 371     -23.510 -33.555   9.317  1.00 28.64
ATOM   3398  HN  SER A 371     -26.106 -31.799  10.337  1.00 99.99
ATOM   3399  HG  SER A 371     -23.444 -34.324   8.762  1.00 99.99
ATOM   3400  N   PRO A 372     -23.666 -29.184   8.295  1.00 20.85
ATOM   3401  CA  PRO A 372     -24.033 -27.957   7.588  1.00 21.20
ATOM   3402  C   PRO A 372     -24.514 -28.268   6.187  1.00 25.72
ATOM   3403  O   PRO A 372     -24.121 -29.281   5.583  1.00 26.33
ATOM   3404  CB  PRO A 372     -22.727 -27.139   7.583  1.00 23.75
ATOM   3405  CG  PRO A 372     -21.644 -28.084   7.916  1.00 21.57
ATOM   3406  CD  PRO A 372     -22.237 -29.232   8.658  1.00 18.59
ATOM   3407  N   PRO A 373     -25.424 -27.454   5.638  1.00 24.71
ATOM   3408  CA  PRO A 373     -25.913 -27.679   4.278  1.00 28.09
ATOM   3409  C   PRO A 373     -24.892 -27.201   3.243  1.00 37.06
ATOM   3410  O   PRO A 373     -23.984 -26.428   3.569  1.00 40.12
ATOM   3411  CB  PRO A 373     -27.198 -26.848   4.233  1.00 26.83
ATOM   3412  CG  PRO A 373     -26.940 -25.718   5.185  1.00 24.24
ATOM   3413  CD  PRO A 373     -26.101 -26.316   6.293  1.00 22.35
ATOM   3414  OXT PRO A 373     -24.937 -27.573   2.066  1.00 48.50
TER    3415      PRO A 373                                        
SPDBVT        1.0000000000         0.0000000000         0.0000000000 
SPDBVT        0.0000000000         1.0000000000         0.0000000000 
SPDBVT        0.0000000000         0.0000000000         1.0000000000 
SPDBVT        0.0000000000         0.0000000000         0.0000000000 
SPDBVT        0.0000000000         0.0000000000         0.0000000000 
SPDBVV default;
SPDBVV      5.109533972375    1134.256363923542      20.000000000000
SPDBVV        1.0000000000         0.0000000000         0.0000000000 
SPDBVV        0.0000000000         1.0000000000         0.0000000000 
SPDBVV        0.0000000000         0.0000000000         1.0000000000 
SPDBVV      -23.9915008545       -10.3319997787        20.2500000000 
SPDBVV        0.0000000000         0.0000000000         0.0000000000 
SPDBVf  3  3  3  3  3  3  3  3  3  3  3  3  3  3  3  3  3  3  3  3
SPDBVf  3  3  3  3  3  3  3  3  3  3  3  3  3  3  3  3  3  3  3  3
SPDBVf  3  3  3  3  3  3  3  3  3  3  3  3  3  3  3  3  3  3  3  3
SPDBVf  3  3  3  3  3  3  3  3  3  3  3  3  3  3  3  3  3  3  3  3
SPDBVf  3  3  3  3  3  3  3  3  3  3  3  3  3  3  3  3  3  3  3  3
SPDBVf  3  3  3  3  3  3  3  3  3  3  3  3  3  3  3  3  3  3  3  3
SPDBVf  3  3  3  3  3  3  3  3  3  3  3  3  3  3  3  3  3  3  3  3
SPDBVf  3  3  3  3  3  3  3  3  3  3  3  3  3  3  3  3  3  3  3  3
SPDBVf  3  3  3  3  3  3  3  3  3  3  3  3  3  3  3  3  3  3  3  3
SPDBVf  3  3  3  3  3  3  3  3  3  3  3  3  3  3  3  3  3  3  3  3
SPDBVf  3  3  3  3  3  3  3  3  3  3  3  3  3  3  3  3  3  3  3  3
SPDBVf  3  3  3  3  3  3  3  3  3  3  3  3  3  3  3  3  3  3  3  3
SPDBVf  3  3  3  3  3  3  3  3  3  3  3  3  3  3  3  3  3  3  3  3
SPDBVf  3  3  3  3  3  3  3  3  3  3  3  3  3  3  3  3  3  3  3  3
SPDBVf  3  3  3  3  3  3  3  3  3  3  3  3  3  3  3  3  3  3  3  3
SPDBVf  3  3  3  3  3  3  3  3  3  3  3  3  3  3  3  3  3  3  3  3
SPDBVf  3  3  3  3  3  3  3  3  3  3  3  3  3  3  3  3  3  3  3  3
SPDBVf  3  3  3  3  3  3  3  3  3  3  3  3  3  3  3  3  3  3  3  3
SPDBVf  3  3  3  3  3  3  3  1
SPDBVc 0.00 0.00 0.20 0.00 0.00 0.20 0.00 0.00 0.20 0.00 0.00 0.20 
SPDBVc 0.00 0.00 0.20 0.00 0.00 0.20 0.00 0.00 0.20 0.00 0.00 0.20 
SPDBVc 0.00 0.00 0.20 0.00 0.00 0.20 0.00 0.00 0.20 0.00 0.00 0.20 
SPDBVc 0.00 0.00 0.20 0.00 0.00 0.20 0.00 0.00 0.20 0.00 0.00 0.20 
SPDBVc 0.00 0.00 0.20 0.00 0.00 0.20 0.00 0.00 0.20 0.00 0.00 0.20 
SPDBVc 0.00 0.00 0.20 0.00 0.00 0.20 1.00 0.00 1.00 0.00 0.00 0.20 
SPDBVc 0.00 0.00 0.20 0.00 0.00 0.20 0.00 0.00 0.20 0.00 0.00 0.20 
SPDBVc 0.00 0.00 0.20 0.00 0.00 0.20 0.00 0.00 0.20 0.00 0.00 0.20 
SPDBVc 0.00 0.00 0.20 0.00 0.00 0.20 0.00 0.00 0.20 0.00 0.00 0.20 
SPDBVc 0.00 0.00 0.20 0.00 0.00 0.20 0.00 0.00 0.20 0.00 0.00 0.20 
SPDBVc 0.00 0.00 0.20 0.00 0.00 0.20 0.00 0.00 0.20 0.00 0.00 0.20 
SPDBVc 0.00 0.00 0.20 0.00 0.00 0.20 0.00 0.00 0.20 0.00 0.00 0.20 
SPDBVc 0.00 0.00 0.20 0.00 0.00 0.20 0.00 0.00 0.20 0.00 0.00 0.20 
SPDBVc 0.00 0.00 0.20 0.00 0.00 0.20 0.00 0.00 0.20 0.00 0.00 0.20 
SPDBVc 0.00 0.00 0.20 0.00 0.00 0.20 0.00 0.00 0.20 0.00 0.00 0.20 
SPDBVc 0.00 0.00 0.20 0.00 0.00 0.20 0.00 0.00 0.20 0.00 0.00 0.20 
SPDBVc 0.00 0.00 0.20 0.00 0.00 0.20 0.00 0.00 0.20 0.00 0.00 0.20 
SPDBVc 0.00 0.00 0.20 0.00 0.00 0.20 0.00 0.00 0.20 1.00 0.00 1.00 
SPDBVc 0.00 0.00 0.20 0.00 0.00 0.20 0.00 0.00 0.20 0.00 0.00 0.20 
SPDBVc 0.00 0.00 0.20 0.00 0.00 0.20 0.00 0.00 0.20 0.00 0.00 0.20 
SPDBVc 0.00 0.00 0.20 1.00 0.00 1.00 0.00 0.00 0.20 0.00 0.00 0.20 
SPDBVc 0.00 0.00 0.20 0.00 0.00 0.20 0.00 0.00 0.20 0.00 0.00 0.20 
SPDBVc 0.00 0.00 0.20 0.00 0.00 0.20 0.00 0.00 0.20 0.00 0.00 0.20 
SPDBVc 0.00 0.00 0.20 0.00 0.00 0.20 0.00 0.00 0.20 0.00 0.00 0.20 
SPDBVc 0.00 0.00 0.20 0.00 0.00 0.20 0.00 0.00 0.20 0.00 0.00 0.20 
SPDBVc 0.00 0.00 0.20 0.00 0.00 0.20 0.00 0.00 0.20 0.00 0.00 0.20 
SPDBVc 0.00 0.00 0.20 0.00 0.00 0.20 0.00 0.00 0.20 0.00 0.00 0.20 
SPDBVc 0.00 0.00 0.20 0.00 0.00 0.20 0.00 0.00 0.20 0.00 0.00 0.20 
SPDBVc 0.00 0.00 0.20 0.00 0.00 0.20 1.00 0.00 1.00 0.00 0.00 0.20 
SPDBVc 0.00 0.00 0.20 0.00 0.00 0.20 0.00 0.00 0.20 0.00 0.00 0.20 
SPDBVc 0.00 0.00 0.20 0.00 0.00 0.20 0.00 0.00 0.20 0.00 0.00 0.20 
SPDBVc 0.00 0.00 0.20 0.00 0.00 0.20 0.00 0.00 0.20 0.00 0.00 0.20 
SPDBVc 0.00 0.00 0.20 0.00 0.00 0.20 1.00 0.00 1.00 0.00 0.00 0.20 
SPDBVc 0.00 0.00 0.20 0.00 0.00 0.20 0.00 0.00 0.20 0.00 0.00 0.20 
SPDBVc 0.00 0.00 0.20 0.00 0.00 0.20 0.00 0.00 0.20 0.00 0.00 0.20 
SPDBVc 0.00 0.00 0.20 0.00 0.00 0.20 0.00 0.00 0.20 0.00 0.00 0.20 
SPDBVc 0.00 0.00 0.20 0.00 0.00 0.20 0.00 0.00 0.20 0.00 0.00 0.20 
SPDBVc 0.00 0.00 0.20 0.00 0.00 0.20 0.00 0.00 0.20 0.00 0.00 0.20 
SPDBVc 0.00 0.00 0.20 0.00 0.00 0.20 0.00 0.00 0.20 0.00 0.00 0.20 
SPDBVc 0.00 0.00 0.20 0.00 0.00 0.20 0.00 0.00 0.20 0.00 0.00 0.20 
SPDBVc 0.00 0.00 0.20 0.00 0.00 0.20 0.00 0.00 0.20 0.00 0.00 0.20 
SPDBVc 0.00 0.00 0.20 0.00 0.00 0.20 0.00 0.00 0.20 0.00 0.00 0.20 
SPDBVc 0.00 0.00 0.20 0.00 0.00 0.20 0.00 0.00 0.20 0.00 0.00 0.20 
SPDBVc 0.00 0.00 0.20 0.00 0.00 0.20 0.00 0.00 0.20 1.00 0.00 1.00 
SPDBVc 0.00 0.00 0.20 0.00 0.00 0.20 0.00 0.00 0.20 0.00 0.00 0.20 
SPDBVc 0.00 0.00 0.20 0.00 0.00 0.20 0.00 0.00 0.20 0.00 0.00 0.20 
SPDBVc 0.00 0.00 0.20 0.00 0.00 0.20 0.00 0.00 0.20 0.00 0.00 0.20 
SPDBVc 0.00 0.00 0.20 0.00 0.00 0.20 0.00 0.00 0.20 0.00 0.00 0.20 
SPDBVc 0.00 0.00 0.20 0.00 0.00 0.20 0.00 0.00 0.20 0.00 0.00 0.20 
SPDBVc 0.00 0.00 0.20 0.00 0.00 0.20 0.00 0.00 0.20 0.00 0.00 0.20 
SPDBVc 0.00 0.00 0.20 0.00 0.00 0.20 0.00 0.00 0.20 0.00 0.00 0.20 
SPDBVc 0.00 0.00 0.20 0.00 0.00 0.20 1.00 0.00 1.00 1.00 0.00 1.00 
SPDBVc 0.00 0.00 0.20 0.00 0.00 0.20 0.00 0.00 0.20 0.00 0.00 0.20 
SPDBVc 1.00 0.00 1.00 0.00 0.00 0.20 0.00 0.00 0.20 1.00 0.00 1.00 
SPDBVc 0.00 0.00 0.20 0.00 0.00 0.20 1.00 0.00 1.00 0.00 0.00 0.20 
SPDBVc 0.00 0.00 0.20 0.00 0.00 0.20 0.00 0.00 0.20 1.00 0.00 1.00 
SPDBVc 0.00 0.00 0.20 0.00 0.00 0.20 0.00 0.00 0.20 0.00 0.00 0.20 
SPDBVc 0.00 0.00 0.20 0.00 0.00 0.20 0.00 0.00 0.20 0.00 0.00 0.20 
SPDBVc 0.00 0.00 0.20 0.00 0.00 0.20 0.00 0.00 0.20 0.00 0.00 0.20 
SPDBVc 0.00 0.00 0.20 0.00 0.00 0.20 0.00 0.00 0.20 1.00 0.00 1.00 
SPDBVc 0.00 0.00 0.20 0.00 0.00 0.20 0.00 0.00 0.20 0.00 0.00 0.20 
SPDBVc 0.00 0.00 0.20 0.00 0.00 0.20 1.00 0.00 1.00 1.00 0.00 1.00 
SPDBVc 0.00 0.00 0.20 0.00 0.00 0.20 1.00 0.00 1.00 0.00 0.00 0.20 
SPDBVc 0.00 0.00 0.20 0.00 0.00 0.20 0.00 0.00 0.20 0.00 0.00 0.20 
SPDBVc 0.00 0.00 0.20 0.00 0.00 0.20 0.00 0.00 0.20 0.00 0.00 0.20 
SPDBVc 0.00 0.00 0.20 0.00 0.00 0.20 0.00 0.00 0.20 0.00 0.00 0.20 
SPDBVc 0.00 0.00 0.20 0.00 0.00 0.20 0.00 0.00 0.20 0.00 0.00 0.20 
SPDBVc 0.00 0.00 0.20 0.00 0.00 0.20 0.00 0.00 0.20 0.00 0.00 0.20 
SPDBVc 0.00 0.00 0.20 0.00 0.00 0.20 0.00 0.00 0.20 0.00 0.00 0.20 
SPDBVc 0.00 0.00 0.20 0.00 0.00 0.20 0.00 0.00 0.20 0.00 0.00 0.20 
SPDBVc 0.00 0.00 0.20 0.00 0.00 0.20 1.00 0.00 1.00 1.00 0.00 1.00 
SPDBVc 1.00 0.00 1.00 0.00 0.00 0.20 1.00 0.00 1.00 0.00 0.00 0.20 
SPDBVc 0.00 0.00 0.20 0.00 0.00 0.20 0.00 0.00 0.20 0.00 0.00 0.20 
SPDBVc 0.00 0.00 0.20 0.00 0.00 0.20 0.00 0.00 0.20 0.00 0.00 0.20 
SPDBVc 0.00 0.00 0.20 0.00 0.00 0.20 0.00 0.00 0.20 0.00 0.00 0.20 
SPDBVc 0.00 0.00 0.20 0.00 0.00 0.20 0.00 0.00 0.20 0.00 0.00 0.20 
SPDBVc 0.00 0.00 0.20 0.00 0.00 0.20 0.00 0.00 0.20 0.00 0.00 0.20 
SPDBVc 0.00 0.00 0.20 1.00 0.00 1.00 0.00 0.00 0.20 0.00 0.00 0.20 
SPDBVc 0.00 0.00 0.20 0.00 0.00 0.20 0.00 0.00 0.20 0.00 0.00 0.20 
SPDBVc 0.00 0.00 0.20 0.00 0.00 0.20 0.00 0.00 0.20 0.00 0.00 0.20 
SPDBVc 0.00 0.00 0.20 0.00 0.00 0.20 0.00 0.00 0.20 0.00 0.00 0.20 
SPDBVc 0.00 0.00 0.20 0.00 0.00 0.20 0.00 0.00 0.20 0.00 0.00 0.20 
SPDBVc 0.00 0.00 0.20 0.00 0.00 0.20 0.00 0.00 0.20 0.00 0.00 0.20 
SPDBVc 0.00 0.00 0.20 0.00 0.00 0.20 0.00 0.00 0.20 0.00 0.00 0.20 
SPDBVc 0.00 0.00 0.20 0.00 0.00 0.20 0.00 0.00 0.20 0.00 0.00 0.20 
SPDBVc 0.00 0.00 0.20 0.00 0.00 0.20 0.00 0.00 0.20 0.00 0.00 0.20 
SPDBVc 0.00 0.00 0.20 0.00 0.00 0.20 0.00 0.00 0.20 0.00 0.00 0.20 
SPDBVc 0.00 0.00 0.20 0.00 0.00 0.20 0.00 0.00 0.20 1.00 0.00 1.00 
SPDBVc 0.00 0.00 0.20 0.00 0.00 0.20 0.00 0.00 0.20 0.00 0.00 0.20 
SPDBVc 0.00 0.00 0.20 0.00 0.00 0.20 0.00 0.00 0.20 1.00 0.00 1.00 
SPDBVc 0.00 0.00 0.20 0.00 0.00 0.20 1.00 0.00 1.00 0.00 0.00 0.20 
SPDBVc 0.00 0.00 0.20 0.00 0.00 0.20 0.00 0.00 0.20 0.00 0.00 0.20 
SPDBVl 1.00 1.00 1.00 1.00 1.00 1.00 1.00 1.00 1.00 1.00 1.00 1.00 
SPDBVl 1.00 1.00 1.00 1.00 1.00 1.00 1.00 1.00 1.00 1.00 1.00 1.00 
SPDBVl 1.00 1.00 1.00 1.00 1.00 1.00 1.00 1.00 1.00 1.00 1.00 1.00 
SPDBVl 1.00 1.00 1.00 1.00 1.00 1.00 1.00 1.00 1.00 1.00 1.00 1.00 
SPDBVl 1.00 1.00 1.00 1.00 1.00 1.00 1.00 1.00 1.00 1.00 1.00 1.00 
SPDBVl 1.00 1.00 1.00 1.00 1.00 1.00 1.00 1.00 1.00 1.00 1.00 1.00 
SPDBVl 1.00 1.00 1.00 1.00 1.00 1.00 1.00 1.00 1.00 1.00 1.00 1.00 
SPDBVl 1.00 1.00 1.00 1.00 1.00 1.00 1.00 1.00 1.00 1.00 1.00 1.00 
SPDBVl 1.00 1.00 1.00 1.00 1.00 1.00 1.00 1.00 1.00 1.00 1.00 1.00 
SPDBVl 1.00 1.00 1.00 1.00 1.00 1.00 1.00 1.00 1.00 1.00 1.00 1.00 
SPDBVl 1.00 1.00 1.00 1.00 1.00 1.00 1.00 1.00 1.00 1.00 1.00 1.00 
SPDBVl 1.00 1.00 1.00 1.00 1.00 1.00 1.00 1.00 1.00 1.00 1.00 1.00 
SPDBVl 1.00 1.00 1.00 1.00 1.00 1.00 1.00 1.00 1.00 1.00 1.00 1.00 
SPDBVl 1.00 1.00 1.00 1.00 1.00 1.00 1.00 1.00 1.00 1.00 1.00 1.00 
SPDBVl 1.00 1.00 1.00 1.00 1.00 1.00 1.00 1.00 1.00 1.00 1.00 1.00 
SPDBVl 1.00 1.00 1.00 1.00 1.00 1.00 1.00 1.00 1.00 1.00 1.00 1.00 
SPDBVl 1.00 1.00 1.00 1.00 1.00 1.00 1.00 1.00 1.00 1.00 1.00 1.00 
SPDBVl 1.00 1.00 1.00 1.00 1.00 1.00 1.00 1.00 1.00 1.00 1.00 1.00 
SPDBVl 1.00 1.00 1.00 1.00 1.00 1.00 1.00 1.00 1.00 1.00 1.00 1.00 
SPDBVl 1.00 1.00 1.00 1.00 1.00 1.00 1.00 1.00 1.00 1.00 1.00 1.00 
SPDBVl 1.00 1.00 1.00 1.00 1.00 1.00 1.00 1.00 1.00 1.00 1.00 1.00 
SPDBVl 1.00 1.00 1.00 1.00 1.00 1.00 1.00 1.00 1.00 1.00 1.00 1.00 
SPDBVl 1.00 1.00 1.00 1.00 1.00 1.00 1.00 1.00 1.00 1.00 1.00 1.00 
SPDBVl 1.00 1.00 1.00 1.00 1.00 1.00 1.00 1.00 1.00 1.00 1.00 1.00 
SPDBVl 1.00 1.00 1.00 1.00 1.00 1.00 1.00 1.00 1.00 1.00 1.00 1.00 
SPDBVl 1.00 1.00 1.00 1.00 1.00 1.00 1.00 1.00 1.00 1.00 1.00 1.00 
SPDBVl 1.00 1.00 1.00 1.00 1.00 1.00 1.00 1.00 1.00 1.00 1.00 1.00 
SPDBVl 1.00 1.00 1.00 1.00 1.00 1.00 1.00 1.00 1.00 1.00 1.00 1.00 
SPDBVl 1.00 1.00 1.00 1.00 1.00 1.00 1.00 1.00 1.00 1.00 1.00 1.00 
SPDBVl 1.00 1.00 1.00 1.00 1.00 1.00 1.00 1.00 1.00 1.00 1.00 1.00 
SPDBVl 1.00 1.00 1.00 1.00 1.00 1.00 1.00 1.00 1.00 1.00 1.00 1.00 
SPDBVl 1.00 1.00 1.00 1.00 1.00 1.00 1.00 1.00 1.00 1.00 1.00 1.00 
SPDBVl 1.00 1.00 1.00 1.00 1.00 1.00 1.00 1.00 1.00 1.00 1.00 1.00 
SPDBVl 1.00 1.00 1.00 1.00 1.00 1.00 1.00 1.00 1.00 1.00 1.00 1.00 
SPDBVl 1.00 1.00 1.00 1.00 1.00 1.00 1.00 1.00 1.00 1.00 1.00 1.00 
SPDBVl 1.00 1.00 1.00 1.00 1.00 1.00 1.00 1.00 1.00 1.00 1.00 1.00 
SPDBVl 1.00 1.00 1.00 1.00 1.00 1.00 1.00 1.00 1.00 1.00 1.00 1.00 
SPDBVl 1.00 1.00 1.00 1.00 1.00 1.00 1.00 1.00 1.00 1.00 1.00 1.00 
SPDBVl 1.00 1.00 1.00 1.00 1.00 1.00 1.00 1.00 1.00 1.00 1.00 1.00 
SPDBVl 1.00 1.00 1.00 1.00 1.00 1.00 1.00 1.00 1.00 1.00 1.00 1.00 
SPDBVl 1.00 1.00 1.00 1.00 1.00 1.00 1.00 1.00 1.00 1.00 1.00 1.00 
SPDBVl 1.00 1.00 1.00 1.00 1.00 1.00 1.00 1.00 1.00 1.00 1.00 1.00 
SPDBVl 1.00 1.00 1.00 1.00 1.00 1.00 1.00 1.00 1.00 1.00 1.00 1.00 
SPDBVl 1.00 1.00 1.00 1.00 1.00 1.00 1.00 1.00 1.00 1.00 1.00 1.00 
SPDBVl 1.00 1.00 1.00 1.00 1.00 1.00 1.00 1.00 1.00 1.00 1.00 1.00 
SPDBVl 1.00 1.00 1.00 1.00 1.00 1.00 1.00 1.00 1.00 1.00 1.00 1.00 
SPDBVl 1.00 1.00 1.00 1.00 1.00 1.00 1.00 1.00 1.00 1.00 1.00 1.00 
SPDBVl 1.00 1.00 1.00 1.00 1.00 1.00 1.00 1.00 1.00 1.00 1.00 1.00 
SPDBVl 1.00 1.00 1.00 1.00 1.00 1.00 1.00 1.00 1.00 1.00 1.00 1.00 
SPDBVl 1.00 1.00 1.00 1.00 1.00 1.00 1.00 1.00 1.00 1.00 1.00 1.00 
SPDBVl 1.00 1.00 1.00 1.00 1.00 1.00 1.00 1.00 1.00 1.00 1.00 1.00 
SPDBVl 1.00 1.00 1.00 1.00 1.00 1.00 1.00 1.00 1.00 1.00 1.00 1.00 
SPDBVl 1.00 1.00 1.00 1.00 1.00 1.00 1.00 1.00 1.00 1.00 1.00 1.00 
SPDBVl 1.00 1.00 1.00 1.00 1.00 1.00 1.00 1.00 1.00 1.00 1.00 1.00 
SPDBVl 1.00 1.00 1.00 1.00 1.00 1.00 1.00 1.00 1.00 1.00 1.00 1.00 
SPDBVl 1.00 1.00 1.00 1.00 1.00 1.00 1.00 1.00 1.00 1.00 1.00 1.00 
SPDBVl 1.00 1.00 1.00 1.00 1.00 1.00 1.00 1.00 1.00 1.00 1.00 1.00 
SPDBVl 1.00 1.00 1.00 1.00 1.00 1.00 1.00 1.00 1.00 1.00 1.00 1.00 
SPDBVl 1.00 1.00 1.00 1.00 1.00 1.00 1.00 1.00 1.00 1.00 1.00 1.00 
SPDBVl 1.00 1.00 1.00 1.00 1.00 1.00 1.00 1.00 1.00 1.00 1.00 1.00 
SPDBVl 1.00 1.00 1.00 1.00 1.00 1.00 1.00 1.00 1.00 1.00 1.00 1.00 
SPDBVl 1.00 1.00 1.00 1.00 1.00 1.00 1.00 1.00 1.00 1.00 1.00 1.00 
SPDBVl 1.00 1.00 1.00 1.00 1.00 1.00 1.00 1.00 1.00 1.00 1.00 1.00 
SPDBVl 1.00 1.00 1.00 1.00 1.00 1.00 1.00 1.00 1.00 1.00 1.00 1.00 
SPDBVl 1.00 1.00 1.00 1.00 1.00 1.00 1.00 1.00 1.00 1.00 1.00 1.00 
SPDBVl 1.00 1.00 1.00 1.00 1.00 1.00 1.00 1.00 1.00 1.00 1.00 1.00 
SPDBVl 1.00 1.00 1.00 1.00 1.00 1.00 1.00 1.00 1.00 1.00 1.00 1.00 
SPDBVl 1.00 1.00 1.00 1.00 1.00 1.00 1.00 1.00 1.00 1.00 1.00 1.00 
SPDBVl 1.00 1.00 1.00 1.00 1.00 1.00 1.00 1.00 1.00 1.00 1.00 1.00 
SPDBVl 1.00 1.00 1.00 1.00 1.00 1.00 1.00 1.00 1.00 1.00 1.00 1.00 
SPDBVl 1.00 1.00 1.00 1.00 1.00 1.00 1.00 1.00 1.00 1.00 1.00 1.00 
SPDBVl 1.00 1.00 1.00 1.00 1.00 1.00 1.00 1.00 1.00 1.00 1.00 1.00 
SPDBVl 1.00 1.00 1.00 1.00 1.00 1.00 1.00 1.00 1.00 1.00 1.00 1.00 
SPDBVl 1.00 1.00 1.00 1.00 1.00 1.00 1.00 1.00 1.00 1.00 1.00 1.00 
SPDBVl 1.00 1.00 1.00 1.00 1.00 1.00 1.00 1.00 1.00 1.00 1.00 1.00 
SPDBVl 1.00 1.00 1.00 1.00 1.00 1.00 1.00 1.00 1.00 1.00 1.00 1.00 
SPDBVl 1.00 1.00 1.00 1.00 1.00 1.00 1.00 1.00 1.00 1.00 1.00 1.00 
SPDBVl 1.00 1.00 1.00 1.00 1.00 1.00 1.00 1.00 1.00 1.00 1.00 1.00 
SPDBVl 1.00 1.00 1.00 1.00 1.00 1.00 1.00 1.00 1.00 1.00 1.00 1.00 
SPDBVl 1.00 1.00 1.00 1.00 1.00 1.00 1.00 1.00 1.00 1.00 1.00 1.00 
SPDBVl 1.00 1.00 1.00 1.00 1.00 1.00 1.00 1.00 1.00 1.00 1.00 1.00 
SPDBVl 1.00 1.00 1.00 1.00 1.00 1.00 1.00 1.00 1.00 1.00 1.00 1.00 
SPDBVl 1.00 1.00 1.00 1.00 1.00 1.00 1.00 1.00 1.00 1.00 1.00 1.00 
SPDBVl 1.00 1.00 1.00 1.00 1.00 1.00 1.00 1.00 1.00 1.00 1.00 1.00 
SPDBVl 1.00 1.00 1.00 1.00 1.00 1.00 1.00 1.00 1.00 1.00 1.00 1.00 
SPDBVl 1.00 1.00 1.00 1.00 1.00 1.00 1.00 1.00 1.00 1.00 1.00 1.00 
SPDBVl 1.00 1.00 1.00 1.00 1.00 1.00 1.00 1.00 1.00 1.00 1.00 1.00 
SPDBVl 1.00 1.00 1.00 1.00 1.00 1.00 1.00 1.00 1.00 1.00 1.00 1.00 
SPDBVl 1.00 1.00 1.00 1.00 1.00 1.00 1.00 1.00 1.00 1.00 1.00 1.00 
SPDBVl 1.00 1.00 1.00 1.00 1.00 1.00 1.00 1.00 1.00 1.00 1.00 1.00 
SPDBVl 1.00 1.00 1.00 1.00 1.00 1.00 1.00 1.00 1.00 1.00 1.00 1.00 
SPDBVl 1.00 1.00 1.00 1.00 1.00 1.00 1.00 1.00 1.00 1.00 1.00 1.00 
SPDBVb 0.00 0.00 0.20
END
