# Supplementary material for: Development and validation of a machine learning-driven mitochondrial gene signature for the diagnosis of breast cancer
Source: Front Immunol. 2025 Dec 3;16:1712089. doi: 10.3389/fimmu.2025.1712089 (PMC12708286; doi:10.3389/fimmu.2025.1712089)
Supplement: Supplementary file 6 [file Table1.xlsx]

## Sheet: Sheet1
GEO accession	platform	origin	Sample	Species
GSE10810	GPL570[HG-U133_Plus_2] Affymetrix Human Genome U133 Plus 2.0 Array	breast tissue	31 cases of BC and 27 cases of controls	Homo sapiens
GSE33447	GPL14550Agilent-028004 SurePrint G3 Human GE 8x60K Microarray (Probe Name Version)	breast tissue	8 cases of BC and 8 cases of controls	Homo sapiens
GSE7904	GPL570[HG-U133_Plus_2] Affymetrix Human Genome U133 Plus 2.0 Array	breast tissue	43 cases of BC and 7 cases of controls	Homo sapiens
GSE42568	GPL570[HG-U133_Plus_2] Affymetrix Human Genome U133 Plus 2.1 Array	breast tissue	104 cases of BC and 17 cases of controls	Homo sapiens
GSE45581	GPL6480Agilent-014850 Whole Human Genome Microarray 4x44K G4112F (Probe Name version)	breast tissue	40 cases of BC and 5 cases of controls	Homo sapiens
GSE103512	GPL13158[HT_HG-U133_Plus_PM] Affymetrix HT HG-U133+ PM Array Plate	breast tissue	65 cases of BC and 10 cases of controls	Homo sapiens
