# Supplementary material for: Development and validation of a machine learning-driven mitochondrial gene signature for the diagnosis of breast cancer
Source: Front Immunol. 2025 Dec 3;16:1712089. doi: 10.3389/fimmu.2025.1712089 (PMC12708286; doi:10.3389/fimmu.2025.1712089)
Supplement: Supplementary file 7 [file Table2.xlsx]

## Sheet: model.genes
S2.The genetic information contained within all models
features	algorithm
AIFM2	Lasso+Stepglm[both]
ARMCX1	Lasso+Stepglm[both]
CKMT2	Lasso+Stepglm[both]
KMO	Lasso+Stepglm[both]
PMAIP1	Lasso+Stepglm[both]
SFXN2	Lasso+Stepglm[both]
ACADS	SVM
ACSF2	SVM
ACSS3	SVM
AIFM2	SVM
ALDH4A1	SVM
ARMCX1	SVM
CKMT2	SVM
DHRS7B	SVM
EPHX2	SVM
ETFDH	SVM
GFER	SVM
GSR	SVM
HIBADH	SVM
HINT3	SVM
IMMP2L	SVM
KMO	SVM
MGST1	SVM
NIPSNAP3B	SVM
OXCT1	SVM
PC	SVM
PMAIP1	SVM
PNKD	SVM
PPIF	SVM
SDSL	SVM
SFXN1	SVM
SFXN2	SVM
SIRT3	SVM
VPS13D	SVM
ACADS	glmBoost+SVM
AIFM2	glmBoost+SVM
ARMCX1	glmBoost+SVM
CKMT2	glmBoost+SVM
ETFDH	glmBoost+SVM
GSR	glmBoost+SVM
HIBADH	glmBoost+SVM
IMMP2L	glmBoost+SVM
KMO	glmBoost+SVM
NIPSNAP3B	glmBoost+SVM
OXCT1	glmBoost+SVM
PMAIP1	glmBoost+SVM
PNKD	glmBoost+SVM
PPIF	glmBoost+SVM
SDSL	glmBoost+SVM
SFXN1	glmBoost+SVM
SFXN2	glmBoost+SVM
VPS13D	glmBoost+SVM
ACADS	Ridge
ACSF2	Ridge
ACSS3	Ridge
AIFM2	Ridge
ALDH4A1	Ridge
ARMCX1	Ridge
CKMT2	Ridge
DHRS7B	Ridge
EPHX2	Ridge
ETFDH	Ridge
GFER	Ridge
GSR	Ridge
HIBADH	Ridge
HINT3	Ridge
IMMP2L	Ridge
KMO	Ridge
MGST1	Ridge
NIPSNAP3B	Ridge
OXCT1	Ridge
PC	Ridge
PMAIP1	Ridge
PNKD	Ridge
PPIF	Ridge
SDSL	Ridge
SFXN1	Ridge
SFXN2	Ridge
SIRT3	Ridge
VPS13D	Ridge
ACADS	Lasso+SVM
AIFM2	Lasso+SVM
ARMCX1	Lasso+SVM
CKMT2	Lasso+SVM
ETFDH	Lasso+SVM
HIBADH	Lasso+SVM
IMMP2L	Lasso+SVM
KMO	Lasso+SVM
NIPSNAP3B	Lasso+SVM
OXCT1	Lasso+SVM
PMAIP1	Lasso+SVM
PNKD	Lasso+SVM
SFXN2	Lasso+SVM
VPS13D	Lasso+SVM
ACADS	glmBoost+Ridge
AIFM2	glmBoost+Ridge
ARMCX1	glmBoost+Ridge
CKMT2	glmBoost+Ridge
ETFDH	glmBoost+Ridge
GSR	glmBoost+Ridge
HIBADH	glmBoost+Ridge
IMMP2L	glmBoost+Ridge
KMO	glmBoost+Ridge
NIPSNAP3B	glmBoost+Ridge
OXCT1	glmBoost+Ridge
PMAIP1	glmBoost+Ridge
PNKD	glmBoost+Ridge
PPIF	glmBoost+Ridge
SDSL	glmBoost+Ridge
SFXN1	glmBoost+Ridge
SFXN2	glmBoost+Ridge
VPS13D	glmBoost+Ridge
ACADS	Enet[alpha=0.1]
ACSS3	Enet[alpha=0.1]
AIFM2	Enet[alpha=0.1]
ALDH4A1	Enet[alpha=0.1]
ARMCX1	Enet[alpha=0.1]
CKMT2	Enet[alpha=0.1]
DHRS7B	Enet[alpha=0.1]
EPHX2	Enet[alpha=0.1]
ETFDH	Enet[alpha=0.1]
GSR	Enet[alpha=0.1]
HIBADH	Enet[alpha=0.1]
HINT3	Enet[alpha=0.1]
IMMP2L	Enet[alpha=0.1]
KMO	Enet[alpha=0.1]
NIPSNAP3B	Enet[alpha=0.1]
OXCT1	Enet[alpha=0.1]
PC	Enet[alpha=0.1]
PMAIP1	Enet[alpha=0.1]
PNKD	Enet[alpha=0.1]
PPIF	Enet[alpha=0.1]
SDSL	Enet[alpha=0.1]
SFXN1	Enet[alpha=0.1]
SFXN2	Enet[alpha=0.1]
SIRT3	Enet[alpha=0.1]
VPS13D	Enet[alpha=0.1]
ACADS	glmBoost+Enet[alpha=0.1]
AIFM2	glmBoost+Enet[alpha=0.1]
ARMCX1	glmBoost+Enet[alpha=0.1]
CKMT2	glmBoost+Enet[alpha=0.1]
ETFDH	glmBoost+Enet[alpha=0.1]
GSR	glmBoost+Enet[alpha=0.1]
HIBADH	glmBoost+Enet[alpha=0.1]
IMMP2L	glmBoost+Enet[alpha=0.1]
KMO	glmBoost+Enet[alpha=0.1]
NIPSNAP3B	glmBoost+Enet[alpha=0.1]
OXCT1	glmBoost+Enet[alpha=0.1]
PMAIP1	glmBoost+Enet[alpha=0.1]
PNKD	glmBoost+Enet[alpha=0.1]
PPIF	glmBoost+Enet[alpha=0.1]
SDSL	glmBoost+Enet[alpha=0.1]
SFXN1	glmBoost+Enet[alpha=0.1]
SFXN2	glmBoost+Enet[alpha=0.1]
VPS13D	glmBoost+Enet[alpha=0.1]
ACADS	Enet[alpha=0.2]
ACSS3	Enet[alpha=0.2]
AIFM2	Enet[alpha=0.2]
ALDH4A1	Enet[alpha=0.2]
ARMCX1	Enet[alpha=0.2]
CKMT2	Enet[alpha=0.2]
DHRS7B	Enet[alpha=0.2]
EPHX2	Enet[alpha=0.2]
ETFDH	Enet[alpha=0.2]
GSR	Enet[alpha=0.2]
HIBADH	Enet[alpha=0.2]
HINT3	Enet[alpha=0.2]
IMMP2L	Enet[alpha=0.2]
KMO	Enet[alpha=0.2]
NIPSNAP3B	Enet[alpha=0.2]
OXCT1	Enet[alpha=0.2]
PMAIP1	Enet[alpha=0.2]
PNKD	Enet[alpha=0.2]
PPIF	Enet[alpha=0.2]
SDSL	Enet[alpha=0.2]
SFXN1	Enet[alpha=0.2]
SFXN2	Enet[alpha=0.2]
SIRT3	Enet[alpha=0.2]
VPS13D	Enet[alpha=0.2]
ACADS	Enet[alpha=0.3]
AIFM2	Enet[alpha=0.3]
ALDH4A1	Enet[alpha=0.3]
ARMCX1	Enet[alpha=0.3]
CKMT2	Enet[alpha=0.3]
DHRS7B	Enet[alpha=0.3]
EPHX2	Enet[alpha=0.3]
ETFDH	Enet[alpha=0.3]
GSR	Enet[alpha=0.3]
HIBADH	Enet[alpha=0.3]
HINT3	Enet[alpha=0.3]
IMMP2L	Enet[alpha=0.3]
KMO	Enet[alpha=0.3]
NIPSNAP3B	Enet[alpha=0.3]
OXCT1	Enet[alpha=0.3]
PMAIP1	Enet[alpha=0.3]
PNKD	Enet[alpha=0.3]
PPIF	Enet[alpha=0.3]
SDSL	Enet[alpha=0.3]
SFXN2	Enet[alpha=0.3]
VPS13D	Enet[alpha=0.3]
ACADS	glmBoost+Enet[alpha=0.3]
AIFM2	glmBoost+Enet[alpha=0.3]
ARMCX1	glmBoost+Enet[alpha=0.3]
CKMT2	glmBoost+Enet[alpha=0.3]
ETFDH	glmBoost+Enet[alpha=0.3]
GSR	glmBoost+Enet[alpha=0.3]
HIBADH	glmBoost+Enet[alpha=0.3]
IMMP2L	glmBoost+Enet[alpha=0.3]
KMO	glmBoost+Enet[alpha=0.3]
NIPSNAP3B	glmBoost+Enet[alpha=0.3]
OXCT1	glmBoost+Enet[alpha=0.3]
PMAIP1	glmBoost+Enet[alpha=0.3]
PNKD	glmBoost+Enet[alpha=0.3]
PPIF	glmBoost+Enet[alpha=0.3]
SDSL	glmBoost+Enet[alpha=0.3]
SFXN2	glmBoost+Enet[alpha=0.3]
VPS13D	glmBoost+Enet[alpha=0.3]
ACADS	glmBoost+Enet[alpha=0.2]
AIFM2	glmBoost+Enet[alpha=0.2]
ARMCX1	glmBoost+Enet[alpha=0.2]
CKMT2	glmBoost+Enet[alpha=0.2]
ETFDH	glmBoost+Enet[alpha=0.2]
GSR	glmBoost+Enet[alpha=0.2]
HIBADH	glmBoost+Enet[alpha=0.2]
IMMP2L	glmBoost+Enet[alpha=0.2]
KMO	glmBoost+Enet[alpha=0.2]
NIPSNAP3B	glmBoost+Enet[alpha=0.2]
OXCT1	glmBoost+Enet[alpha=0.2]
PMAIP1	glmBoost+Enet[alpha=0.2]
PNKD	glmBoost+Enet[alpha=0.2]
PPIF	glmBoost+Enet[alpha=0.2]
SDSL	glmBoost+Enet[alpha=0.2]
SFXN2	glmBoost+Enet[alpha=0.2]
VPS13D	glmBoost+Enet[alpha=0.2]
ACADS	Enet[alpha=0.4]
AIFM2	Enet[alpha=0.4]
ALDH4A1	Enet[alpha=0.4]
ARMCX1	Enet[alpha=0.4]
CKMT2	Enet[alpha=0.4]
EPHX2	Enet[alpha=0.4]
ETFDH	Enet[alpha=0.4]
GSR	Enet[alpha=0.4]
HIBADH	Enet[alpha=0.4]
HINT3	Enet[alpha=0.4]
IMMP2L	Enet[alpha=0.4]
KMO	Enet[alpha=0.4]
NIPSNAP3B	Enet[alpha=0.4]
OXCT1	Enet[alpha=0.4]
PMAIP1	Enet[alpha=0.4]
PNKD	Enet[alpha=0.4]
PPIF	Enet[alpha=0.4]
SDSL	Enet[alpha=0.4]
SFXN2	Enet[alpha=0.4]
VPS13D	Enet[alpha=0.4]
ACADS	glmBoost+Enet[alpha=0.4]
AIFM2	glmBoost+Enet[alpha=0.4]
ARMCX1	glmBoost+Enet[alpha=0.4]
CKMT2	glmBoost+Enet[alpha=0.4]
ETFDH	glmBoost+Enet[alpha=0.4]
GSR	glmBoost+Enet[alpha=0.4]
HIBADH	glmBoost+Enet[alpha=0.4]
IMMP2L	glmBoost+Enet[alpha=0.4]
KMO	glmBoost+Enet[alpha=0.4]
NIPSNAP3B	glmBoost+Enet[alpha=0.4]
OXCT1	glmBoost+Enet[alpha=0.4]
PMAIP1	glmBoost+Enet[alpha=0.4]
PNKD	glmBoost+Enet[alpha=0.4]
PPIF	glmBoost+Enet[alpha=0.4]
SDSL	glmBoost+Enet[alpha=0.4]
SFXN2	glmBoost+Enet[alpha=0.4]
VPS13D	glmBoost+Enet[alpha=0.4]
ACADS	Lasso+glmBoost
AIFM2	Lasso+glmBoost
ARMCX1	Lasso+glmBoost
CKMT2	Lasso+glmBoost
ETFDH	Lasso+glmBoost
HIBADH	Lasso+glmBoost
IMMP2L	Lasso+glmBoost
KMO	Lasso+glmBoost
NIPSNAP3B	Lasso+glmBoost
OXCT1	Lasso+glmBoost
PMAIP1	Lasso+glmBoost
PNKD	Lasso+glmBoost
SFXN2	Lasso+glmBoost
VPS13D	Lasso+glmBoost
ACADS	Enet[alpha=0.5]
AIFM2	Enet[alpha=0.5]
ALDH4A1	Enet[alpha=0.5]
ARMCX1	Enet[alpha=0.5]
CKMT2	Enet[alpha=0.5]
EPHX2	Enet[alpha=0.5]
ETFDH	Enet[alpha=0.5]
GSR	Enet[alpha=0.5]
HIBADH	Enet[alpha=0.5]
HINT3	Enet[alpha=0.5]
IMMP2L	Enet[alpha=0.5]
KMO	Enet[alpha=0.5]
NIPSNAP3B	Enet[alpha=0.5]
OXCT1	Enet[alpha=0.5]
PMAIP1	Enet[alpha=0.5]
PNKD	Enet[alpha=0.5]
PPIF	Enet[alpha=0.5]
SDSL	Enet[alpha=0.5]
SFXN2	Enet[alpha=0.5]
VPS13D	Enet[alpha=0.5]
ACADS	glmBoost
AIFM2	glmBoost
ARMCX1	glmBoost
CKMT2	glmBoost
ETFDH	glmBoost
GSR	glmBoost
HIBADH	glmBoost
IMMP2L	glmBoost
KMO	glmBoost
NIPSNAP3B	glmBoost
OXCT1	glmBoost
PMAIP1	glmBoost
PNKD	glmBoost
PPIF	glmBoost
SDSL	glmBoost
SFXN1	glmBoost
SFXN2	glmBoost
VPS13D	glmBoost
ACADS	glmBoost+Enet[alpha=0.5]
AIFM2	glmBoost+Enet[alpha=0.5]
ARMCX1	glmBoost+Enet[alpha=0.5]
CKMT2	glmBoost+Enet[alpha=0.5]
ETFDH	glmBoost+Enet[alpha=0.5]
GSR	glmBoost+Enet[alpha=0.5]
HIBADH	glmBoost+Enet[alpha=0.5]
IMMP2L	glmBoost+Enet[alpha=0.5]
KMO	glmBoost+Enet[alpha=0.5]
NIPSNAP3B	glmBoost+Enet[alpha=0.5]
OXCT1	glmBoost+Enet[alpha=0.5]
PMAIP1	glmBoost+Enet[alpha=0.5]
PNKD	glmBoost+Enet[alpha=0.5]
PPIF	glmBoost+Enet[alpha=0.5]
SDSL	glmBoost+Enet[alpha=0.5]
SFXN2	glmBoost+Enet[alpha=0.5]
VPS13D	glmBoost+Enet[alpha=0.5]
ACADS	Enet[alpha=0.6]
AIFM2	Enet[alpha=0.6]
ALDH4A1	Enet[alpha=0.6]
ARMCX1	Enet[alpha=0.6]
CKMT2	Enet[alpha=0.6]
EPHX2	Enet[alpha=0.6]
ETFDH	Enet[alpha=0.6]
GSR	Enet[alpha=0.6]
HIBADH	Enet[alpha=0.6]
HINT3	Enet[alpha=0.6]
IMMP2L	Enet[alpha=0.6]
KMO	Enet[alpha=0.6]
NIPSNAP3B	Enet[alpha=0.6]
OXCT1	Enet[alpha=0.6]
PMAIP1	Enet[alpha=0.6]
PNKD	Enet[alpha=0.6]
PPIF	Enet[alpha=0.6]
SDSL	Enet[alpha=0.6]
SFXN2	Enet[alpha=0.6]
VPS13D	Enet[alpha=0.6]
ACADS	glmBoost+Enet[alpha=0.6]
AIFM2	glmBoost+Enet[alpha=0.6]
ARMCX1	glmBoost+Enet[alpha=0.6]
CKMT2	glmBoost+Enet[alpha=0.6]
ETFDH	glmBoost+Enet[alpha=0.6]
GSR	glmBoost+Enet[alpha=0.6]
HIBADH	glmBoost+Enet[alpha=0.6]
IMMP2L	glmBoost+Enet[alpha=0.6]
KMO	glmBoost+Enet[alpha=0.6]
NIPSNAP3B	glmBoost+Enet[alpha=0.6]
OXCT1	glmBoost+Enet[alpha=0.6]
PMAIP1	glmBoost+Enet[alpha=0.6]
PNKD	glmBoost+Enet[alpha=0.6]
PPIF	glmBoost+Enet[alpha=0.6]
SDSL	glmBoost+Enet[alpha=0.6]
SFXN1	glmBoost+Enet[alpha=0.6]
SFXN2	glmBoost+Enet[alpha=0.6]
VPS13D	glmBoost+Enet[alpha=0.6]
ACADS	glmBoost+Enet[alpha=0.7]
AIFM2	glmBoost+Enet[alpha=0.7]
ARMCX1	glmBoost+Enet[alpha=0.7]
CKMT2	glmBoost+Enet[alpha=0.7]
ETFDH	glmBoost+Enet[alpha=0.7]
GSR	glmBoost+Enet[alpha=0.7]
IMMP2L	glmBoost+Enet[alpha=0.7]
KMO	glmBoost+Enet[alpha=0.7]
NIPSNAP3B	glmBoost+Enet[alpha=0.7]
OXCT1	glmBoost+Enet[alpha=0.7]
PMAIP1	glmBoost+Enet[alpha=0.7]
PNKD	glmBoost+Enet[alpha=0.7]
PPIF	glmBoost+Enet[alpha=0.7]
SDSL	glmBoost+Enet[alpha=0.7]
SFXN1	glmBoost+Enet[alpha=0.7]
SFXN2	glmBoost+Enet[alpha=0.7]
VPS13D	glmBoost+Enet[alpha=0.7]
ACADS	glmBoost+Enet[alpha=0.8]
AIFM2	glmBoost+Enet[alpha=0.8]
ARMCX1	glmBoost+Enet[alpha=0.8]
CKMT2	glmBoost+Enet[alpha=0.8]
ETFDH	glmBoost+Enet[alpha=0.8]
GSR	glmBoost+Enet[alpha=0.8]
HIBADH	glmBoost+Enet[alpha=0.8]
IMMP2L	glmBoost+Enet[alpha=0.8]
KMO	glmBoost+Enet[alpha=0.8]
NIPSNAP3B	glmBoost+Enet[alpha=0.8]
OXCT1	glmBoost+Enet[alpha=0.8]
PMAIP1	glmBoost+Enet[alpha=0.8]
PNKD	glmBoost+Enet[alpha=0.8]
PPIF	glmBoost+Enet[alpha=0.8]
SDSL	glmBoost+Enet[alpha=0.8]
SFXN1	glmBoost+Enet[alpha=0.8]
SFXN2	glmBoost+Enet[alpha=0.8]
VPS13D	glmBoost+Enet[alpha=0.8]
ACADS	Enet[alpha=0.8]
AIFM2	Enet[alpha=0.8]
ARMCX1	Enet[alpha=0.8]
CKMT2	Enet[alpha=0.8]
ETFDH	Enet[alpha=0.8]
GSR	Enet[alpha=0.8]
HIBADH	Enet[alpha=0.8]
IMMP2L	Enet[alpha=0.8]
KMO	Enet[alpha=0.8]
NIPSNAP3B	Enet[alpha=0.8]
OXCT1	Enet[alpha=0.8]
PMAIP1	Enet[alpha=0.8]
PNKD	Enet[alpha=0.8]
PPIF	Enet[alpha=0.8]
SDSL	Enet[alpha=0.8]
SFXN2	Enet[alpha=0.8]
VPS13D	Enet[alpha=0.8]
ACADS	Enet[alpha=0.9]
AIFM2	Enet[alpha=0.9]
ARMCX1	Enet[alpha=0.9]
CKMT2	Enet[alpha=0.9]
ETFDH	Enet[alpha=0.9]
GSR	Enet[alpha=0.9]
HIBADH	Enet[alpha=0.9]
IMMP2L	Enet[alpha=0.9]
KMO	Enet[alpha=0.9]
NIPSNAP3B	Enet[alpha=0.9]
OXCT1	Enet[alpha=0.9]
PMAIP1	Enet[alpha=0.9]
PNKD	Enet[alpha=0.9]
PPIF	Enet[alpha=0.9]
SDSL	Enet[alpha=0.9]
SFXN2	Enet[alpha=0.9]
VPS13D	Enet[alpha=0.9]
ACADS	Lasso
AIFM2	Lasso
ARMCX1	Lasso
CKMT2	Lasso
ETFDH	Lasso
GSR	Lasso
HIBADH	Lasso
IMMP2L	Lasso
KMO	Lasso
NIPSNAP3B	Lasso
OXCT1	Lasso
PMAIP1	Lasso
PNKD	Lasso
SDSL	Lasso
SFXN2	Lasso
VPS13D	Lasso
ACADS	Enet[alpha=0.7]
AIFM2	Enet[alpha=0.7]
ARMCX1	Enet[alpha=0.7]
CKMT2	Enet[alpha=0.7]
EPHX2	Enet[alpha=0.7]
ETFDH	Enet[alpha=0.7]
GSR	Enet[alpha=0.7]
HIBADH	Enet[alpha=0.7]
HINT3	Enet[alpha=0.7]
IMMP2L	Enet[alpha=0.7]
KMO	Enet[alpha=0.7]
NIPSNAP3B	Enet[alpha=0.7]
OXCT1	Enet[alpha=0.7]
PMAIP1	Enet[alpha=0.7]
PNKD	Enet[alpha=0.7]
PPIF	Enet[alpha=0.7]
SDSL	Enet[alpha=0.7]
SFXN2	Enet[alpha=0.7]
VPS13D	Enet[alpha=0.7]
ACADS	glmBoost+Enet[alpha=0.9]
AIFM2	glmBoost+Enet[alpha=0.9]
ARMCX1	glmBoost+Enet[alpha=0.9]
CKMT2	glmBoost+Enet[alpha=0.9]
ETFDH	glmBoost+Enet[alpha=0.9]
GSR	glmBoost+Enet[alpha=0.9]
IMMP2L	glmBoost+Enet[alpha=0.9]
KMO	glmBoost+Enet[alpha=0.9]
NIPSNAP3B	glmBoost+Enet[alpha=0.9]
OXCT1	glmBoost+Enet[alpha=0.9]
PMAIP1	glmBoost+Enet[alpha=0.9]
PNKD	glmBoost+Enet[alpha=0.9]
PPIF	glmBoost+Enet[alpha=0.9]
SFXN1	glmBoost+Enet[alpha=0.9]
SFXN2	glmBoost+Enet[alpha=0.9]
VPS13D	glmBoost+Enet[alpha=0.9]
ACADS	glmBoost+Lasso
AIFM2	glmBoost+Lasso
ARMCX1	glmBoost+Lasso
CKMT2	glmBoost+Lasso
ETFDH	glmBoost+Lasso
GSR	glmBoost+Lasso
IMMP2L	glmBoost+Lasso
KMO	glmBoost+Lasso
NIPSNAP3B	glmBoost+Lasso
PMAIP1	glmBoost+Lasso
PNKD	glmBoost+Lasso
PPIF	glmBoost+Lasso
SFXN1	glmBoost+Lasso
SFXN2	glmBoost+Lasso
ACADS	Lasso+plsRglm
AIFM2	Lasso+plsRglm
ARMCX1	Lasso+plsRglm
CKMT2	Lasso+plsRglm
ETFDH	Lasso+plsRglm
HIBADH	Lasso+plsRglm
IMMP2L	Lasso+plsRglm
KMO	Lasso+plsRglm
NIPSNAP3B	Lasso+plsRglm
OXCT1	Lasso+plsRglm
PMAIP1	Lasso+plsRglm
PNKD	Lasso+plsRglm
SFXN2	Lasso+plsRglm
VPS13D	Lasso+plsRglm
ACADS	glmBoost+plsRglm
AIFM2	glmBoost+plsRglm
ARMCX1	glmBoost+plsRglm
CKMT2	glmBoost+plsRglm
ETFDH	glmBoost+plsRglm
GSR	glmBoost+plsRglm
HIBADH	glmBoost+plsRglm
IMMP2L	glmBoost+plsRglm
KMO	glmBoost+plsRglm
NIPSNAP3B	glmBoost+plsRglm
OXCT1	glmBoost+plsRglm
PMAIP1	glmBoost+plsRglm
PNKD	glmBoost+plsRglm
PPIF	glmBoost+plsRglm
SDSL	glmBoost+plsRglm
SFXN1	glmBoost+plsRglm
SFXN2	glmBoost+plsRglm
VPS13D	glmBoost+plsRglm
ACADS	glmBoost+Stepglm[forward]
AIFM2	glmBoost+Stepglm[forward]
ARMCX1	glmBoost+Stepglm[forward]
CKMT2	glmBoost+Stepglm[forward]
ETFDH	glmBoost+Stepglm[forward]
GSR	glmBoost+Stepglm[forward]
HIBADH	glmBoost+Stepglm[forward]
IMMP2L	glmBoost+Stepglm[forward]
KMO	glmBoost+Stepglm[forward]
NIPSNAP3B	glmBoost+Stepglm[forward]
OXCT1	glmBoost+Stepglm[forward]
PMAIP1	glmBoost+Stepglm[forward]
PNKD	glmBoost+Stepglm[forward]
PPIF	glmBoost+Stepglm[forward]
SDSL	glmBoost+Stepglm[forward]
SFXN1	glmBoost+Stepglm[forward]
SFXN2	glmBoost+Stepglm[forward]
VPS13D	glmBoost+Stepglm[forward]
ACADS	Lasso+Stepglm[forward]
AIFM2	Lasso+Stepglm[forward]
ARMCX1	Lasso+Stepglm[forward]
CKMT2	Lasso+Stepglm[forward]
ETFDH	Lasso+Stepglm[forward]
HIBADH	Lasso+Stepglm[forward]
IMMP2L	Lasso+Stepglm[forward]
KMO	Lasso+Stepglm[forward]
NIPSNAP3B	Lasso+Stepglm[forward]
OXCT1	Lasso+Stepglm[forward]
PMAIP1	Lasso+Stepglm[forward]
PNKD	Lasso+Stepglm[forward]
SFXN2	Lasso+Stepglm[forward]
VPS13D	Lasso+Stepglm[forward]
CKMT2	RF+SVM
HIBADH	RF+SVM
ARMCX1	RF+SVM
IMMP2L	RF+SVM
KMO	RF+SVM
NIPSNAP3B	RF+SVM
GFER	RF+SVM
SDSL	RF+SVM
ACADS	RF+SVM
ETFDH	RF+SVM
PC	RF+SVM
ACADS	Stepglm[forward]
ACSF2	Stepglm[forward]
ACSS3	Stepglm[forward]
AIFM2	Stepglm[forward]
ALDH4A1	Stepglm[forward]
ARMCX1	Stepglm[forward]
CKMT2	Stepglm[forward]
DHRS7B	Stepglm[forward]
EPHX2	Stepglm[forward]
ETFDH	Stepglm[forward]
GFER	Stepglm[forward]
GSR	Stepglm[forward]
HIBADH	Stepglm[forward]
HINT3	Stepglm[forward]
IMMP2L	Stepglm[forward]
KMO	Stepglm[forward]
MGST1	Stepglm[forward]
NIPSNAP3B	Stepglm[forward]
OXCT1	Stepglm[forward]
PC	Stepglm[forward]
PMAIP1	Stepglm[forward]
PNKD	Stepglm[forward]
PPIF	Stepglm[forward]
SDSL	Stepglm[forward]
SFXN1	Stepglm[forward]
SFXN2	Stepglm[forward]
SIRT3	Stepglm[forward]
VPS13D	Stepglm[forward]
ACADS	plsRglm
ACSF2	plsRglm
ACSS3	plsRglm
AIFM2	plsRglm
ALDH4A1	plsRglm
ARMCX1	plsRglm
CKMT2	plsRglm
DHRS7B	plsRglm
EPHX2	plsRglm
ETFDH	plsRglm
GFER	plsRglm
GSR	plsRglm
HIBADH	plsRglm
HINT3	plsRglm
IMMP2L	plsRglm
KMO	plsRglm
MGST1	plsRglm
NIPSNAP3B	plsRglm
OXCT1	plsRglm
PC	plsRglm
PMAIP1	plsRglm
PNKD	plsRglm
PPIF	plsRglm
SDSL	plsRglm
SFXN1	plsRglm
SFXN2	plsRglm
SIRT3	plsRglm
VPS13D	plsRglm
CKMT2	RF+Ridge
HIBADH	RF+Ridge
ARMCX1	RF+Ridge
IMMP2L	RF+Ridge
KMO	RF+Ridge
NIPSNAP3B	RF+Ridge
GFER	RF+Ridge
SDSL	RF+Ridge
ACADS	RF+Ridge
ETFDH	RF+Ridge
PC	RF+Ridge
CKMT2	RF+Enet[alpha=0.1]
HIBADH	RF+Enet[alpha=0.1]
ARMCX1	RF+Enet[alpha=0.1]
IMMP2L	RF+Enet[alpha=0.1]
KMO	RF+Enet[alpha=0.1]
NIPSNAP3B	RF+Enet[alpha=0.1]
GFER	RF+Enet[alpha=0.1]
SDSL	RF+Enet[alpha=0.1]
ACADS	RF+Enet[alpha=0.1]
ETFDH	RF+Enet[alpha=0.1]
PC	RF+Enet[alpha=0.1]
CKMT2	RF+plsRglm
HIBADH	RF+plsRglm
ARMCX1	RF+plsRglm
IMMP2L	RF+plsRglm
KMO	RF+plsRglm
NIPSNAP3B	RF+plsRglm
GFER	RF+plsRglm
SDSL	RF+plsRglm
ACADS	RF+plsRglm
ETFDH	RF+plsRglm
PC	RF+plsRglm
CKMT2	RF+Stepglm[forward]
HIBADH	RF+Stepglm[forward]
ARMCX1	RF+Stepglm[forward]
IMMP2L	RF+Stepglm[forward]
KMO	RF+Stepglm[forward]
NIPSNAP3B	RF+Stepglm[forward]
GFER	RF+Stepglm[forward]
SDSL	RF+Stepglm[forward]
ACADS	RF+Stepglm[forward]
ETFDH	RF+Stepglm[forward]
PC	RF+Stepglm[forward]
CKMT2	RF+Enet[alpha=0.2]
HIBADH	RF+Enet[alpha=0.2]
ARMCX1	RF+Enet[alpha=0.2]
IMMP2L	RF+Enet[alpha=0.2]
KMO	RF+Enet[alpha=0.2]
NIPSNAP3B	RF+Enet[alpha=0.2]
GFER	RF+Enet[alpha=0.2]
SDSL	RF+Enet[alpha=0.2]
ACADS	RF+Enet[alpha=0.2]
ETFDH	RF+Enet[alpha=0.2]
PC	RF+Enet[alpha=0.2]
CKMT2	RF+Enet[alpha=0.3]
HIBADH	RF+Enet[alpha=0.3]
ARMCX1	RF+Enet[alpha=0.3]
IMMP2L	RF+Enet[alpha=0.3]
KMO	RF+Enet[alpha=0.3]
NIPSNAP3B	RF+Enet[alpha=0.3]
GFER	RF+Enet[alpha=0.3]
SDSL	RF+Enet[alpha=0.3]
ACADS	RF+Enet[alpha=0.3]
ETFDH	RF+Enet[alpha=0.3]
CKMT2	RF+Enet[alpha=0.6]
HIBADH	RF+Enet[alpha=0.6]
ARMCX1	RF+Enet[alpha=0.6]
IMMP2L	RF+Enet[alpha=0.6]
KMO	RF+Enet[alpha=0.6]
NIPSNAP3B	RF+Enet[alpha=0.6]
SDSL	RF+Enet[alpha=0.6]
ACADS	RF+Enet[alpha=0.6]
ETFDH	RF+Enet[alpha=0.6]
CKMT2	RF+Lasso
HIBADH	RF+Lasso
ARMCX1	RF+Lasso
IMMP2L	RF+Lasso
KMO	RF+Lasso
NIPSNAP3B	RF+Lasso
SDSL	RF+Lasso
ACADS	RF+Lasso
ETFDH	RF+Lasso
CKMT2	RF+Enet[alpha=0.7]
HIBADH	RF+Enet[alpha=0.7]
ARMCX1	RF+Enet[alpha=0.7]
IMMP2L	RF+Enet[alpha=0.7]
KMO	RF+Enet[alpha=0.7]
NIPSNAP3B	RF+Enet[alpha=0.7]
GFER	RF+Enet[alpha=0.7]
SDSL	RF+Enet[alpha=0.7]
ACADS	RF+Enet[alpha=0.7]
ETFDH	RF+Enet[alpha=0.7]
CKMT2	RF+Enet[alpha=0.5]
HIBADH	RF+Enet[alpha=0.5]
ARMCX1	RF+Enet[alpha=0.5]
IMMP2L	RF+Enet[alpha=0.5]
KMO	RF+Enet[alpha=0.5]
NIPSNAP3B	RF+Enet[alpha=0.5]
GFER	RF+Enet[alpha=0.5]
SDSL	RF+Enet[alpha=0.5]
ACADS	RF+Enet[alpha=0.5]
ETFDH	RF+Enet[alpha=0.5]
PC	RF+Enet[alpha=0.5]
CKMT2	RF+glmBoost
HIBADH	RF+glmBoost
ARMCX1	RF+glmBoost
IMMP2L	RF+glmBoost
KMO	RF+glmBoost
NIPSNAP3B	RF+glmBoost
GFER	RF+glmBoost
SDSL	RF+glmBoost
ACADS	RF+glmBoost
PC	RF+glmBoost
CKMT2	RF+Enet[alpha=0.9]
HIBADH	RF+Enet[alpha=0.9]
ARMCX1	RF+Enet[alpha=0.9]
IMMP2L	RF+Enet[alpha=0.9]
KMO	RF+Enet[alpha=0.9]
NIPSNAP3B	RF+Enet[alpha=0.9]
SDSL	RF+Enet[alpha=0.9]
ACADS	RF+Enet[alpha=0.9]
ETFDH	RF+Enet[alpha=0.9]
CKMT2	RF+Enet[alpha=0.4]
HIBADH	RF+Enet[alpha=0.4]
ARMCX1	RF+Enet[alpha=0.4]
IMMP2L	RF+Enet[alpha=0.4]
KMO	RF+Enet[alpha=0.4]
NIPSNAP3B	RF+Enet[alpha=0.4]
GFER	RF+Enet[alpha=0.4]
SDSL	RF+Enet[alpha=0.4]
ACADS	RF+Enet[alpha=0.4]
ETFDH	RF+Enet[alpha=0.4]
CKMT2	RF+Enet[alpha=0.8]
HIBADH	RF+Enet[alpha=0.8]
ARMCX1	RF+Enet[alpha=0.8]
IMMP2L	RF+Enet[alpha=0.8]
KMO	RF+Enet[alpha=0.8]
NIPSNAP3B	RF+Enet[alpha=0.8]
SDSL	RF+Enet[alpha=0.8]
ACADS	RF+Enet[alpha=0.8]
ETFDH	RF+Enet[alpha=0.8]
CKMT2	RF+Stepglm[both]
HIBADH	RF+Stepglm[both]
ARMCX1	RF+Stepglm[both]
IMMP2L	RF+Stepglm[both]
KMO	RF+Stepglm[both]
GFER	RF+Stepglm[both]
SDSL	RF+Stepglm[both]
ACADS	RF+Stepglm[both]
PC	RF+Stepglm[both]
CKMT2	RF+Stepglm[backward]
HIBADH	RF+Stepglm[backward]
ARMCX1	RF+Stepglm[backward]
IMMP2L	RF+Stepglm[backward]
KMO	RF+Stepglm[backward]
GFER	RF+Stepglm[backward]
SDSL	RF+Stepglm[backward]
ACADS	RF+Stepglm[backward]
PC	RF+Stepglm[backward]
AIFM2	Stepglm[both]+Ridge
ARMCX1	Stepglm[both]+Ridge
CKMT2	Stepglm[both]+Ridge
KMO	Stepglm[both]+Ridge
PMAIP1	Stepglm[both]+Ridge
SFXN2	Stepglm[both]+Ridge
AIFM2	Stepglm[backward]+Ridge
ARMCX1	Stepglm[backward]+Ridge
CKMT2	Stepglm[backward]+Ridge
KMO	Stepglm[backward]+Ridge
PMAIP1	Stepglm[backward]+Ridge
SFXN2	Stepglm[backward]+Ridge
AIFM2	Stepglm[both]+plsRglm
ARMCX1	Stepglm[both]+plsRglm
CKMT2	Stepglm[both]+plsRglm
KMO	Stepglm[both]+plsRglm
PMAIP1	Stepglm[both]+plsRglm
SFXN2	Stepglm[both]+plsRglm
AIFM2	Stepglm[backward]+plsRglm
ARMCX1	Stepglm[backward]+plsRglm
CKMT2	Stepglm[backward]+plsRglm
KMO	Stepglm[backward]+plsRglm
PMAIP1	Stepglm[backward]+plsRglm
SFXN2	Stepglm[backward]+plsRglm
AIFM2	Stepglm[both]+Enet[alpha=0.9]
ARMCX1	Stepglm[both]+Enet[alpha=0.9]
CKMT2	Stepglm[both]+Enet[alpha=0.9]
KMO	Stepglm[both]+Enet[alpha=0.9]
PMAIP1	Stepglm[both]+Enet[alpha=0.9]
SFXN2	Stepglm[both]+Enet[alpha=0.9]
AIFM2	Stepglm[backward]+Enet[alpha=0.9]
ARMCX1	Stepglm[backward]+Enet[alpha=0.9]
CKMT2	Stepglm[backward]+Enet[alpha=0.9]
KMO	Stepglm[backward]+Enet[alpha=0.9]
PMAIP1	Stepglm[backward]+Enet[alpha=0.9]
SFXN2	Stepglm[backward]+Enet[alpha=0.9]
AIFM2	Stepglm[both]+Enet[alpha=0.1]
ARMCX1	Stepglm[both]+Enet[alpha=0.1]
CKMT2	Stepglm[both]+Enet[alpha=0.1]
KMO	Stepglm[both]+Enet[alpha=0.1]
PMAIP1	Stepglm[both]+Enet[alpha=0.1]
SFXN2	Stepglm[both]+Enet[alpha=0.1]
AIFM2	Stepglm[backward]+Enet[alpha=0.1]
ARMCX1	Stepglm[backward]+Enet[alpha=0.1]
CKMT2	Stepglm[backward]+Enet[alpha=0.1]
KMO	Stepglm[backward]+Enet[alpha=0.1]
PMAIP1	Stepglm[backward]+Enet[alpha=0.1]
SFXN2	Stepglm[backward]+Enet[alpha=0.1]
AIFM2	Stepglm[both]+Enet[alpha=0.8]
ARMCX1	Stepglm[both]+Enet[alpha=0.8]
CKMT2	Stepglm[both]+Enet[alpha=0.8]
KMO	Stepglm[both]+Enet[alpha=0.8]
PMAIP1	Stepglm[both]+Enet[alpha=0.8]
SFXN2	Stepglm[both]+Enet[alpha=0.8]
AIFM2	Stepglm[backward]+Enet[alpha=0.8]
ARMCX1	Stepglm[backward]+Enet[alpha=0.8]
CKMT2	Stepglm[backward]+Enet[alpha=0.8]
KMO	Stepglm[backward]+Enet[alpha=0.8]
PMAIP1	Stepglm[backward]+Enet[alpha=0.8]
SFXN2	Stepglm[backward]+Enet[alpha=0.8]
AIFM2	Stepglm[both]+Enet[alpha=0.2]
ARMCX1	Stepglm[both]+Enet[alpha=0.2]
CKMT2	Stepglm[both]+Enet[alpha=0.2]
KMO	Stepglm[both]+Enet[alpha=0.2]
PMAIP1	Stepglm[both]+Enet[alpha=0.2]
SFXN2	Stepglm[both]+Enet[alpha=0.2]
AIFM2	Stepglm[backward]+Enet[alpha=0.2]
ARMCX1	Stepglm[backward]+Enet[alpha=0.2]
CKMT2	Stepglm[backward]+Enet[alpha=0.2]
KMO	Stepglm[backward]+Enet[alpha=0.2]
PMAIP1	Stepglm[backward]+Enet[alpha=0.2]
SFXN2	Stepglm[backward]+Enet[alpha=0.2]
AIFM2	Stepglm[both]+Lasso
ARMCX1	Stepglm[both]+Lasso
CKMT2	Stepglm[both]+Lasso
KMO	Stepglm[both]+Lasso
PMAIP1	Stepglm[both]+Lasso
SFXN2	Stepglm[both]+Lasso
AIFM2	Stepglm[backward]+Lasso
ARMCX1	Stepglm[backward]+Lasso
CKMT2	Stepglm[backward]+Lasso
KMO	Stepglm[backward]+Lasso
PMAIP1	Stepglm[backward]+Lasso
SFXN2	Stepglm[backward]+Lasso
AIFM2	Stepglm[both]+Enet[alpha=0.6]
ARMCX1	Stepglm[both]+Enet[alpha=0.6]
CKMT2	Stepglm[both]+Enet[alpha=0.6]
KMO	Stepglm[both]+Enet[alpha=0.6]
PMAIP1	Stepglm[both]+Enet[alpha=0.6]
SFXN2	Stepglm[both]+Enet[alpha=0.6]
AIFM2	Stepglm[backward]+Enet[alpha=0.6]
ARMCX1	Stepglm[backward]+Enet[alpha=0.6]
CKMT2	Stepglm[backward]+Enet[alpha=0.6]
KMO	Stepglm[backward]+Enet[alpha=0.6]
PMAIP1	Stepglm[backward]+Enet[alpha=0.6]
SFXN2	Stepglm[backward]+Enet[alpha=0.6]
CKMT2	glmBoost+GBM
ARMCX1	glmBoost+GBM
IMMP2L	glmBoost+GBM
HIBADH	glmBoost+GBM
KMO	glmBoost+GBM
ACADS	glmBoost+GBM
NIPSNAP3B	glmBoost+GBM
SDSL	glmBoost+GBM
ETFDH	glmBoost+GBM
PNKD	glmBoost+GBM
OXCT1	glmBoost+GBM
SFXN1	glmBoost+GBM
VPS13D	glmBoost+GBM
PMAIP1	glmBoost+GBM
SFXN2	glmBoost+GBM
PPIF	glmBoost+GBM
AIFM2	glmBoost+GBM
GSR	glmBoost+GBM
AIFM2	Stepglm[both]+Enet[alpha=0.7]
ARMCX1	Stepglm[both]+Enet[alpha=0.7]
CKMT2	Stepglm[both]+Enet[alpha=0.7]
KMO	Stepglm[both]+Enet[alpha=0.7]
PMAIP1	Stepglm[both]+Enet[alpha=0.7]
SFXN2	Stepglm[both]+Enet[alpha=0.7]
AIFM2	Stepglm[backward]+Enet[alpha=0.7]
ARMCX1	Stepglm[backward]+Enet[alpha=0.7]
CKMT2	Stepglm[backward]+Enet[alpha=0.7]
KMO	Stepglm[backward]+Enet[alpha=0.7]
PMAIP1	Stepglm[backward]+Enet[alpha=0.7]
SFXN2	Stepglm[backward]+Enet[alpha=0.7]
AIFM2	Lasso+Stepglm[backward]
ARMCX1	Lasso+Stepglm[backward]
CKMT2	Lasso+Stepglm[backward]
KMO	Lasso+Stepglm[backward]
PMAIP1	Lasso+Stepglm[backward]
SFXN2	Lasso+Stepglm[backward]
AIFM2	Stepglm[both]
ARMCX1	Stepglm[both]
CKMT2	Stepglm[both]
KMO	Stepglm[both]
PMAIP1	Stepglm[both]
SFXN2	Stepglm[both]
AIFM2	Stepglm[backward]
ARMCX1	Stepglm[backward]
CKMT2	Stepglm[backward]
KMO	Stepglm[backward]
PMAIP1	Stepglm[backward]
SFXN2	Stepglm[backward]
AIFM2	glmBoost+Stepglm[both]
ARMCX1	glmBoost+Stepglm[both]
ETFDH	glmBoost+Stepglm[both]
KMO	glmBoost+Stepglm[both]
PMAIP1	glmBoost+Stepglm[both]
SFXN2	glmBoost+Stepglm[both]
AIFM2	glmBoost+Stepglm[backward]
ARMCX1	glmBoost+Stepglm[backward]
ETFDH	glmBoost+Stepglm[backward]
KMO	glmBoost+Stepglm[backward]
PMAIP1	glmBoost+Stepglm[backward]
SFXN2	glmBoost+Stepglm[backward]
AIFM2	Stepglm[both]+Enet[alpha=0.4]
ARMCX1	Stepglm[both]+Enet[alpha=0.4]
CKMT2	Stepglm[both]+Enet[alpha=0.4]
KMO	Stepglm[both]+Enet[alpha=0.4]
PMAIP1	Stepglm[both]+Enet[alpha=0.4]
SFXN2	Stepglm[both]+Enet[alpha=0.4]
AIFM2	Stepglm[backward]+Enet[alpha=0.4]
ARMCX1	Stepglm[backward]+Enet[alpha=0.4]
CKMT2	Stepglm[backward]+Enet[alpha=0.4]
KMO	Stepglm[backward]+Enet[alpha=0.4]
PMAIP1	Stepglm[backward]+Enet[alpha=0.4]
SFXN2	Stepglm[backward]+Enet[alpha=0.4]
AIFM2	Stepglm[both]+Enet[alpha=0.3]
ARMCX1	Stepglm[both]+Enet[alpha=0.3]
CKMT2	Stepglm[both]+Enet[alpha=0.3]
KMO	Stepglm[both]+Enet[alpha=0.3]
PMAIP1	Stepglm[both]+Enet[alpha=0.3]
SFXN2	Stepglm[both]+Enet[alpha=0.3]
AIFM2	Stepglm[backward]+Enet[alpha=0.3]
ARMCX1	Stepglm[backward]+Enet[alpha=0.3]
CKMT2	Stepglm[backward]+Enet[alpha=0.3]
KMO	Stepglm[backward]+Enet[alpha=0.3]
PMAIP1	Stepglm[backward]+Enet[alpha=0.3]
SFXN2	Stepglm[backward]+Enet[alpha=0.3]
AIFM2	Stepglm[both]+glmBoost
ARMCX1	Stepglm[both]+glmBoost
CKMT2	Stepglm[both]+glmBoost
KMO	Stepglm[both]+glmBoost
PMAIP1	Stepglm[both]+glmBoost
SFXN2	Stepglm[both]+glmBoost
AIFM2	Stepglm[backward]+glmBoost
ARMCX1	Stepglm[backward]+glmBoost
CKMT2	Stepglm[backward]+glmBoost
KMO	Stepglm[backward]+glmBoost
PMAIP1	Stepglm[backward]+glmBoost
SFXN2	Stepglm[backward]+glmBoost
AIFM2	Stepglm[both]+Enet[alpha=0.5]
ARMCX1	Stepglm[both]+Enet[alpha=0.5]
CKMT2	Stepglm[both]+Enet[alpha=0.5]
KMO	Stepglm[both]+Enet[alpha=0.5]
PMAIP1	Stepglm[both]+Enet[alpha=0.5]
SFXN2	Stepglm[both]+Enet[alpha=0.5]
AIFM2	Stepglm[backward]+Enet[alpha=0.5]
ARMCX1	Stepglm[backward]+Enet[alpha=0.5]
CKMT2	Stepglm[backward]+Enet[alpha=0.5]
KMO	Stepglm[backward]+Enet[alpha=0.5]
PMAIP1	Stepglm[backward]+Enet[alpha=0.5]
SFXN2	Stepglm[backward]+Enet[alpha=0.5]
CKMT2	glmBoost+RF
HIBADH	glmBoost+RF
ARMCX1	glmBoost+RF
IMMP2L	glmBoost+RF
KMO	glmBoost+RF
NIPSNAP3B	glmBoost+RF
ACADS	glmBoost+RF
SDSL	glmBoost+RF
CKMT2	RF
ARMCX1	RF
HIBADH	RF
KMO	RF
IMMP2L	RF
NIPSNAP3B	RF
ACADS	RF
PC	RF
SDSL	RF
ETFDH	RF
SFXN1	RF
GFER	RF
CKMT2	Lasso+GBM
ARMCX1	Lasso+GBM
KMO	Lasso+GBM
IMMP2L	Lasso+GBM
HIBADH	Lasso+GBM
ACADS	Lasso+GBM
NIPSNAP3B	Lasso+GBM
ETFDH	Lasso+GBM
PNKD	Lasso+GBM
SFXN2	Lasso+GBM
OXCT1	Lasso+GBM
VPS13D	Lasso+GBM
PMAIP1	Lasso+GBM
AIFM2	Lasso+GBM
CKMT2	RF+GBM
ARMCX1	RF+GBM
HIBADH	RF+GBM
KMO	RF+GBM
IMMP2L	RF+GBM
NIPSNAP3B	RF+GBM
ACADS	RF+GBM
GFER	RF+GBM
SDSL	RF+GBM
PC	RF+GBM
ETFDH	RF+GBM
CKMT2	GBM
ARMCX1	GBM
IMMP2L	GBM
HIBADH	GBM
KMO	GBM
NIPSNAP3B	GBM
ACADS	GBM
SDSL	GBM
GFER	GBM
PC	GBM
ETFDH	GBM
PNKD	GBM
OXCT1	GBM
SFXN1	GBM
PMAIP1	GBM
VPS13D	GBM
ACSS3	GBM
SFXN2	GBM
PPIF	GBM
AIFM2	GBM
SIRT3	GBM
ALDH4A1	GBM
EPHX2	GBM
HINT3	GBM
GSR	GBM
MGST1	GBM
DHRS7B	GBM
ACSF2	GBM
AIFM2	Stepglm[both]+SVM
ARMCX1	Stepglm[both]+SVM
CKMT2	Stepglm[both]+SVM
KMO	Stepglm[both]+SVM
PMAIP1	Stepglm[both]+SVM
SFXN2	Stepglm[both]+SVM
AIFM2	Stepglm[backward]+SVM
ARMCX1	Stepglm[backward]+SVM
CKMT2	Stepglm[backward]+SVM
KMO	Stepglm[backward]+SVM
PMAIP1	Stepglm[backward]+SVM
SFXN2	Stepglm[backward]+SVM
CKMT2	Lasso+RF
ARMCX1	Lasso+RF
HIBADH	Lasso+RF
IMMP2L	Lasso+RF
KMO	Lasso+RF
NIPSNAP3B	Lasso+RF
CKMT2	Stepglm[both]+GBM
ARMCX1	Stepglm[both]+GBM
KMO	Stepglm[both]+GBM
PMAIP1	Stepglm[both]+GBM
AIFM2	Stepglm[both]+GBM
SFXN2	Stepglm[both]+GBM
CKMT2	Stepglm[backward]+GBM
ARMCX1	Stepglm[backward]+GBM
KMO	Stepglm[backward]+GBM
PMAIP1	Stepglm[backward]+GBM
AIFM2	Stepglm[backward]+GBM
SFXN2	Stepglm[backward]+GBM
ACADS	LDA
ACSF2	LDA
ACSS3	LDA
AIFM2	LDA
ALDH4A1	LDA
ARMCX1	LDA
CKMT2	LDA
DHRS7B	LDA
EPHX2	LDA
ETFDH	LDA
GFER	LDA
GSR	LDA
HIBADH	LDA
HINT3	LDA
IMMP2L	LDA
KMO	LDA
MGST1	LDA
NIPSNAP3B	LDA
OXCT1	LDA
PC	LDA
PMAIP1	LDA
PNKD	LDA
PPIF	LDA
SDSL	LDA
SFXN1	LDA
SFXN2	LDA
SIRT3	LDA
VPS13D	LDA
ACADS	glmBoost+LDA
AIFM2	glmBoost+LDA
ARMCX1	glmBoost+LDA
CKMT2	glmBoost+LDA
ETFDH	glmBoost+LDA
GSR	glmBoost+LDA
HIBADH	glmBoost+LDA
IMMP2L	glmBoost+LDA
KMO	glmBoost+LDA
NIPSNAP3B	glmBoost+LDA
OXCT1	glmBoost+LDA
PMAIP1	glmBoost+LDA
PNKD	glmBoost+LDA
PPIF	glmBoost+LDA
SDSL	glmBoost+LDA
SFXN1	glmBoost+LDA
SFXN2	glmBoost+LDA
VPS13D	glmBoost+LDA
CKMT2	RF+LDA
HIBADH	RF+LDA
ARMCX1	RF+LDA
IMMP2L	RF+LDA
KMO	RF+LDA
NIPSNAP3B	RF+LDA
GFER	RF+LDA
SDSL	RF+LDA
ACADS	RF+LDA
ETFDH	RF+LDA
PC	RF+LDA
AIFM2	Stepglm[both]+LDA
ARMCX1	Stepglm[both]+LDA
CKMT2	Stepglm[both]+LDA
KMO	Stepglm[both]+LDA
PMAIP1	Stepglm[both]+LDA
SFXN2	Stepglm[both]+LDA
AIFM2	Stepglm[backward]+LDA
ARMCX1	Stepglm[backward]+LDA
CKMT2	Stepglm[backward]+LDA
KMO	Stepglm[backward]+LDA
PMAIP1	Stepglm[backward]+LDA
SFXN2	Stepglm[backward]+LDA
ACADS	Lasso+LDA
AIFM2	Lasso+LDA
ARMCX1	Lasso+LDA
CKMT2	Lasso+LDA
ETFDH	Lasso+LDA
HIBADH	Lasso+LDA
IMMP2L	Lasso+LDA
KMO	Lasso+LDA
NIPSNAP3B	Lasso+LDA
OXCT1	Lasso+LDA
PMAIP1	Lasso+LDA
PNKD	Lasso+LDA
SFXN2	Lasso+LDA
VPS13D	Lasso+LDA
ACADS	XGBoost
ACSF2	XGBoost
ACSS3	XGBoost
AIFM2	XGBoost
ALDH4A1	XGBoost
ARMCX1	XGBoost
CKMT2	XGBoost
DHRS7B	XGBoost
EPHX2	XGBoost
ETFDH	XGBoost
GFER	XGBoost
GSR	XGBoost
HIBADH	XGBoost
HINT3	XGBoost
IMMP2L	XGBoost
KMO	XGBoost
MGST1	XGBoost
NIPSNAP3B	XGBoost
OXCT1	XGBoost
PC	XGBoost
PMAIP1	XGBoost
PNKD	XGBoost
PPIF	XGBoost
SDSL	XGBoost
SFXN1	XGBoost
SFXN2	XGBoost
SIRT3	XGBoost
VPS13D	XGBoost
ACADS	Lasso+XGBoost
AIFM2	Lasso+XGBoost
ARMCX1	Lasso+XGBoost
CKMT2	Lasso+XGBoost
ETFDH	Lasso+XGBoost
HIBADH	Lasso+XGBoost
IMMP2L	Lasso+XGBoost
KMO	Lasso+XGBoost
NIPSNAP3B	Lasso+XGBoost
OXCT1	Lasso+XGBoost
PMAIP1	Lasso+XGBoost
PNKD	Lasso+XGBoost
SFXN2	Lasso+XGBoost
VPS13D	Lasso+XGBoost
ACADS	glmBoost+XGBoost
AIFM2	glmBoost+XGBoost
ARMCX1	glmBoost+XGBoost
CKMT2	glmBoost+XGBoost
ETFDH	glmBoost+XGBoost
GSR	glmBoost+XGBoost
HIBADH	glmBoost+XGBoost
IMMP2L	glmBoost+XGBoost
KMO	glmBoost+XGBoost
NIPSNAP3B	glmBoost+XGBoost
OXCT1	glmBoost+XGBoost
PMAIP1	glmBoost+XGBoost
PNKD	glmBoost+XGBoost
PPIF	glmBoost+XGBoost
SDSL	glmBoost+XGBoost
SFXN1	glmBoost+XGBoost
SFXN2	glmBoost+XGBoost
VPS13D	glmBoost+XGBoost
CKMT2	RF+XGBoost
HIBADH	RF+XGBoost
ARMCX1	RF+XGBoost
IMMP2L	RF+XGBoost
KMO	RF+XGBoost
NIPSNAP3B	RF+XGBoost
GFER	RF+XGBoost
SDSL	RF+XGBoost
ACADS	RF+XGBoost
ETFDH	RF+XGBoost
PC	RF+XGBoost
AIFM2	Stepglm[both]+XGBoost
ARMCX1	Stepglm[both]+XGBoost
CKMT2	Stepglm[both]+XGBoost
KMO	Stepglm[both]+XGBoost
PMAIP1	Stepglm[both]+XGBoost
SFXN2	Stepglm[both]+XGBoost
AIFM2	Stepglm[backward]+XGBoost
ARMCX1	Stepglm[backward]+XGBoost
CKMT2	Stepglm[backward]+XGBoost
KMO	Stepglm[backward]+XGBoost
PMAIP1	Stepglm[backward]+XGBoost
SFXN2	Stepglm[backward]+XGBoost
ACADS	NaiveBayes
ACSF2	NaiveBayes
ACSS3	NaiveBayes
AIFM2	NaiveBayes
ALDH4A1	NaiveBayes
ARMCX1	NaiveBayes
CKMT2	NaiveBayes
DHRS7B	NaiveBayes
EPHX2	NaiveBayes
ETFDH	NaiveBayes
GFER	NaiveBayes
GSR	NaiveBayes
HIBADH	NaiveBayes
HINT3	NaiveBayes
IMMP2L	NaiveBayes
KMO	NaiveBayes
MGST1	NaiveBayes
NIPSNAP3B	NaiveBayes
OXCT1	NaiveBayes
PC	NaiveBayes
PMAIP1	NaiveBayes
PNKD	NaiveBayes
PPIF	NaiveBayes
SDSL	NaiveBayes
SFXN1	NaiveBayes
SFXN2	NaiveBayes
SIRT3	NaiveBayes
VPS13D	NaiveBayes
ACADS	Lasso+NaiveBayes
AIFM2	Lasso+NaiveBayes
ARMCX1	Lasso+NaiveBayes
CKMT2	Lasso+NaiveBayes
ETFDH	Lasso+NaiveBayes
HIBADH	Lasso+NaiveBayes
IMMP2L	Lasso+NaiveBayes
KMO	Lasso+NaiveBayes
NIPSNAP3B	Lasso+NaiveBayes
OXCT1	Lasso+NaiveBayes
PMAIP1	Lasso+NaiveBayes
PNKD	Lasso+NaiveBayes
SFXN2	Lasso+NaiveBayes
VPS13D	Lasso+NaiveBayes
ACADS	glmBoost+NaiveBayes
AIFM2	glmBoost+NaiveBayes
ARMCX1	glmBoost+NaiveBayes
CKMT2	glmBoost+NaiveBayes
ETFDH	glmBoost+NaiveBayes
GSR	glmBoost+NaiveBayes
HIBADH	glmBoost+NaiveBayes
IMMP2L	glmBoost+NaiveBayes
KMO	glmBoost+NaiveBayes
NIPSNAP3B	glmBoost+NaiveBayes
OXCT1	glmBoost+NaiveBayes
PMAIP1	glmBoost+NaiveBayes
PNKD	glmBoost+NaiveBayes
PPIF	glmBoost+NaiveBayes
SDSL	glmBoost+NaiveBayes
SFXN1	glmBoost+NaiveBayes
SFXN2	glmBoost+NaiveBayes
VPS13D	glmBoost+NaiveBayes
CKMT2	RF+NaiveBayes
HIBADH	RF+NaiveBayes
ARMCX1	RF+NaiveBayes
IMMP2L	RF+NaiveBayes
KMO	RF+NaiveBayes
NIPSNAP3B	RF+NaiveBayes
GFER	RF+NaiveBayes
SDSL	RF+NaiveBayes
ACADS	RF+NaiveBayes
ETFDH	RF+NaiveBayes
PC	RF+NaiveBayes
AIFM2	Stepglm[both]+NaiveBayes
ARMCX1	Stepglm[both]+NaiveBayes
CKMT2	Stepglm[both]+NaiveBayes
KMO	Stepglm[both]+NaiveBayes
PMAIP1	Stepglm[both]+NaiveBayes
SFXN2	Stepglm[both]+NaiveBayes
AIFM2	Stepglm[backward]+NaiveBayes
ARMCX1	Stepglm[backward]+NaiveBayes
CKMT2	Stepglm[backward]+NaiveBayes
KMO	Stepglm[backward]+NaiveBayes
PMAIP1	Stepglm[backward]+NaiveBayes
SFXN2	Stepglm[backward]+NaiveBayes
