# Supplementary material for: Development and validation of a machine learning-driven mitochondrial gene signature for the diagnosis of breast cancer
Source: Front Immunol. 2025 Dec 3;16:1712089. doi: 10.3389/fimmu.2025.1712089 (PMC12708286; doi:10.3389/fimmu.2025.1712089)
Supplement: Supplementary file 8 [file Table3.xlsx]

## Sheet: TCGA_BRCA_metrics
Cohort	Thr	AUC	AUC_CI_lo	AUC_CI_hi	AP	Brier	Accuracy	Sensitivity	Specificity	Precision	F1	BalancedAcc	MCC
TCGA_BRCA	0.5	0.983	0.975	0.99	0.998	0.057	0.956	0.998	0.54	0.955	0.976	0.769	0.705
